# Supplementary material for: E3 Ligase Rbx1 Orchestrates Thymus Development and Fate Determination of αβ-γδ T Cells
Source: Research (Wash D C). 2025 Jul 10;8:0774. doi: 10.34133/research.0774 (PMC12241798; doi:10.34133/research.0774)
Supplement: Supplementary 1 — Figs. S1 to S12 Tables S1 to S4 [file research.0774.f1.zip]

Archive with 5 entries (5 files):
- Supplementary figure.pdf
- Supplementary Tab. 1.xlsx
- Supplementary Tab. 2.xlsx
- Supplementary Tab. 3.xlsx
- Supplementary Tab. 4.xlsx
