# Supplementary material for: E3 Ligase Rbx1 Orchestrates Thymus Development and Fate Determination of αβ-γδ T Cells
Source: Research (Wash D C). 2025 Jul 10;8:0774. doi: 10.34133/research.0774 (PMC12241798; doi:10.34133/research.0774)
Supplement: Supplementary 1 — Figs. S1 to S12 Tables S1 to S4 [file research.0774.f1.zip › Supplementary Tab. 1.xlsx]

## Sheet: Supplementary Tab. 1 Marker gen
p_val	avg_log2FC	pct.1	pct.2	p_val_adj	cluster	gene
0	1.15504	0.583	0.247	0	0	Slc5a9
0	1.03318	0.881	0.574	0	0	Ptcra
7.64233e-287	0.380188	1	0.99	1.43913e-282	0	Rps14
1.02867e-261	0.730344	0.893	0.682	1.9371e-257	0	Ppt1
1.45156e-241	0.349845	0.999	0.994	2.73343e-237	0	Rpl32
1.91643e-233	0.496296	0.985	0.925	3.60883e-229	0	Lck
1.13091e-226	0.67663	0.852	0.569	2.12962e-222	0	Gm4632
8.60308e-221	0.369129	1	0.986	1.62005e-216	0	Rps19
2.41735e-219	0.321181	1	0.989	4.5521e-215	0	Rps24
2.15466e-217	0.792918	0.737	0.511	4.05744e-213	0	Cmah
2.04779e-198	0.612643	0.893	0.678	3.85619e-194	0	Myl10
2.54894e-193	0.350107	0.999	0.987	4.79991e-189	0	Rpl18a
6.58909e-179	0.761841	0.544	0.318	1.24079e-174	0	Notch3
1.61689e-178	0.611114	0.817	0.681	3.04477e-174	0	Notch1
5.30784e-173	0.290394	1	0.992	9.99519e-169	0	Rplp0
6.94067e-165	0.537342	0.932	0.814	1.307e-160	0	Rgcc
1.91157e-162	0.288343	0.999	0.991	3.59968e-158	0	mt-Cytb
1.46298e-160	0.730031	0.586	0.383	2.75494e-156	0	Arl5c
2.31934e-157	0.556618	0.841	0.74	4.36755e-153	0	Dnajc7
6.89915e-157	0.650824	0.704	0.553	1.29918e-152	0	Tmem131
3.80933e-156	0.45057	0.97	0.909	7.17335e-152	0	Cd3d
1.28311e-154	0.554512	0.827	0.73	2.41622e-150	0	Smarca4
4.20777e-152	0.362154	1	0.994	7.92365e-148	0	Malat1
1.31685e-150	0.267371	0.998	0.99	2.47977e-146	0	mt-Co1
7.28675e-149	0.261701	1	0.99	1.37217e-144	0	Rps9
1.90414e-148	0.467409	0.858	0.747	3.58569e-144	0	Arpp21
1.68479e-143	0.71108	0.279	0.118	3.17263e-139	0	Fam163b
8.74967e-143	0.509326	0.896	0.764	1.64765e-138	0	Jun
2.13016e-140	0.685127	0.572	0.361	4.0113e-136	0	Pld4
1.02023e-137	0.685667	0.605	0.434	1.9212e-133	0	Tm6sf1
2.36079e-133	0.388433	0.969	0.924	4.44561e-129	0	Cd3e
4.85413e-119	0.428049	0.891	0.694	9.14081e-115	0	Il2ra
6.1498e-114	0.478696	0.838	0.755	1.15807e-109	0	Desi1
7.99447e-113	0.714918	0.583	0.462	1.50544e-108	0	Ldhb
1.0718e-111	0.255829	0.997	0.978	2.01831e-107	0	Rps3a1
1.07281e-109	0.357048	0.948	0.893	2.02021e-105	0	Lat
6.35378e-105	0.271612	0.997	0.979	1.19648e-100	0	Rps18
8.35166e-105	0.474483	0.772	0.672	1.5727e-100	0	Aqp11
1.25972e-103	0.343417	0.992	0.942	2.37219e-99	0	Cd3g
1.25097e-99	0.419422	0.83	0.753	2.3557e-95	0	Fkbp5
2.36548e-99	0.274239	0.992	0.967	4.45443e-95	0	Rpl18
1.48486e-98	0.397922	0.869	0.795	2.79615e-94	0	Bcl11b
3.16043e-94	0.578531	0.518	0.367	5.95141e-90	0	Mxd4
1.97734e-93	0.649468	0.448	0.303	3.72353e-89	0	Rag2
2.33572e-93	0.523641	0.593	0.429	4.3984e-89	0	Gm2629
5.24499e-93	0.526094	0.654	0.52	9.87684e-89	0	Gbp8
6.8488e-93	0.451728	0.784	0.698	1.2897e-88	0	Xrcc6
4.2998e-91	0.590601	0.61	0.469	8.09696e-87	0	Hes1
5.4018e-90	0.571479	0.446	0.287	1.01721e-85	0	Bst1
8.7392e-87	0.52387	0.531	0.389	1.64568e-82	0	Hdac4
3.73476e-85	0.620486	0.519	0.405	7.03292e-81	0	Hsdl1
4.57053e-85	0.297882	0.979	0.944	8.60677e-81	0	Rps28
1.9347e-84	0.30079	0.977	0.871	3.64323e-80	0	Dntt
1.2677e-82	0.420858	0.757	0.696	2.3872e-78	0	Kmt2a
3.51768e-81	0.520903	0.651	0.57	6.62414e-77	0	Naxd
1.02641e-76	0.557576	0.687	0.64	1.93283e-72	0	2410006H16Rik
5.42798e-74	0.614915	0.472	0.343	1.02214e-69	0	Dgkeos
4.10622e-68	0.627948	0.521	0.428	7.73243e-64	0	Ccdc18
2.64786e-66	0.471912	0.371	0.247	4.98619e-62	0	Wwox
3.15392e-66	0.489477	0.639	0.571	5.93914e-62	0	Pdrg1
3.44275e-65	0.374942	0.751	0.713	6.48304e-61	0	Spint2
1.63018e-63	0.539938	0.397	0.275	3.06978e-59	0	Dtx1
9.38969e-63	0.355808	0.771	0.714	1.76817e-58	0	Cdk6
2.34212e-62	0.516003	0.371	0.245	4.41044e-58	0	Cdkn1a
6.57863e-62	0.322593	0.792	0.741	1.23882e-57	0	Gmfg
4.47593e-61	0.367593	0.651	0.574	8.42863e-57	0	Runx1
3.26607e-60	0.332517	0.802	0.77	6.15033e-56	0	Jund
4.71151e-60	0.347937	0.917	0.872	8.87224e-56	0	Gas5
1.75231e-59	0.324877	0.88	0.786	3.29977e-55	0	Ly6d
6.33638e-59	0.450101	0.568	0.475	1.1932e-54	0	Xbp1
1.13866e-58	0.52198	0.651	0.614	2.14421e-54	0	Zfas1
1.83332e-58	0.440097	0.585	0.487	3.45233e-54	0	Pcmtd1
1.07984e-57	0.492218	0.501	0.404	2.03344e-53	0	Prss57
4.93973e-57	0.440483	0.639	0.593	9.30201e-53	0	Hibadh
7.32939e-57	0.45238	0.39	0.272	1.3802e-52	0	Sytl1
1.9118e-56	0.261921	0.932	0.912	3.6001e-52	0	Rps27rt
4.14304e-51	0.462402	0.413	0.303	7.80175e-47	0	Tmem176b
7.71305e-51	0.318149	0.755	0.738	1.45244e-46	0	Srsf5
1.03717e-50	0.305704	0.838	0.809	1.95309e-46	0	Tecpr2
1.34075e-48	0.26506	0.946	0.906	2.52476e-44	0	Rps18-ps5
7.90249e-48	0.492873	0.325	0.225	1.48812e-43	0	Epcam
1.17576e-45	0.338181	0.688	0.646	2.21407e-41	0	Bst2
2.21132e-45	0.419631	0.623	0.549	4.16414e-41	0	Lef1
3.08427e-45	0.479686	0.289	0.195	5.80798e-41	0	Capn5
3.67218e-44	0.411536	0.473	0.392	6.91508e-40	0	Pag1
1.29149e-43	0.490234	0.468	0.407	2.432e-39	0	Hpcal1
1.96263e-43	0.463469	0.394	0.307	3.69583e-39	0	Emid1
5.96443e-42	0.436851	0.385	0.296	1.12316e-37	0	Fbxl12
1.7149e-41	0.401666	0.544	0.48	3.22933e-37	0	Btg2
7.60893e-41	0.397092	0.559	0.503	1.43284e-36	0	Abi3
8.68575e-41	0.354134	0.591	0.547	1.63561e-36	0	Itpr2
9.13498e-41	0.431803	0.272	0.18	1.72021e-36	0	Rab44
8.41848e-40	0.399276	0.521	0.455	1.58528e-35	0	Ogt
1.1043e-37	0.283033	0.753	0.746	2.07951e-33	0	Cox7a2l
1.83178e-37	0.324922	0.638	0.593	3.44943e-33	0	Fam189b
4.47751e-37	0.253949	0.875	0.835	8.4316e-33	0	Ddah1
3.38954e-34	0.316191	0.68	0.675	6.38284e-30	0	Ccnl1
9.48108e-33	0.391499	0.343	0.262	1.78538e-28	0	Ypel2
1.86667e-32	0.428569	0.339	0.266	3.51513e-28	0	Trim11
1.11102e-31	0.360437	0.574	0.555	2.09217e-27	0	Idh2
3.20928e-30	0.358976	0.435	0.365	6.0434e-26	0	AC149090.1
3.72283e-30	0.258272	0.733	0.71	7.01047e-26	0	Marcks
2.42031e-29	0.273645	0.702	0.701	4.55768e-25	0	Iqgap1
3.38301e-29	0.349796	0.461	0.398	6.37054e-25	0	Adgrg1
3.63499e-29	0.34348	0.559	0.546	6.84504e-25	0	Psap
6.00536e-29	0.272211	0.692	0.698	1.13087e-24	0	Arglu1
7.84217e-29	0.360335	0.523	0.461	1.47676e-24	0	Fosb
8.85444e-29	0.427381	0.363	0.3	1.66738e-24	0	Nbdy
2.62497e-28	0.40663	0.294	0.224	4.94308e-24	0	Frmd4a
1.43082e-27	0.430419	0.328	0.26	2.69437e-23	0	Ldlr
1.63371e-27	0.29677	0.456	0.384	3.07643e-23	0	Txnip
1.7072e-26	0.382926	0.496	0.47	3.21482e-22	0	Gls
1.87657e-26	0.362907	0.625	0.589	3.53378e-22	0	Uhrf1
5.77652e-26	0.293155	0.491	0.423	1.08778e-21	0	Pik3ip1
6.13545e-26	0.344249	0.524	0.498	1.15537e-21	0	Pnisr
2.46085e-25	0.343627	0.369	0.306	4.63402e-21	0	Cblb
7.78992e-25	0.261429	0.63	0.634	1.46692e-20	0	Ddx17
2.69835e-24	0.385319	0.301	0.237	5.08127e-20	0	Anks3
6.43989e-24	0.353039	0.35	0.287	1.2127e-19	0	Tpd52
7.6085e-24	0.290016	0.621	0.619	1.43276e-19	0	Nr3c1
3.89851e-23	0.29564	0.301	0.232	7.34129e-19	0	Cyth4
8.03613e-23	0.304408	0.556	0.552	1.51328e-18	0	Gtf2i
2.11948e-22	0.250737	0.601	0.585	3.99119e-18	0	Mycbp2
2.67486e-22	0.357488	0.554	0.558	5.03702e-18	0	Cox14
4.21494e-21	0.269341	0.599	0.596	7.93716e-17	0	Use1
4.8663e-21	0.333902	0.536	0.545	9.16373e-17	0	Parvg
6.88433e-21	0.357175	0.339	0.28	1.29639e-16	0	Klf6
1.87008e-20	0.394407	0.253	0.2	3.52155e-16	0	Tmem50b
2.32102e-20	0.282644	0.563	0.565	4.37072e-16	0	Rcsd1
4.04464e-20	0.257397	0.583	0.575	7.61647e-16	0	Rabgap1l
1.0949e-19	0.368821	0.328	0.279	2.0618e-15	0	Prrt1
5.05198e-19	0.402807	0.318	0.274	9.51339e-15	0	Gm37065
9.89774e-19	0.374089	0.41	0.388	1.86384e-14	0	Rnf157
1.20108e-18	0.265178	0.589	0.595	2.26174e-14	0	Scd2
1.39432e-18	0.266189	0.544	0.544	2.62565e-14	0	Nisch
1.69565e-18	0.384396	0.393	0.369	3.19308e-14	0	Helz
1.70951e-18	0.474473	0.271	0.228	3.21919e-14	0	Ets2
2.38282e-18	0.251219	0.569	0.562	4.48709e-14	0	Clk1
3.16275e-18	0.312113	0.332	0.284	5.95578e-14	0	Dtx3
6.46846e-18	0.324473	0.29	0.239	1.21808e-13	0	Ppp1r9b
3.01969e-17	0.344785	0.53	0.522	5.68637e-13	0	Endou
3.95422e-17	0.308093	0.489	0.482	7.4462e-13	0	Tmem242
7.35069e-17	0.370341	0.419	0.403	1.38421e-12	0	Actn1
1.48858e-16	0.276084	0.409	0.373	2.80315e-12	0	Atp8a1
2.25709e-16	0.308972	0.508	0.511	4.25033e-12	0	Ctsb
4.49763e-16	0.393404	0.281	0.235	8.46948e-12	0	Trp53i13
2.24559e-15	0.308388	0.439	0.416	4.22867e-11	0	Traf3ip3
1.00335e-14	0.373232	0.27	0.231	1.88941e-10	0	Taf1c
5.67473e-14	0.289614	0.395	0.375	1.06861e-09	0	Sidt2
2.35549e-13	0.264453	0.32	0.281	4.43563e-09	0	5830418P13Rik
2.97348e-13	0.312048	0.477	0.464	5.59935e-09	0	Myc
6.83662e-13	0.253779	0.476	0.464	1.2874e-08	0	Trp53inp1
1.34136e-12	0.330768	0.332	0.302	2.52591e-08	0	Cbfa2t3
1.9885e-12	0.31915	0.261	0.224	3.74455e-08	0	Pgs1
2.405e-12	0.316841	0.369	0.354	4.52885e-08	0	Fbxl5
5.1011e-12	0.275264	0.518	0.54	9.60588e-08	0	U2af1
1.08776e-11	0.294338	0.403	0.39	2.04835e-07	0	Supt20
1.22904e-11	0.353915	0.395	0.394	2.31441e-07	0	Trp53i11
1.47691e-11	0.273599	0.433	0.432	2.78117e-07	0	Tapt1
1.87955e-11	0.250937	0.31	0.272	3.53938e-07	0	Plekha7
3.02464e-11	0.252459	0.296	0.26	5.6957e-07	0	Rnasel
5.60589e-11	0.294735	0.409	0.401	1.05564e-06	0	Gfra1
6.95396e-11	0.310763	0.278	0.238	1.3095e-06	0	Mpzl2
8.23645e-11	0.282049	0.437	0.442	1.55101e-06	0	Aldh2
1.70571e-10	0.300244	0.262	0.232	3.21202e-06	0	Ivd
1.7061e-10	0.369734	0.302	0.268	3.21276e-06	0	H1f0
2.9645e-10	0.275794	0.342	0.316	5.58245e-06	0	Akap8l
4.40978e-10	0.307972	0.327	0.31	8.30406e-06	0	Rapgef3
7.36248e-10	0.260471	0.363	0.336	1.38643e-05	0	Ppp1r15a
7.60426e-10	0.275304	0.281	0.254	1.43196e-05	0	Cdk19
8.00478e-10	0.340657	0.302	0.288	1.50738e-05	0	Mbtps1
2.33087e-09	0.31749	0.346	0.337	4.38927e-05	0	Dgke
4.0145e-09	0.25875	0.25	0.218	7.5597e-05	0	Cox6b2
5.88948e-09	0.311677	0.323	0.312	0.000110905	0	Zmiz1
1.29932e-08	0.309617	0.284	0.265	0.000244674	0	Spata6
1.53288e-08	0.26829	0.423	0.431	0.000288657	0	N4bp2
3.76257e-08	0.262676	0.379	0.376	0.00070853	0	Anks1
5.67104e-08	0.259025	0.311	0.29	0.00106791	0	Pink1
1.1049e-07	0.311863	0.371	0.379	0.00208064	0	Dgcr6
3.9225e-07	0.257815	0.436	0.453	0.00738647	0	Aff1
1.22273e-06	0.256102	0.396	0.406	0.0230252	0	Sla2
1.45755e-06	0.266055	0.378	0.382	0.0274472	0	Akap9
1.3708e-05	0.25421	0.345	0.349	0.258135	0	Hivep3
1.92934e-05	0.279212	0.251	0.242	0.363315	0	Tagap1
2.71886e-05	0.263964	0.261	0.253	0.511989	0	Snx30
3.531e-05	0.316379	0.267	0.265	0.664923	0	Ptprf
0.000109268	0.287162	0.256	0.247	1	0	Gstt2
0.000116712	0.256256	0.416	0.45	1	0	Snhg1
0.000132189	0.288573	0.268	0.269	1	0	Bcl7a
0.000606143	0.261628	0.29	0.292	1	0	Gngt2
0.00071192	0.331618	0.284	0.293	1	0	Twnk
0.000836494	0.258358	0.271	0.274	1	0	Lman2l
0.00913876	0.262634	0.337	0.36	1	0	Upf3b
0	0.915956	0.924	0.681	0	1	Plac8
0	0.768163	0.89	0.552	0	1	Gm4632
0	0.728631	0.994	0.864	0	1	Dntt
0	0.71515	0.91	0.698	0	1	Sell
0	0.668536	0.999	0.933	0	1	Crip1
0	0.59783	0.939	0.662	0	1	Myl10
2.03072e-303	0.871226	0.925	0.743	3.82405e-299	1	Trgc1
6.89587e-294	0.712127	0.929	0.774	1.29856e-289	1	Ly6d
2.9881e-275	0.501434	0.995	0.94	5.62688e-271	1	Cd3g
3.51664e-253	0.301059	1	0.994	6.62219e-249	1	Rpl32
1.46149e-248	0.536818	0.944	0.678	2.75214e-244	1	Il2ra
6.1502e-238	0.30981	1	0.986	1.15814e-233	1	Rps19
9.28364e-228	0.592582	0.936	0.796	1.7482e-223	1	Trgc2
3.36544e-222	0.268726	1	0.988	6.33747e-218	1	Rps24
3.55923e-222	0.269771	1	0.99	6.70238e-218	1	Rps14
6.16373e-222	0.477935	0.951	0.806	1.16069e-217	1	Rgcc
2.77109e-209	0.6576	0.735	0.569	5.21824e-205	1	Mta3
1.26748e-207	0.369095	0.999	0.957	2.38678e-203	1	Ly6e
1.52644e-206	0.447562	0.881	0.676	2.87444e-202	1	Ppt1
9.91835e-205	0.505111	0.832	0.659	1.86772e-200	1	Aqp11
1.07622e-202	0.285903	0.999	0.978	2.02663e-198	1	Rps15a
2.0102e-201	0.685523	0.652	0.47	3.78541e-197	1	Patz1
1.27273e-199	0.701659	0.564	0.36	2.39669e-195	1	Tmem121
1.2159e-191	0.463238	0.926	0.74	2.28966e-187	1	Trbc1
2.30913e-182	0.695809	0.74	0.546	4.34832e-178	1	Lgals1
1.53721e-179	0.472831	0.885	0.765	2.89472e-175	1	Cmtm7
1.41388e-177	0.257976	1	0.987	2.66248e-173	1	Rpl18a
2.18746e-158	0.360666	0.883	0.739	4.11921e-154	1	Arpp21
1.96006e-153	0.472	0.72	0.56	3.69099e-149	1	Runx1
1.68735e-147	0.502411	0.556	0.357	3.17744e-143	1	Atp8b4
5.35486e-146	0.315051	0.991	0.94	1.00837e-141	1	Rps28
1.42197e-145	0.430956	0.95	0.865	2.67771e-141	1	Gas5
3.41937e-142	0.316271	0.982	0.92	6.43901e-138	1	Cd3e
2.36036e-139	0.467321	0.625	0.417	4.44479e-135	1	Gm2629
2.24891e-136	0.523307	0.589	0.404	4.23493e-132	1	Pik3ip1
1.72402e-135	0.524976	0.691	0.56	3.2465e-131	1	Ifngr1
5.54126e-132	0.4133	0.885	0.744	1.04347e-127	1	Cd24a
1.92953e-131	0.539067	0.616	0.444	3.6335e-127	1	Fosb
4.07818e-130	0.41837	0.691	0.509	7.67961e-126	1	Gbp8
6.16115e-128	0.377764	0.813	0.677	1.16021e-123	1	Notch1
8.15828e-122	0.366906	0.874	0.765	1.53629e-117	1	Myb
3.69797e-120	0.388063	0.862	0.76	6.96365e-116	1	Ramp1
1.14783e-118	0.498894	0.52	0.333	2.16147e-114	1	Nkg7
2.83882e-118	0.408893	0.9	0.796	5.34579e-114	1	Gpx1
2.14546e-117	0.403841	0.859	0.75	4.04012e-113	1	Macroh2a1
4.86448e-117	0.351889	0.895	0.788	9.16029e-113	1	Bcl11b
2.70729e-115	0.4726	0.546	0.382	5.09809e-111	1	Adgrg1
1.00523e-110	0.273735	0.994	0.946	1.89295e-106	1	Fth1
3.51305e-109	0.343346	0.822	0.727	6.61542e-105	1	Smarca4
1.31677e-108	0.41341	0.685	0.559	2.4796e-104	1	Rabgap1l
5.78179e-108	0.356686	0.813	0.705	1.08877e-103	1	Cdk6
1.82049e-106	0.276759	0.96	0.889	3.42817e-102	1	Lat
4.0378e-106	0.493645	0.71	0.604	7.60359e-102	1	Zfas1
3.69223e-105	0.34935	0.755	0.634	6.95283e-101	1	Bst2
3.48405e-99	0.394587	0.678	0.563	6.56081e-95	1	Naxd
3.90216e-98	0.302737	0.833	0.733	7.34817e-94	1	Gmfg
7.48219e-95	0.322879	0.855	0.77	1.40897e-90	1	Fyb
4.38137e-94	0.310265	0.628	0.461	8.25057e-90	1	Hes1
4.54989e-94	0.29302	0.83	0.737	8.5679e-90	1	Dnajc7
1.24096e-92	0.439957	0.584	0.467	2.33685e-88	1	Tmem242
2.07793e-88	0.433832	0.624	0.518	3.91295e-84	1	Trat1
2.22079e-88	0.397707	0.723	0.633	4.18197e-84	1	2410006H16Rik
3.09286e-88	0.327652	0.793	0.704	5.82417e-84	1	Spint2
1.22582e-87	0.320666	0.842	0.749	2.30834e-83	1	Fkbp5
2.35145e-87	0.372464	0.647	0.527	4.42802e-83	1	Dpp4
1.76841e-86	0.321453	0.806	0.704	3.33009e-82	1	Uck2
7.75544e-78	0.372963	0.397	0.268	1.46043e-73	1	5830418P13Rik
4.78126e-77	0.318117	0.797	0.699	9.00358e-73	1	Marcks
9.88515e-77	0.419833	0.647	0.557	1.86147e-72	1	Zfp36l2
6.60425e-76	0.29369	0.66	0.514	1.24365e-71	1	Cmah
6.85046e-76	0.252643	0.965	0.901	1.29001e-71	1	Rps18-ps5
1.04546e-74	0.318216	0.757	0.681	1.96871e-70	1	Tspan13
3.05231e-73	0.450967	0.675	0.563	5.74781e-69	1	Trgc4
1.55588e-72	0.508941	0.326	0.216	2.92988e-68	1	Tspan2
3.88728e-71	0.282999	0.914	0.827	7.32013e-67	1	Ddah1
4.60937e-69	0.347214	0.657	0.566	8.67991e-65	1	Pdrg1
6.15079e-69	0.274295	0.873	0.802	1.15826e-64	1	Tecpr2
1.59895e-68	0.322408	0.66	0.584	3.01098e-64	1	Saraf
4.11173e-67	0.313198	0.719	0.647	7.7428e-63	1	Npc2
8.02201e-66	0.287858	0.852	0.782	1.51062e-61	1	Cd47
3.0867e-64	0.310486	0.777	0.683	5.81256e-60	1	Pgls
1.98545e-63	0.377399	0.527	0.421	3.7388e-59	1	Klf3
1.27598e-61	0.340388	0.389	0.268	2.40279e-57	1	Sytl1
2.9539e-61	0.294412	0.873	0.787	5.56249e-57	1	Mtf2
4.65559e-60	0.360648	0.26	0.157	8.76694e-56	1	Epb41l4b
8.98435e-60	0.366554	0.372	0.261	1.69184e-55	1	Plekha7
1.12553e-58	0.342807	0.504	0.4	2.11948e-54	1	Prss57
5.40894e-57	0.364013	0.506	0.418	1.01856e-52	1	Smap2
1.50102e-56	0.271473	0.648	0.544	2.82657e-52	1	Ccnd2
7.06514e-56	0.274414	0.672	0.586	1.33044e-51	1	Fam189b
1.38608e-55	0.403382	0.431	0.326	2.61013e-51	1	Mcub
6.58028e-53	0.322045	0.413	0.299	1.23913e-48	1	Tmem176b
1.75989e-51	0.3052	0.632	0.553	3.31404e-47	1	Itga4
1.94656e-50	0.37376	0.319	0.224	3.66557e-46	1	Plin3
3.2462e-48	0.356873	0.527	0.451	6.11291e-44	1	Cd48
8.11179e-46	0.322084	0.448	0.365	1.52753e-41	1	Anks1
1.02494e-45	0.294686	0.607	0.548	1.93006e-41	1	Idh2
2.81565e-45	0.305443	0.319	0.226	5.30215e-41	1	Atxn7l1
4.10478e-45	0.262802	0.327	0.227	7.72971e-41	1	Clec2d
1.23161e-44	0.267479	0.648	0.588	2.31924e-40	1	Use1
1.43831e-43	0.34079	0.438	0.344	2.70847e-39	1	Dgkeos
2.44459e-43	0.310028	0.286	0.196	4.6034e-39	1	Wdr78
2.74223e-43	0.358233	0.266	0.186	5.1639e-39	1	Il17rb
2.31535e-41	0.269741	0.453	0.359	4.36004e-37	1	AC149090.1
3.91538e-41	0.302872	0.497	0.433	7.37304e-37	1	Aldh2
2.04029e-40	0.308463	0.409	0.329	3.84207e-36	1	Eef2k
2.95541e-40	0.32008	0.38	0.294	5.56534e-36	1	Nbdy
5.69292e-40	0.254945	0.664	0.564	1.07203e-35	1	Rbx1
8.47378e-40	0.295511	0.265	0.184	1.5957e-35	1	Sytl3
1.06463e-39	0.250316	0.416	0.325	2.0048e-35	1	Il7r
1.88923e-39	0.300955	0.31	0.224	3.55761e-35	1	Lxn
3.6873e-38	0.258553	0.536	0.454	6.94356e-34	1	Trp53inp1
5.73191e-38	0.315457	0.506	0.444	1.07938e-33	1	Rilpl2
1.17696e-37	0.335221	0.374	0.302	2.21633e-33	1	Rapgef3
6.71912e-37	0.28631	0.361	0.278	1.26528e-32	1	Dtx3
6.53432e-36	0.273922	0.545	0.494	1.23048e-31	1	Mpp1
1.2964e-33	0.261904	0.442	0.376	2.44125e-29	1	Ldlrad4
8.69638e-33	0.25699	0.482	0.424	1.63762e-28	1	Tapt1
1.05875e-32	0.261254	0.596	0.551	1.99372e-28	1	Cox14
1.32828e-32	0.275386	0.408	0.343	2.50129e-28	1	Oxr1
1.59987e-32	0.348494	0.405	0.35	3.01271e-28	1	Dtnbp1
2.72835e-32	0.252386	0.401	0.324	5.13775e-28	1	Klhl24
9.41933e-32	0.276099	0.389	0.317	1.77375e-27	1	Tbc1d9b
1.38249e-31	0.347802	0.306	0.238	2.60337e-27	1	Tmem108
7.5307e-31	0.25828	0.54	0.5	1.41811e-26	1	Sh3bgrl
4.85509e-30	0.282273	0.544	0.506	9.14262e-26	1	Cnpy2
2.79229e-29	0.254344	0.322	0.247	5.25816e-25	1	Gtpbp2
1.18928e-28	0.323802	0.323	0.264	2.23953e-24	1	Tedc1
1.33643e-28	0.366909	0.344	0.273	2.51663e-24	1	Akr1c13
3.07173e-28	0.3405	0.366	0.316	5.78437e-24	1	Gsto1
9.63927e-28	0.293073	0.377	0.321	1.81517e-23	1	Fut8
9.15287e-27	0.284267	0.279	0.213	1.72358e-22	1	Cox6b2
1.43229e-26	0.268201	0.381	0.322	2.69715e-22	1	Casp6
2.61888e-25	0.26701	0.337	0.279	4.93162e-21	1	Pdk1
6.76694e-25	0.26064	0.351	0.29	1.27428e-20	1	Gm2a
4.59556e-24	0.261617	0.274	0.214	8.65389e-20	1	Ctla4
7.32756e-24	0.251557	0.387	0.335	1.37985e-19	1	Rnf166
2.99456e-23	0.256623	0.45	0.411	5.63906e-19	1	Rnf130
6.97872e-23	0.285182	0.326	0.271	1.31416e-18	1	Gm37065
6.26132e-22	0.271336	0.329	0.279	1.17907e-17	1	Tbxa2r
9.11911e-20	0.311237	0.32	0.264	1.71722e-15	1	H1f0
1.13647e-19	0.296007	0.297	0.253	2.14008e-15	1	Rab27a
4.14844e-19	0.266374	0.329	0.286	7.81192e-15	1	Twnk
5.24368e-18	0.269989	0.381	0.347	9.87438e-14	1	Pts
1.55984e-17	0.275919	0.359	0.322	2.93733e-13	1	Drosha
1.0034e-15	0.26529	0.345	0.311	1.88951e-11	1	Nebl
0	2.11774	0.542	0.113	0	2	H19
0	1.29395	0.588	0.193	0	2	Khdc1a
0	1.23255	0.776	0.351	0	2	Pld4
0	1.11128	0.98	0.693	0	2	Il2ra
0	1.02301	0.947	0.57	0	2	Gm4632
0	0.99839	0.975	0.678	0	2	Myl10
0	0.966101	0.944	0.685	0	2	Ppt1
7.93421e-286	0.930136	0.893	0.582	1.49409e-281	2	Ptcra
2.47092e-276	0.602922	1	0.994	4.65299e-272	2	Malat1
2.10704e-274	1.03102	0.696	0.381	3.96777e-270	2	Hdac4
5.13741e-274	0.879906	0.899	0.727	9.67425e-270	2	Smarca4
1.30736e-255	0.832672	0.883	0.68	2.46189e-251	2	Notch1
1.60002e-244	0.711414	0.981	0.91	3.01299e-240	2	Cd3d
2.6435e-236	0.555926	0.993	0.927	4.97798e-232	2	Lck
4.7574e-236	0.978927	0.438	0.16	8.95866e-232	2	Capg
2.42738e-230	0.909838	0.627	0.319	4.57099e-226	2	Notch3
3.55125e-228	0.950502	0.566	0.259	6.68737e-224	2	Slc5a9
2.87923e-223	0.984463	0.531	0.236	5.42187e-219	2	Cdkn1a
3.70771e-218	0.913855	0.583	0.281	6.98198e-214	2	Bst1
4.56941e-218	0.882833	0.748	0.476	8.60466e-214	2	Pcmtd1
1.40926e-215	0.925568	0.718	0.424	2.65377e-211	2	Gm2629
4.34427e-213	0.602875	0.999	0.943	8.18069e-209	2	Cd3g
4.32085e-209	0.765133	0.941	0.765	8.13659e-205	2	Jun
2.32643e-200	0.849835	0.772	0.515	4.38089e-196	2	Cmah
5.49666e-197	0.795901	0.852	0.69	1.03508e-192	2	Kmt2a
1.27373e-191	0.814275	0.765	0.553	2.39855e-187	2	Tmem131
4.56574e-181	0.749956	0.293	0.093	8.59774e-177	2	Scn4b
1.16347e-168	0.871614	0.715	0.465	2.19094e-164	2	Hes1
3.84859e-165	0.32722	1	0.991	7.24728e-161	2	Rps14
2.45038e-164	0.642914	0.874	0.74	4.61431e-160	2	Dnajc7
2.21407e-162	0.680155	0.863	0.706	4.16931e-158	2	Uck2
3.52317e-160	0.719433	0.744	0.517	6.63449e-156	2	Gbp8
6.16764e-156	0.607883	0.96	0.803	1.16143e-151	2	Trgc2
1.1662e-155	0.484422	0.973	0.892	2.19608e-151	2	Lat
1.4379e-153	0.674871	0.837	0.67	2.70771e-149	2	Aqp11
4.49883e-152	0.660846	0.844	0.71	8.47175e-148	2	Cdk6
2.34022e-150	0.7375	0.66	0.435	4.40687e-146	2	Tm6sf1
1.34469e-146	0.536174	0.936	0.754	2.53218e-142	2	Trgc1
2.75224e-145	0.985248	0.448	0.226	5.18275e-141	2	Mpzl2
3.51037e-145	0.918451	0.472	0.25	6.61037e-141	2	Ldlr
2.97549e-144	0.480881	0.983	0.924	5.60314e-140	2	Cd3e
4.14274e-144	0.562405	0.909	0.794	7.8012e-140	2	Bcl11b
8.05436e-144	0.766462	0.511	0.27	1.51672e-139	2	Dtx1
1.34804e-131	0.669666	0.384	0.174	2.53849e-127	2	Rab44
4.89915e-130	0.698541	0.67	0.47	9.22559e-126	2	Xbp1
1.3666e-129	0.56929	0.896	0.753	2.57345e-125	2	Desi1
8.34124e-126	0.473783	0.89	0.748	1.57074e-121	2	Arpp21
1.80248e-124	0.674982	0.608	0.388	3.39426e-120	2	Arl5c
4.04779e-124	0.739875	0.296	0.122	7.6224e-120	2	Fam163b
1.20716e-122	0.725581	0.506	0.297	2.2732e-118	2	Cblb
1.7473e-120	0.419597	1	0.976	3.29035e-116	2	B2m
3.33802e-117	0.708875	0.755	0.564	6.28583e-113	2	Trgc4
1.06345e-116	0.583635	0.255	0.095	2.00258e-112	2	Itgb4
3.38496e-116	0.680382	0.423	0.22	6.37423e-112	2	Epcam
8.27107e-116	0.493639	0.942	0.817	1.55753e-111	2	Rgcc
4.46945e-112	0.535655	0.866	0.753	8.41643e-108	2	Fkbp5
5.01249e-112	0.566229	0.256	0.098	9.43902e-108	2	Arhgef10l
3.58635e-110	0.668012	0.511	0.298	6.75346e-106	2	Tmem176b
5.09037e-108	0.668814	0.578	0.382	9.58568e-104	2	Trgv2
6.9692e-108	0.540013	0.255	0.099	1.31237e-103	2	Gm34004
6.99387e-104	0.4895	0.826	0.733	1.31702e-99	2	Srsf5
1.59105e-103	0.626647	0.256	0.103	2.9961e-99	2	Hsd11b1
1.71474e-103	0.635114	0.567	0.386	3.22903e-99	2	Pag1
3.15941e-100	0.66154	0.573	0.377	5.94949e-96	2	Txnip
1.13206e-99	0.514681	0.923	0.785	2.13179e-95	2	Ly6d
2.21009e-99	0.522247	0.717	0.571	4.16183e-95	2	Runx1
2.06774e-97	0.481257	0.848	0.738	3.89376e-93	2	Gmfg
9.76151e-95	0.60933	0.65	0.498	1.83819e-90	2	Abi3
5.72823e-93	0.649379	0.607	0.45	1.07868e-88	2	Ogt
1.22986e-92	0.589535	0.325	0.159	2.31595e-88	2	Epb41l4b
3.12927e-91	0.466941	0.817	0.708	5.89272e-87	2	Spint2
7.89091e-90	0.474271	0.875	0.772	1.48594e-85	2	Myb
9.50291e-90	0.604291	0.572	0.402	1.78949e-85	2	Prss57
2.92113e-88	0.58638	0.539	0.359	5.50077e-84	2	AC149090.1
9.74874e-88	0.522476	0.752	0.594	1.83579e-83	2	S100a11
1.33943e-87	0.483039	0.816	0.704	2.52228e-83	2	Marcks
3.23257e-87	0.603024	0.6	0.462	6.08725e-83	2	Gls
3.56266e-85	0.546288	0.695	0.569	6.70884e-81	2	Naxd
1.43473e-83	0.547212	0.267	0.122	2.70174e-79	2	Socs3
3.28524e-82	0.683743	0.498	0.327	6.18644e-78	2	Mcub
4.37912e-82	0.618694	0.468	0.303	8.24632e-78	2	Emid1
9.37976e-82	0.515963	0.629	0.475	1.7663e-77	2	Btg2
2.55857e-81	0.545914	0.559	0.392	4.81804e-77	2	Adgrg1
8.06066e-80	0.610532	0.45	0.281	1.5179e-75	2	Tpd52
4.52744e-79	0.558737	0.424	0.258	8.52561e-75	2	Ypel2
9.01618e-79	0.55303	0.586	0.417	1.69784e-74	2	Pik3ip1
3.23254e-78	0.59195	0.351	0.193	6.0872e-74	2	Capn5
4.56824e-77	0.471651	0.791	0.72	8.60246e-73	2	Luc7l2
1.58506e-76	0.559875	0.68	0.575	2.98482e-72	2	Tap2
1.90956e-76	0.482973	0.764	0.668	3.59589e-72	2	Lta4h
3.85731e-76	0.540797	0.442	0.272	7.2637e-72	2	Sytl1
5.18744e-76	0.449322	0.791	0.708	9.76847e-72	2	Rsrp1
1.34446e-74	0.577001	0.424	0.264	2.53175e-70	2	Plekha7
2.32373e-73	0.585671	0.415	0.255	4.37582e-69	2	Tsc22d1
4.83676e-73	0.584228	0.542	0.406	9.10811e-69	2	Hsdl1
6.06052e-73	0.41524	0.776	0.687	1.14126e-68	2	Arhgap45
1.5298e-72	0.540154	0.315	0.168	2.88076e-68	2	Abhd15
2.41543e-71	0.534524	0.468	0.306	4.5485e-67	2	Rag2
2.13096e-70	0.529151	0.533	0.371	4.01281e-66	2	Mxd4
5.38782e-69	0.508139	0.304	0.16	1.01458e-64	2	Tmem176a
4.46944e-68	0.364094	0.938	0.883	8.4164e-64	2	H2-D1
1.14198e-67	0.545879	0.342	0.197	2.15047e-63	2	Wdr78
1.37429e-66	0.469438	0.681	0.579	2.58792e-62	2	Mycbp2
3.07497e-65	0.413875	0.778	0.691	5.79048e-61	2	Arglu1
4.16077e-65	0.54893	0.393	0.247	7.83515e-61	2	Dnah8
5.84583e-65	0.712942	0.419	0.272	1.10083e-60	2	Akr1c13
1.33118e-64	0.549964	0.322	0.183	2.50674e-60	2	AW011738
3.64316e-64	0.542797	0.438	0.294	6.86044e-60	2	Fbxl12
1.95652e-63	0.528191	0.456	0.316	3.68433e-59	2	Tbc1d9b
6.12463e-63	0.573523	0.326	0.192	1.15333e-58	2	Ndrg1
4.26644e-62	0.284059	0.986	0.874	8.03413e-58	2	Dntt
1.36886e-59	0.384502	0.563	0.397	2.5777e-55	2	Ypel3
5.43803e-59	0.532745	0.364	0.228	1.02404e-54	2	Atxn7l1
1.55829e-58	0.500513	0.5	0.367	2.93441e-54	2	Atp8a1
3.41188e-58	0.338208	0.835	0.769	6.42492e-54	2	Jund
1.22593e-57	0.478679	0.282	0.155	2.30855e-53	2	Wdr13
1.55864e-56	0.391852	0.773	0.697	2.93508e-52	2	Cux1
1.56342e-55	0.424465	0.646	0.554	2.94408e-51	2	Mcl1
1.66335e-55	0.471273	0.599	0.493	3.13225e-51	2	Pnisr
2.93315e-55	0.302703	0.885	0.818	5.52342e-51	2	H2-K1
8.88152e-55	0.568849	0.359	0.23	1.67248e-50	2	Trp53i13
1.83631e-54	0.520141	0.402	0.275	3.45796e-50	2	Prrt1
3.69534e-54	0.420356	0.632	0.54	6.9587e-50	2	Psap
9.20728e-54	0.545151	0.348	0.222	1.73382e-49	2	Frmd4a
1.13173e-53	0.511143	0.586	0.487	2.13116e-49	2	Patz1
1.84204e-53	0.358616	0.649	0.553	3.46875e-49	2	Themis
3.69134e-51	0.494235	0.447	0.323	6.95115e-47	2	Pik3cd
3.92011e-51	0.429051	0.365	0.229	7.38195e-47	2	Cyth4
1.06496e-50	0.353511	0.785	0.701	2.00543e-46	2	Xrcc6
2.39814e-50	0.4197	0.682	0.591	4.51595e-46	2	Fam189b
2.57105e-50	0.489395	0.42	0.292	4.84154e-46	2	Tnfaip3
3.28073e-49	0.369863	0.381	0.25	6.17794e-45	2	Wwox
9.62194e-49	0.392864	0.659	0.55	1.81191e-44	2	Ccnd2
2.16344e-47	0.570583	0.39	0.28	4.07398e-43	2	Dhcr7
2.35065e-47	0.451696	0.661	0.589	4.42652e-43	2	Scd2
2.61396e-47	0.333843	0.737	0.671	4.92234e-43	2	Ccnl1
5.02966e-47	0.42325	0.622	0.547	9.47136e-43	2	Gtf2i
5.78691e-47	0.469354	0.355	0.235	1.08973e-42	2	Anks3
7.66103e-47	0.416245	0.632	0.559	1.44265e-42	2	Rcsd1
1.21352e-46	0.308622	0.852	0.787	2.28518e-42	2	Cd47
2.61551e-46	0.292739	0.854	0.775	4.92527e-42	2	Cmtm7
3.10406e-46	0.481	0.479	0.363	5.84526e-42	2	Gbp7
3.94129e-46	0.464828	0.354	0.235	7.42184e-42	2	Ppp1r9b
4.89068e-46	0.413239	0.402	0.274	9.20964e-42	2	Arl4c
1.52319e-45	0.527007	0.326	0.214	2.86832e-41	2	Ctla4
1.73668e-45	0.372555	0.697	0.628	3.27034e-41	2	Ddx17
6.88408e-45	0.418584	0.314	0.199	1.29634e-40	2	Nfat5
9.34586e-45	0.363974	0.629	0.536	1.75992e-40	2	Dpp4
3.07776e-44	0.466929	0.378	0.265	5.79574e-40	2	Trim11
7.50475e-44	0.450612	0.518	0.425	1.41322e-39	2	Ralgps2
1.10568e-43	0.377847	0.286	0.171	2.0821e-39	2	Unc93b1
6.84845e-43	0.384546	0.311	0.199	1.28963e-38	2	Itpr1
2.69101e-42	0.405109	0.694	0.585	5.06745e-38	2	Uhrf1
1.05218e-41	0.465991	0.432	0.332	1.98137e-37	2	Eef2k
6.31639e-41	0.31914	0.679	0.599	1.18944e-36	2	Pnrc1
2.31033e-40	0.442719	0.53	0.448	4.35059e-36	2	Cbx4
2.44672e-40	0.376425	0.712	0.659	4.60741e-36	2	Mier1
2.04427e-39	0.399251	0.288	0.182	3.84956e-35	2	Tmem191c
3.43967e-39	0.452459	0.392	0.278	6.47725e-35	2	Klf6
5.94711e-39	0.425625	0.365	0.256	1.1199e-34	2	Rnasel
1.49923e-38	0.398948	0.459	0.358	2.8232e-34	2	Kmt2c
2.15519e-38	0.311051	0.476	0.348	4.05844e-34	2	Btg1
3.25576e-37	0.465138	0.388	0.288	6.13092e-33	2	Socs1
3.93691e-37	0.431896	0.622	0.565	7.41359e-33	2	Zfp36l2
5.76692e-37	0.468385	0.315	0.214	1.08597e-32	2	Cox6b2
8.1966e-37	0.369592	0.671	0.615	1.5435e-32	2	Nr3c1
6.01368e-36	0.307096	0.761	0.714	1.13244e-31	2	Hp1bp3
1.94504e-35	0.413834	0.354	0.25	3.66271e-31	2	Gtpbp2
5.01564e-35	0.385114	0.384	0.281	9.44495e-31	2	Dtx3
1.02635e-34	0.362411	0.431	0.334	1.93272e-30	2	4932438A13Rik
2.86945e-34	0.285108	0.743	0.695	5.40346e-30	2	Erbin
3.495e-34	0.466657	0.466	0.381	6.58143e-30	2	Resf1
7.82838e-34	0.346191	0.633	0.572	1.47416e-29	2	Rabgap1l
3.02744e-33	0.43455	0.45	0.349	5.70098e-29	2	Dgkeos
3.85796e-33	0.319811	0.269	0.169	7.26493e-29	2	Calcoco1
4.76126e-33	0.374646	0.521	0.445	8.96593e-29	2	Aff1
5.75641e-33	0.371633	0.504	0.412	1.08399e-28	2	Traf3ip3
9.88078e-33	0.320359	0.489	0.375	1.86065e-28	2	Atp8b4
2.37185e-32	0.28691	0.667	0.595	4.46643e-28	2	Mndal
3.18977e-32	0.434096	0.491	0.425	6.00665e-28	2	N4bp2
3.46938e-32	0.329768	0.42	0.321	6.5332e-28	2	Plxdc2
1.4697e-31	0.379209	0.36	0.27	2.7676e-27	2	Fam193b
1.74167e-31	0.330686	0.643	0.594	3.27973e-27	2	Hibadh
1.76842e-31	0.34101	0.545	0.459	3.33011e-27	2	Trp53inp1
2.59763e-31	0.300455	0.676	0.625	4.89159e-27	2	Dnm2
2.65148e-31	0.336158	0.597	0.54	4.99299e-27	2	Nisch
5.48154e-31	0.307858	0.736	0.698	1.03223e-26	2	Iqgap1
1.70763e-30	0.305143	0.647	0.592	3.21565e-26	2	Use1
1.79566e-30	0.378918	0.509	0.419	3.38141e-26	2	Mir142hg
2.99775e-30	0.428343	0.386	0.299	5.64507e-26	2	Cbfa2t3
5.32856e-30	0.389674	0.536	0.469	1.00342e-25	2	Ldhb
5.33828e-30	0.297641	0.522	0.445	1.00525e-25	2	Grap2
8.65682e-30	0.433568	0.323	0.235	1.63017e-25	2	Ahcyl2
9.08921e-30	0.434074	0.411	0.332	1.71159e-25	2	Dgke
9.14368e-30	0.280931	0.726	0.689	1.72185e-25	2	Tspan13
9.59813e-30	0.252976	0.713	0.666	1.80742e-25	2	Rhoh
9.82958e-30	0.363629	0.278	0.188	1.85101e-25	2	Sytl3
1.04026e-29	0.336946	0.651	0.613	1.95891e-25	2	Ptbp3
2.84387e-29	0.37644	0.6	0.567	5.3553e-25	2	Brd4
3.01141e-29	0.402323	0.359	0.272	5.67079e-25	2	Stx16
4.5391e-29	0.353357	0.428	0.332	8.54759e-25	2	Ppp1r15a
6.8109e-29	0.392571	0.284	0.199	1.28256e-24	2	Tmem50b
8.72006e-29	0.429783	0.386	0.307	1.64207e-24	2	Zmiz1
1.34132e-28	0.375176	0.307	0.221	2.52585e-24	2	Hectd4
1.50333e-28	0.357672	0.552	0.461	2.83092e-24	2	Fosb
6.43748e-28	0.385949	0.458	0.385	1.21224e-23	2	Rnf157
7.79688e-28	0.297417	0.629	0.574	1.46823e-23	2	Pdrg1
9.82231e-28	0.332132	0.485	0.415	1.84964e-23	2	Tnrc6c
9.92411e-28	0.335396	0.559	0.507	1.86881e-23	2	Ctsb
1.11802e-27	0.321698	0.632	0.574	2.10534e-23	2	Ifngr1
1.15758e-27	0.368827	0.533	0.479	2.17985e-23	2	Tmem242
1.64458e-27	0.384036	0.427	0.349	3.09691e-23	2	Chd9
3.6175e-27	0.387978	0.468	0.396	6.81212e-23	2	Gfra1
9.26958e-27	0.328072	0.58	0.541	1.74555e-22	2	Parvg
1.28012e-26	0.475646	0.267	0.191	2.41059e-22	2	Hdgfl3
1.45144e-26	0.254859	0.592	0.531	2.73321e-22	2	Dock10
1.63934e-26	0.34421	0.458	0.386	3.08704e-22	2	Supt20
2.0181e-26	0.259346	0.606	0.565	3.80028e-22	2	Tcf12
2.4818e-26	0.257517	0.733	0.684	4.67347e-22	2	Sox4
2.68489e-26	0.253797	0.834	0.758	5.05592e-22	2	Cd24a
3.0202e-26	0.352413	0.55	0.504	5.68734e-22	2	Smg1
3.40877e-26	0.307472	0.601	0.556	6.41906e-22	2	Zfand5
3.65443e-26	0.333871	0.469	0.384	6.88167e-22	2	AW112010
3.78623e-26	0.356169	0.499	0.439	7.12985e-22	2	Dcaf8
5.74719e-26	0.350666	0.365	0.279	1.08225e-21	2	5830418P13Rik
7.14885e-26	0.252517	0.626	0.562	1.3462e-21	2	Pdcd4
9.04133e-26	0.361898	0.251	0.171	1.70257e-21	2	Pqlc3
1.38242e-25	0.430864	0.306	0.23	2.60324e-21	2	Taf1c
1.81761e-25	0.381699	0.415	0.344	3.42275e-21	2	Mgat1
2.136e-25	0.400679	0.459	0.403	4.02231e-21	2	Ing1
2.45882e-25	0.364801	0.315	0.233	4.6302e-21	2	Grina
5.1212e-25	0.362671	0.387	0.313	9.64373e-21	2	Zfp652
5.43791e-25	0.355517	0.439	0.372	1.02401e-20	2	Anks1
6.50355e-25	0.330744	0.383	0.296	1.22468e-20	2	Kdm5b
1.93796e-24	0.317494	0.545	0.499	3.64937e-20	2	Birc6
2.16583e-24	0.310043	0.503	0.43	4.07847e-20	2	Klf3
3.17731e-24	0.381683	0.455	0.401	5.98319e-20	2	Actn1
4.70151e-24	0.322063	0.604	0.574	8.85342e-20	2	Rbbp6
5.01112e-24	0.349008	0.412	0.337	9.43643e-20	2	Dtx3l
5.22127e-24	0.386135	0.311	0.237	9.83218e-20	2	Tagap1
5.48195e-24	0.300796	0.518	0.46	1.03231e-19	2	Rbm5
9.7153e-24	0.337626	0.366	0.286	1.82949e-19	2	Pink1
1.44317e-23	0.309513	0.474	0.407	2.71763e-19	2	Il17ra
1.45887e-23	0.354315	0.371	0.3	2.7472e-19	2	Ppm1h
1.47329e-23	0.355904	0.308	0.229	2.77435e-19	2	Bcl2
1.58183e-23	0.264019	0.709	0.646	2.97875e-19	2	Anxa2
2.45105e-23	0.403588	0.336	0.268	4.61558e-19	2	Lman2l
2.79574e-23	0.307087	0.584	0.545	5.26465e-19	2	Gabarap
3.73969e-23	0.280169	0.679	0.662	7.04221e-19	2	Fgfr1op2
5.47967e-23	0.362996	0.414	0.351	1.03188e-18	2	Fbxl5
6.05526e-23	0.38259	0.374	0.301	1.14027e-18	2	Nbdy
7.49037e-23	0.314751	0.564	0.523	1.41051e-18	2	Cbl
8.17906e-23	0.36371	0.444	0.386	1.5402e-18	2	Baz2a
1.55341e-22	0.330271	0.46	0.406	2.92522e-18	2	Acap1
2.15398e-22	0.331557	0.402	0.329	4.05617e-18	2	Ankrd12
2.76729e-22	0.307995	0.473	0.408	5.21108e-18	2	Clec2i
4.82907e-22	0.300166	0.486	0.439	9.09362e-18	2	Msi2
5.59374e-22	0.406698	0.296	0.229	1.05336e-17	2	Slc25a23
6.44314e-22	0.294792	0.464	0.393	1.21331e-17	2	Baz2b
9.22985e-22	0.326802	0.555	0.527	1.73807e-17	2	Smarcd2
1.04485e-21	0.340839	0.325	0.251	1.96756e-17	2	Cdk19
1.22e-21	0.32469	0.389	0.313	2.29739e-17	2	Akap8l
3.0844e-21	0.287695	0.281	0.2	5.80824e-17	2	Selenop
3.14541e-21	0.262175	0.595	0.566	5.92313e-17	2	2025-09-06
9.31112e-21	0.324185	0.484	0.437	1.75338e-16	2	Tacc1
1.2272e-20	0.277469	0.576	0.547	2.31094e-16	2	Ldb1
2.35175e-20	0.322285	0.338	0.269	4.42858e-16	2	Vgll4
7.1902e-20	0.293117	0.403	0.332	1.35399e-15	2	Il7r
1.25085e-19	0.424173	0.288	0.228	2.35547e-15	2	Ets2
1.7896e-19	0.301718	0.305	0.233	3.37e-15	2	Pcmtd2
2.34796e-19	0.388082	0.349	0.287	4.42144e-15	2	Gngt2
7.40753e-19	0.433988	0.339	0.266	1.39491e-14	2	H1f0
1.19585e-18	0.282056	0.435	0.377	2.2519e-14	2	Akap9
2.49259e-18	0.267948	0.581	0.556	4.6938e-14	2	Cox14
2.68219e-18	0.320691	0.425	0.373	5.05083e-14	2	Sidt2
2.68626e-18	0.27846	0.46	0.399	5.05849e-14	2	Utrn
3.77296e-18	0.355229	0.309	0.25	7.10487e-14	2	Usp11
3.82213e-18	0.338656	0.298	0.236	7.19746e-14	2	Kmt2d
4.57903e-18	0.325697	0.474	0.435	8.62277e-14	2	Sqstm1
4.65064e-18	0.326975	0.418	0.367	8.75761e-14	2	Cep350
5.36243e-18	0.294446	0.472	0.426	1.0098e-13	2	Smap2
7.42313e-18	0.254054	0.578	0.55	1.39785e-13	2	Huwe1
8.0122e-18	0.294858	0.419	0.367	1.50878e-13	2	Helz
1.09811e-17	0.271692	0.571	0.519	2.06785e-13	2	Endou
1.29685e-17	0.313776	0.337	0.279	2.44211e-13	2	Ubn2
1.54835e-17	0.324659	0.445	0.405	2.91569e-13	2	Ccnl2
1.83477e-17	0.309018	0.318	0.259	3.45505e-13	2	Taok1
3.86274e-17	0.333187	0.283	0.224	7.27393e-13	2	Tgfbr1
5.18922e-17	0.274156	0.558	0.536	9.77181e-13	2	Pten
7.33309e-17	0.324821	0.396	0.349	1.38089e-12	2	Oxr1
1.52463e-16	0.314931	0.323	0.267	2.87103e-12	2	Brwd1
1.62434e-16	0.324954	0.446	0.411	3.05879e-12	2	Hpcal1
2.45555e-16	0.286021	0.301	0.238	4.62405e-12	2	Ipcef1
4.04973e-16	0.29056	0.446	0.401	7.62605e-12	2	Sla2
7.43147e-16	0.25363	0.378	0.319	1.39942e-11	2	Chd6
8.9428e-16	0.373464	0.375	0.326	1.68402e-11	2	Casp6
1.11429e-15	0.284672	0.402	0.353	2.09831e-11	2	Pik3r1
1.85363e-15	0.317008	0.32	0.268	3.49057e-11	2	Zbtb44
2.23204e-15	0.30214	0.465	0.408	4.20315e-11	2	H2-Q7
2.63015e-15	0.286649	0.292	0.231	4.95284e-11	2	Lxn
2.93121e-15	0.296002	0.45	0.416	5.51976e-11	2	Mga
3.09701e-15	0.276755	0.313	0.256	5.83197e-11	2	Gdi1
3.59808e-15	0.293409	0.331	0.275	6.77554e-11	2	Itm2c
4.72437e-15	0.314031	0.357	0.308	8.89645e-11	2	Rapgef3
5.97784e-15	0.28182	0.338	0.286	1.12569e-10	2	Herc2
6.77951e-15	0.26342	0.255	0.196	1.27665e-10	2	Fam117a
8.54218e-15	0.290957	0.367	0.321	1.60858e-10	2	Frmd8
8.78429e-15	0.255022	0.526	0.507	1.65417e-10	2	Arhgap9
9.59464e-15	0.285183	0.461	0.43	1.80677e-10	2	Tapt1
1.09278e-14	0.252349	0.552	0.532	2.05781e-10	2	Tpt1
1.0946e-14	0.305724	0.337	0.29	2.06125e-10	2	Zfp871
1.87426e-14	0.292867	0.345	0.296	3.52941e-10	2	Pim1
1.98391e-14	0.264407	0.52	0.498	3.7359e-10	2	Cnp
2.46559e-14	0.302872	0.269	0.216	4.64295e-10	2	Frmd6
2.68295e-14	0.277606	0.428	0.392	5.05227e-10	2	Lnpep
3.82191e-14	0.290511	0.289	0.232	7.19703e-10	2	Plin3
5.5672e-14	0.325711	0.435	0.406	1.04836e-09	2	Csnk1d
5.93168e-14	0.312095	0.277	0.224	1.11699e-09	2	Pgs1
1.02562e-13	0.371185	0.265	0.219	1.93134e-09	2	Smg5
2.01134e-13	0.304248	0.385	0.347	3.78755e-09	2	Spn
2.69665e-13	0.279052	0.554	0.541	5.07805e-09	2	Cuta
6.45287e-13	0.329457	0.387	0.359	1.21514e-08	2	Rras2
9.99634e-13	0.256417	0.348	0.299	1.88241e-08	2	Kmt5b
1.05636e-12	0.26625	0.344	0.295	1.98923e-08	2	Gm2a
1.59208e-12	0.30213	0.251	0.202	2.99804e-08	2	Ccdc28b
2.8949e-12	0.311613	0.341	0.297	5.45139e-08	2	Trappc6a
3.49865e-12	0.304015	0.35	0.309	6.5883e-08	2	Cxxc5
3.53484e-12	0.251887	0.373	0.337	6.65645e-08	2	Pan3
4.51791e-12	0.301096	0.403	0.376	8.50768e-08	2	Dgcr6
4.8284e-12	0.258895	0.359	0.317	9.09236e-08	2	Irf1
5.93167e-12	0.281461	0.463	0.436	1.11699e-07	2	Ccdc18
1.09603e-11	0.263923	0.263	0.218	2.06392e-07	2	Tet3
1.21216e-11	0.259734	0.384	0.35	2.28263e-07	2	Elk4
2.10114e-11	0.302487	0.325	0.286	3.95666e-07	2	Rassf1
2.13767e-11	0.320837	0.299	0.263	4.02545e-07	2	Ptprf
4.56356e-11	0.262172	0.402	0.377	8.59364e-07	2	Asxl1
7.57236e-11	0.252899	0.423	0.405	1.42595e-06	2	Numa1
8.12775e-11	0.286305	0.268	0.227	1.53054e-06	2	Ubr4
1.04955e-10	0.263628	0.377	0.341	1.97641e-06	2	Golgb1
1.61763e-10	0.260068	0.359	0.328	3.04617e-06	2	Tle3
3.80031e-10	0.326506	0.404	0.39	7.15636e-06	2	Pla2g12a
4.27267e-10	0.267135	0.253	0.212	8.04587e-06	2	Rreb1
6.71453e-10	0.270992	0.313	0.275	1.26441e-05	2	Gm37065
7.65387e-10	0.269969	0.428	0.416	1.4413e-05	2	Ppp6r1
8.11513e-10	0.258857	0.297	0.257	1.52816e-05	2	Tbcel
1.09114e-09	0.261615	0.263	0.223	2.05472e-05	2	Kdm3a
1.14732e-09	0.261775	0.33	0.299	2.16052e-05	2	Strn3
1.22677e-09	0.29551	0.387	0.352	2.31013e-05	2	Cd82
1.78793e-09	0.257001	0.373	0.346	3.36686e-05	2	Riok3
2.02844e-09	0.28446	0.323	0.293	3.81976e-05	2	Usp48
2.5076e-09	0.28342	0.298	0.264	4.72206e-05	2	Spata6
1.19258e-08	0.307159	0.324	0.3	0.000224576	2	Cdk5rap3
1.34851e-08	0.280961	0.334	0.309	0.000253939	2	Ubr2
1.73577e-08	0.250584	0.322	0.294	0.000326864	2	Vcpip1
3.41759e-08	0.275086	0.258	0.227	0.000643567	2	Cyhr1
3.69423e-08	0.264733	0.277	0.246	0.00069566	2	Ino80d
3.11093e-07	0.27928	0.329	0.315	0.00585818	2	Zdhhc8
1.10314e-06	0.251188	0.349	0.334	0.0207732	2	Atp6v0b
1.22424e-06	0.252619	0.315	0.295	0.0230536	2	Pxn
1.65181e-06	0.284438	0.319	0.309	0.0311052	2	Nt5c2
2.37107e-06	0.283854	0.299	0.284	0.0446496	2	Fads2
4.71818e-06	0.305437	0.251	0.232	0.088848	2	Ift57
6.0578e-06	0.277934	0.282	0.268	0.114075	2	Bcl7a
2.34898e-05	0.2514	0.258	0.24	0.442337	2	Ctsc
4.9895e-05	0.276858	0.269	0.254	0.939573	2	Srek1ip1
0.00010816	0.255026	0.252	0.239	1	2	Carmil2
0.000194413	0.25245	0.272	0.262	1	2	Rab24
0	1.43517	0.939	0.76	0	3	Jun
0	1.23885	0.922	0.676	0	3	Myl10
0	1.11563	0.801	0.584	0	3	Ptcra
0	1.09524	0.85	0.57	0	3	Gm4632
0	1.05833	0.934	0.69	0	3	Il2ra
0	1.03244	0.85	0.688	0	3	Ppt1
0	0.946541	0.967	0.91	0	3	Cd3d
0	0.905185	0.994	0.942	0	3	Cd3g
0	0.808944	0.997	0.976	0	3	B2m
0	0.79743	1	0.994	0	3	Malat1
0	0.672296	0.971	0.927	0	3	Lck
1.10076e-239	0.917048	0.811	0.759	2.07285e-235	3	Desi1
1.20076e-237	0.924975	0.791	0.742	2.26115e-233	3	Gmfg
6.7679e-233	0.776196	0.896	0.818	1.27446e-228	3	Rgcc
5.04892e-232	0.75956	0.911	0.884	9.50762e-228	3	H2-D1
2.85828e-221	0.614002	0.947	0.927	5.38242e-217	3	Cd3e
6.99644e-216	1.09405	0.583	0.36	1.3175e-211	3	Pld4
5.84696e-214	0.35954	1	0.991	1.10104e-209	3	Rps14
6.42547e-209	1.3709	0.445	0.229	1.20998e-204	3	Egr1
1.95217e-205	0.360805	0.999	0.991	3.67614e-201	3	mt-Cytb
4.19434e-196	0.717442	0.906	0.805	7.89835e-192	3	Trgc2
2.06289e-191	0.834657	0.769	0.748	3.88463e-187	3	Dnajc7
3.91475e-184	0.743734	0.798	0.754	7.37187e-180	3	Arpp21
9.39613e-184	0.571166	0.918	0.896	1.76938e-179	3	Lat
1.26811e-178	1.05475	0.476	0.284	2.38798e-174	3	Bst1
3.74575e-176	0.772059	0.778	0.735	7.05363e-172	3	Smarca4
7.41131e-176	0.794915	0.869	0.788	1.39562e-171	3	Ly6d
1.82929e-175	0.898224	0.733	0.677	3.44473e-171	3	Aqp11
2.59e-168	1.11199	0.618	0.469	4.87723e-164	3	Hes1
2.74423e-166	1.03678	0.59	0.43	5.16766e-162	3	Gm2629
8.89375e-166	0.842661	0.741	0.698	1.67478e-161	3	Kmt2a
1.56442e-165	1.01354	0.613	0.484	2.94595e-161	3	Pcmtd1
3.33656e-155	1.09653	0.444	0.27	6.28308e-151	3	Dtx1
6.63839e-149	0.743533	0.738	0.69	1.25007e-144	3	Notch1
1.12572e-141	1.06514	0.379	0.205	2.11983e-137	3	Khdc1a
1.97476e-137	0.531424	0.862	0.757	3.71868e-133	3	Trgc1
4.86484e-137	0.313064	0.998	0.987	9.16098e-133	3	Rps19
6.70124e-133	0.83957	0.639	0.523	1.26191e-128	3	Cmah
8.2534e-129	0.846638	0.617	0.525	1.5542e-124	3	Gbp8
1.21216e-125	1.03072	0.425	0.266	2.28262e-121	3	Slc5a9
1.09721e-123	0.870349	0.672	0.568	2.06615e-119	3	Trgc4
3.72228e-119	0.322231	0.994	0.98	7.00942e-115	3	Ubb
7.01572e-119	0.678335	0.755	0.776	1.32113e-114	3	Jund
7.29621e-116	0.570788	0.819	0.824	1.37395e-111	3	H2-K1
3.86774e-115	1.03815	0.613	0.534	7.28334e-111	3	Fos
1.48245e-113	0.432557	0.951	0.874	2.79159e-109	3	Dntt
1.93959e-109	0.945635	0.462	0.328	3.65243e-105	3	Notch3
9.04821e-104	0.971628	0.37	0.228	1.70387e-99	3	Mpzl2
3.20141e-101	0.78412	0.651	0.601	6.02858e-97	3	S100a11
3.7172e-100	0.886577	0.5	0.394	6.99986e-96	3	Arl5c
1.04265e-95	0.964654	0.379	0.245	1.96342e-91	3	Cdkn1a
2.45278e-93	0.855625	0.524	0.444	4.61883e-89	3	Tm6sf1
1.88913e-87	0.831381	0.631	0.608	3.55742e-83	3	Junb
6.96669e-85	0.95138	0.429	0.329	1.3119e-80	3	Ppp1r15a
1.4458e-84	1.03774	0.258	0.132	2.72259e-80	3	H19
7.86148e-82	0.443581	0.839	0.892	1.4804e-77	3	Rbm39
4.868e-81	0.600262	0.7	0.719	9.16693e-77	3	Uck2
1.01462e-73	0.958007	0.38	0.276	1.91064e-69	3	Klf6
1.7882e-72	0.575607	0.678	0.731	3.36737e-68	3	Luc7l2
9.25961e-72	0.509452	0.746	0.785	1.74368e-67	3	Cmtm7
9.90046e-71	0.495825	0.739	0.764	1.86436e-66	3	Fkbp5
3.49913e-70	0.461409	0.785	0.804	6.58921e-66	3	Bcl11b
2.47791e-65	0.473106	0.743	0.784	4.66616e-61	3	Myb
9.56839e-64	0.749021	0.468	0.397	1.80182e-59	3	Hdac4
8.47419e-62	0.735546	0.486	0.423	1.59577e-57	3	Pik3ip1
7.25477e-61	0.740279	0.531	0.507	1.36615e-56	3	Abi3
1.69287e-60	0.841691	0.426	0.349	3.18784e-56	3	Dgkeos
2.10929e-60	0.799649	0.517	0.462	3.972e-56	3	Fosb
2.20896e-59	0.275745	0.975	0.969	4.15969e-55	3	mt-Nd4
1.50121e-58	0.773574	0.276	0.18	2.82693e-54	3	Rab44
3.67776e-58	0.286268	0.969	0.939	6.92558e-54	3	Crip1
2.6844e-57	0.668998	0.471	0.403	5.05499e-53	3	Ypel3
3.4441e-57	0.597442	0.577	0.568	6.48559e-53	3	Tmem131
1.68732e-56	0.78953	0.388	0.306	3.1774e-52	3	Tmem176b
1.87254e-54	0.755747	0.448	0.385	3.52618e-50	3	Txnip
2.39107e-51	0.529772	0.663	0.712	4.50262e-47	3	Xrcc6
1.07128e-49	0.711245	0.501	0.483	2.01733e-45	3	Xbp1
1.54905e-49	0.337029	0.806	0.882	2.91703e-45	3	Itm2b
5.27968e-49	0.801163	0.262	0.172	9.94217e-45	3	Capg
2.29531e-44	0.61243	0.58	0.6	4.3223e-40	3	Fam189b
1.03915e-43	0.287656	0.87	0.919	1.95682e-39	3	Rps27rt
1.42204e-43	0.526783	0.615	0.682	2.67784e-39	3	Ccnl1
1.68041e-43	0.504126	0.646	0.724	3.16439e-39	3	Spint2
5.14832e-43	0.522432	0.659	0.718	9.6948e-39	3	Marcks
3.01153e-42	0.315217	0.907	0.926	5.67101e-38	3	Psmb8
1.0644e-41	0.432987	0.678	0.724	2.00437e-37	3	Cdk6
7.53678e-41	0.751751	0.439	0.412	1.41925e-36	3	Prss57
6.60419e-40	0.784619	0.327	0.26	1.24363e-35	3	Ldlr
4.17505e-39	0.444146	0.72	0.809	7.86204e-35	3	Ubc
8.23112e-39	0.448879	0.659	0.748	1.55e-34	3	Srsf5
2.05243e-35	0.663552	0.484	0.486	3.86494e-31	3	Btg2
9.45425e-35	0.388111	0.701	0.782	1.78033e-30	3	Ramp1
1.04046e-33	0.502775	0.608	0.656	1.95929e-29	3	Anxa2
8.00896e-33	0.323823	0.717	0.728	1.50817e-28	3	Sell
1.04852e-32	0.66681	0.425	0.403	1.97448e-28	3	Adgrg1
4.30273e-32	0.543047	0.548	0.59	8.10248e-28	3	Mycbp2
1.77766e-31	0.487942	0.631	0.724	3.34751e-27	3	Rsrp1
7.55357e-30	0.282752	0.813	0.884	1.42241e-25	3	Rac2
1.68528e-29	0.661233	0.328	0.28	3.17355e-25	3	Sytl1
5.60937e-28	0.652148	0.313	0.266	1.0563e-23	3	Ypel2
2.17302e-27	0.294032	0.726	0.821	4.09201e-23	3	Tecpr2
2.60383e-27	0.334763	0.757	0.804	4.90328e-23	3	Mtf2
5.62349e-27	0.679456	0.282	0.23	1.05896e-22	3	Epcam
1.608e-26	0.64634	0.329	0.289	3.02803e-22	3	Tpd52
3.56309e-26	0.580408	0.538	0.603	6.70965e-22	3	Use1
4.21354e-26	0.656125	0.345	0.309	7.93451e-22	3	Cblb
1.94786e-25	0.481944	0.586	0.671	3.66802e-21	3	Mier1
8.47611e-25	0.598492	0.402	0.381	1.59614e-20	3	Mxd4
8.84959e-24	0.6298	0.385	0.371	1.66647e-19	3	AC149090.1
2.25602e-23	0.358843	0.663	0.749	4.24831e-19	3	Arl6ip1
9.39265e-23	0.332688	0.708	0.801	1.76873e-18	3	Cd47
1.22501e-22	0.523275	0.528	0.584	2.30681e-18	3	Naxd
2.04993e-22	0.531709	0.513	0.569	3.86022e-18	3	Clk1
2.29378e-22	0.446908	0.6	0.702	4.31941e-18	3	Tspan13
5.75511e-22	0.633145	0.3	0.263	1.08375e-17	3	Tsc22d1
6.9273e-22	0.633374	0.419	0.412	1.30448e-17	3	H2-Q7
1.10283e-21	0.355709	0.682	0.797	2.07675e-17	3	Son
2.8893e-21	0.667633	0.341	0.316	5.44084e-17	3	Rag2
1.60419e-20	0.419488	0.594	0.708	3.02085e-16	3	Arglu1
3.12627e-20	0.497513	0.377	0.356	5.88708e-16	3	Btg1
2.55919e-19	0.70401	0.388	0.386	4.81921e-15	3	Ier2
5.40002e-19	0.373922	0.61	0.703	1.01688e-14	3	Arhgap45
1.01371e-18	0.638858	0.272	0.236	1.90891e-14	3	Trp53i13
1.40474e-18	0.632965	0.392	0.391	2.64527e-14	3	AW112010
3.1057e-18	0.360958	0.625	0.734	5.84834e-14	3	Snrnp70
6.40276e-18	0.296658	0.725	0.834	1.2057e-13	3	Clic1
1.68883e-17	0.491195	0.511	0.591	3.18024e-13	3	Tap2
1.94278e-17	0.568113	0.309	0.28	3.65844e-13	3	Arl4c
1.15109e-16	0.445313	0.573	0.68	2.16762e-12	3	Rhoh
1.21944e-15	0.499207	0.48	0.555	2.29633e-11	3	Psap
6.48783e-15	0.345273	0.611	0.729	1.22172e-10	3	Hp1bp3
2.56483e-14	0.591081	0.318	0.302	4.82983e-10	3	Dusp1
9.60884e-14	0.61228	0.335	0.34	1.80944e-09	3	Eef2k
6.24261e-13	0.456818	0.491	0.573	1.17555e-08	3	Rcsd1
6.55478e-13	0.382039	0.545	0.598	1.23433e-08	3	Uhrf1
9.76599e-13	0.398058	0.531	0.613	1.83903e-08	3	Pnrc1
1.30567e-12	0.470958	0.483	0.55	2.4587e-08	3	Dpp4
9.09404e-12	0.319368	0.175	0.268	1.7125e-07	3	Agfg1
1.37223e-11	0.545668	0.288	0.274	2.58405e-07	3	Plekha7
1.86816e-11	0.410369	0.534	0.639	3.51794e-07	3	Dnm2
1.97586e-11	0.599536	0.316	0.316	3.72075e-07	3	Emid1
1.98758e-11	0.475826	0.379	0.384	3.7428e-07	3	Atp8b4
2.41439e-11	0.43284	0.507	0.584	4.54653e-07	3	Rabgap1l
3.43059e-10	0.449544	0.499	0.587	6.46015e-06	3	Pdrg1
3.764e-10	0.530223	0.269	0.256	7.088e-06	3	Gtpbp2
4.70496e-10	0.552476	0.403	0.428	8.85991e-06	3	Mir142hg
5.38146e-10	0.561491	0.356	0.374	1.01338e-05	3	Gbp7
1.12614e-09	0.62057	0.393	0.429	2.12064e-05	3	Dusp2
1.88037e-09	0.26616	0.181	0.272	3.54092e-05	3	Thra
1.95789e-09	0.284884	0.274	0.411	3.6869e-05	3	Pigx
2.46295e-09	0.490481	0.44	0.518	4.63798e-05	3	Ctsb
3.93527e-09	0.25513	0.204	0.302	7.41051e-05	3	Zfp386
4.26786e-09	0.250334	0.253	0.38	8.03681e-05	3	Cnot8
4.97098e-09	0.510068	0.373	0.399	9.36086e-05	3	Trgv2
5.16699e-09	0.51568	0.424	0.49	9.72995e-05	3	Tmem242
5.33403e-09	0.261876	0.183	0.271	0.000100445	3	Rab24
5.96213e-09	0.289873	0.179	0.263	0.000112273	3	Srek1ip1
5.9815e-09	0.488948	0.416	0.479	0.000112638	3	Gls
8.09149e-09	0.26435	0.176	0.26	0.000152371	3	Tspan31
8.16277e-09	0.334211	0.559	0.688	0.000153713	3	Lta4h
8.56376e-09	0.612699	0.315	0.329	0.000161264	3	Drosha
1.21243e-08	0.251752	0.269	0.399	0.000228312	3	Laptm4a
1.31358e-08	0.337748	0.576	0.713	0.00024736	3	Erbin
3.76304e-08	0.259978	0.193	0.281	0.000708618	3	Tedc1
4.80752e-08	0.253388	0.307	0.456	0.000905305	3	Aldh2
4.89456e-08	0.429456	0.475	0.57	0.000921695	3	Mcl1
7.64288e-08	0.268753	0.303	0.448	0.00143923	3	Anapc11
7.86202e-08	0.251366	0.204	0.294	0.0014805	3	Dguok
7.89927e-08	0.265141	0.246	0.357	0.00148751	3	Sirt7
8.079e-08	0.254471	0.627	0.76	0.00152136	3	Cox7a2l
1.37331e-07	0.314311	0.506	0.59	0.00258608	3	Runx1
1.97181e-07	0.305331	0.274	0.404	0.00371311	3	Pla2g12a
2.12358e-07	0.277588	0.206	0.296	0.00399892	3	Ubald1
2.67406e-07	0.282164	0.265	0.382	0.00503552	3	Cep350
2.73983e-07	0.537146	0.376	0.421	0.00515937	3	Hsdl1
3.17649e-07	0.457771	0.298	0.302	0.00598166	3	Tnfaip3
5.33535e-07	0.3073	0.185	0.265	0.010047	3	Nudt14
7.62075e-07	0.268241	0.181	0.256	0.0143506	3	Ino80d
7.84882e-07	0.510628	0.429	0.502	0.0147801	3	Patz1
8.57667e-07	0.469008	0.462	0.529	0.0161507	3	Ifi27
1.11978e-06	0.262826	0.229	0.326	0.0210866	3	Prpf39
1.14642e-06	0.547872	0.283	0.293	0.0215882	3	Gngt2
1.21178e-06	0.517152	0.309	0.328	0.022819	3	Tbc1d9b
1.38255e-06	0.411545	0.375	0.407	0.0260348	3	Utrn
1.7286e-06	0.498992	0.28	0.286	0.0325513	3	5830418P13Rik
1.86536e-06	0.251636	0.187	0.263	0.0351266	3	Cep97
2.21479e-06	0.268229	0.253	0.361	0.0417067	3	Spn
2.30499e-06	0.507235	0.284	0.293	0.0434052	3	Pink1
2.30745e-06	0.280335	0.256	0.363	0.0434516	3	Oxr1
2.44514e-06	0.271894	0.271	0.385	0.0460443	3	Rsbn1l
2.51853e-06	0.287016	0.255	0.364	0.0474264	3	Rsf1
2.64242e-06	0.293272	0.228	0.326	0.0497595	3	Emc3
2.66147e-06	0.260532	0.332	0.478	0.0501182	3	Bod1l
5.33283e-06	0.274663	0.183	0.256	0.100423	3	Bphl
5.34809e-06	0.291343	0.182	0.254	0.10071	3	Hcfc1r1
7.12035e-06	0.342101	0.515	0.61	0.134083	3	Mndal
7.24418e-06	0.370467	0.494	0.609	0.136415	3	Hibadh
8.14346e-06	0.256239	0.32	0.466	0.15335	3	Zbtb20
8.45196e-06	0.304352	0.255	0.354	0.159159	3	Golgb1
8.99959e-06	0.458264	0.346	0.38	0.169471	3	Atp8a1
1.10041e-05	0.260893	0.188	0.262	0.207218	3	Dmtf1
1.14857e-05	0.253497	0.64	0.785	0.216288	3	Psme1
1.39027e-05	0.507339	0.256	0.258	0.261803	3	Dnah8
1.5345e-05	0.344013	0.25	0.352	0.288963	3	Uqcc3
2.93098e-05	0.298384	0.557	0.7	0.551932	3	Nipbl
3.3153e-05	0.283222	0.234	0.323	0.624303	3	Ttc14
5.0764e-05	0.280012	0.201	0.274	0.955937	3	Spata6
5.49724e-05	0.306626	0.183	0.251	1	3	Acyp1
6.13691e-05	0.270787	0.295	0.414	1	3	Kdm5a
6.48281e-05	0.291756	0.188	0.259	1	3	Ilvbl
6.74146e-05	0.298241	0.288	0.406	1	3	Trp53i11
8.3107e-05	0.453371	0.426	0.509	1	3	Pnisr
9.00687e-05	0.283546	0.261	0.361	1	3	Pts
9.55011e-05	0.287019	0.306	0.43	1	3	Phip
9.61914e-05	0.267981	0.239	0.327	1	3	Zfp652
0.000116983	0.250335	0.229	0.311	1	3	Cdkn1b
0.000118344	0.331393	0.212	0.293	1	3	Fads2
0.000136654	0.302823	0.263	0.368	1	3	Mprip
0.000139383	0.261274	0.578	0.715	1	3	Iqgap1
0.000153385	0.264553	0.333	0.474	1	3	Eif4a2
0.00016216	0.29577	0.296	0.413	1	3	Atp6v1d
0.000200213	0.293368	0.22	0.298	1	3	Herc2
0.000210781	0.457482	0.39	0.462	1	3	Cbx4
0.000222169	0.282686	0.217	0.294	1	3	Pdk1
0.00026539	0.284832	0.29	0.403	1	3	Prdx5
0.000337881	0.290386	0.537	0.684	1	3	Atp1a1
0.000395429	0.289563	0.216	0.29	1	3	Idnk
0.000522603	0.491884	0.282	0.305	1	3	H2-Q4
0.000544777	0.414767	0.276	0.283	1	3	Akr1c13
0.000586035	0.283555	0.527	0.649	1	3	Akap13
0.000596545	0.278438	0.316	0.437	1	3	Os9
0.000630327	0.319661	0.51	0.631	1	3	Nr3c1
0.000664684	0.481579	0.284	0.307	1	3	Fbxl12
0.000952503	0.267127	0.372	0.527	1	3	Cnpy2
0.00101504	0.500794	0.305	0.337	1	3	Ankrd12
0.00103007	0.264075	0.341	0.477	1	3	Def6
0.00122367	0.448113	0.355	0.407	1	3	Gfra1
0.00136449	0.261626	0.247	0.328	1	3	Irf1
0.00141072	0.326583	0.479	0.577	1	3	Pdcd4
0.00157013	0.260193	0.202	0.267	1	3	Gdi1
0.00176705	0.325508	0.226	0.304	1	3	Pxn
0.00185145	0.296959	0.465	0.57	1	3	Themis
0.00197279	0.350382	0.282	0.389	1	3	Dgcr6
0.00203652	0.31362	0.317	0.45	1	3	Gm11808
0.00208708	0.253366	0.294	0.395	1	3	Ldlrad4
0.00213063	0.335864	0.32	0.447	1	3	1500009L16Rik
0.00229607	0.252194	0.426	0.602	1	3	Traf5
0.00230133	0.299353	0.527	0.679	1	3	Fgfr1op2
0.0024335	0.467635	0.369	0.439	1	3	Ralgps2
0.00248197	0.295307	0.256	0.344	1	3	Atp6v0b
0.00251985	0.436649	0.351	0.404	1	3	Baz2b
0.00270156	0.256774	0.301	0.398	1	3	Tmem121
0.00287757	0.256807	0.579	0.725	1	3	Tax1bp1
0.0029464	0.299676	0.19	0.25	1	3	Lancl1
0.00341168	0.481027	0.34	0.392	1	3	Resf1
0.00344403	0.396758	0.44	0.556	1	3	Nisch
0.0037519	0.316027	0.309	0.415	1	3	Tspo
0.00380263	0.266198	0.288	0.386	1	3	Sidt2
0.0041107	0.486786	0.263	0.291	1	3	Dhcr7
0.00420339	0.333501	0.224	0.296	1	3	Rassf1
0.00430465	0.311732	0.198	0.261	1	3	Usp11
0.00449352	0.289649	0.277	0.371	1	3	4833420G17Rik
0.00456213	0.517488	0.278	0.308	1	3	Cbfa2t3
0.00463672	0.256707	0.397	0.56	1	3	Parvg
0.00471439	0.337499	0.261	0.347	1	3	Upf2
0.00481022	0.273244	0.203	0.263	1	3	Cdk19
0.00540698	0.315246	0.282	0.378	1	3	Lamtor4
0.00546868	0.367301	0.232	0.31	1	3	Cdk5rap3
0.00659658	0.284827	0.206	0.266	1	3	Tbcel
0.00688946	0.295106	0.366	0.514	1	3	Cnp
0.00842314	0.287664	0.374	0.518	1	3	Ubxn4
0.00891979	0.438206	0.295	0.332	1	3	Plxdc2
0.00935326	0.458023	0.337	0.396	1	3	Baz2a
0.00947506	0.315771	0.242	0.319	1	3	Cxxc5
0	2.55136	0.785	0.196	0	4	Isg15
0	1.9614	0.735	0.181	0	4	Rtp4
0	1.93116	0.519	0.051	0	4	Oasl2
0	1.83982	0.462	0.039	0	4	Ifi44
0	1.82039	0.427	0.073	0	4	Ifitm3
0	1.71731	0.473	0.075	0	4	Iigp1
0	1.71492	0.365	0.031	0	4	Ifit1
0	1.61544	0.641	0.196	0	4	Xaf1
0	1.41609	0.437	0.077	0	4	Ifi206
0	1.40514	0.303	0.05	0	4	Slfn5
0	1.33626	0.431	0.076	0	4	Irf7
0	1.2437	0.299	0.03	0	4	Ube2l6
0	1.19011	0.353	0.068	0	4	Ddx60
4.22145e-304	1.46353	0.649	0.248	7.94941e-300	4	Samd9l
8.75818e-291	0.85587	1	0.977	1.64925e-286	4	B2m
2.02389e-263	1.25272	0.459	0.137	3.8112e-259	4	Tgtp2
1.72764e-258	1.38688	0.367	0.091	3.25333e-254	4	Usp18
1.58326e-245	1.43822	0.453	0.142	2.98143e-241	4	Isg20
1.93736e-244	1.30336	0.871	0.639	3.64823e-240	4	Bst2
1.45986e-235	1.41979	0.565	0.223	2.74907e-231	4	Ly6a
1.23248e-226	1.17335	0.909	0.704	2.32089e-222	4	Plac8
2.73195e-190	1.13086	0.393	0.128	5.14453e-186	4	Ifih1
4.28878e-186	1.31047	0.543	0.25	8.0762e-182	4	Irgm1
2.19669e-183	1.10381	0.409	0.138	4.13659e-179	4	Zbp1
5.33176e-178	1.09251	0.773	0.509	1.00402e-173	4	Ifi27
4.6021e-165	1.07449	0.446	0.175	8.66622e-161	4	Slfn8
4.66479e-164	0.665815	0.999	0.945	8.78426e-160	4	Cd3g
1.42457e-161	0.825893	0.251	0.062	2.6826e-157	4	Phf11c
8.91286e-151	0.964831	0.394	0.147	1.67838e-146	4	Irf9
1.07274e-149	0.754705	0.947	0.702	2.02007e-145	4	Il2ra
3.45127e-149	1.02886	0.62	0.372	6.49908e-145	4	Lgals3bp
1.29984e-143	1.12352	0.62	0.359	2.44773e-139	4	Gbp7
1.6366e-142	1.1977	0.477	0.228	3.08188e-138	4	Rnf213
6.52408e-142	1.08106	0.489	0.234	1.22855e-137	4	Parp9
3.10806e-126	0.977123	0.427	0.189	5.85279e-122	4	Epsti1
3.64588e-126	0.901375	0.78	0.591	6.86555e-122	4	Mndal
1.79224e-125	0.684011	0.925	0.689	3.37496e-121	4	Myl10
9.03558e-124	0.984595	0.627	0.385	1.70149e-119	4	Ifi203
2.3195e-123	0.964961	0.683	0.494	4.36784e-119	4	Acadl
8.18283e-121	0.790334	0.274	0.087	1.54091e-116	4	Gm12185
5.68179e-119	0.967198	0.38	0.159	1.06994e-114	4	Parp14
2.4716e-118	0.663016	0.896	0.694	4.65427e-114	4	Ppt1
7.7573e-117	0.911569	0.568	0.331	1.46078e-112	4	Dtx3l
8.71549e-117	0.906065	0.421	0.186	1.64121e-112	4	Slfn2
4.71948e-111	0.742369	0.645	0.369	8.88725e-107	4	Pld4
2.34916e-109	0.663497	0.855	0.585	4.4237e-105	4	Gm4632
1.44189e-102	0.833506	0.641	0.432	2.71522e-98	4	H2-T23
4.25058e-102	0.832003	0.351	0.149	8.00426e-98	4	Ddx58
7.96794e-102	0.309483	1	0.991	1.50044e-97	4	Rps14
3.00644e-101	0.586785	0.948	0.884	5.66142e-97	4	H2-D1
3.71365e-101	0.988475	0.277	0.101	6.99318e-97	4	Ly6c1
2.80262e-97	0.635412	0.858	0.745	5.27761e-93	4	Dnajc7
3.48325e-96	0.846834	0.413	0.194	6.5593e-92	4	Ifi209
1.23964e-95	0.685193	0.804	0.595	2.33437e-91	4	Ptcra
1.71128e-94	0.561581	0.961	0.913	3.2225e-90	4	Cd3d
7.21067e-91	0.815392	0.383	0.184	1.35784e-86	4	AW011738
4.08856e-89	0.631864	0.902	0.771	7.69916e-85	4	Jun
1.3848e-87	0.451824	0.978	0.877	2.60771e-83	4	Dntt
5.75473e-87	0.670617	0.904	0.79	1.08367e-82	4	Ly6d
1.3555e-86	0.768998	0.423	0.217	2.55254e-82	4	Trim12a
4.51051e-85	0.764999	0.381	0.188	8.49374e-81	4	Stat1
8.94209e-84	0.420837	0.977	0.926	1.68389e-79	4	Cd3e
1.04076e-80	0.407845	0.981	0.929	1.95986e-76	4	Lck
8.30668e-80	0.496299	0.918	0.818	1.56423e-75	4	H2-K1
9.23273e-78	0.893628	0.402	0.224	1.73862e-73	4	Eif2ak2
1.11971e-77	0.725682	0.584	0.373	2.10853e-73	4	Atp8b4
3.28786e-76	0.718432	0.706	0.59	6.19137e-72	4	Trim30a
2.7903e-75	0.528202	0.938	0.808	5.25442e-71	4	Trgc2
3.29805e-75	0.550571	0.86	0.72	6.21056e-71	4	Sell
1.16823e-73	0.78217	0.362	0.185	2.1999e-69	4	Trim12c
2.81698e-72	0.279365	1	0.987	5.30466e-68	4	Rps19
1.25018e-71	0.563126	0.907	0.761	2.35421e-67	4	Trgc1
2.13239e-71	0.476816	0.925	0.821	4.0155e-67	4	Rgcc
2.7379e-71	0.652073	0.272	0.118	5.15574e-67	4	Trafd1
5.57374e-71	0.705948	0.57	0.381	1.04959e-66	4	AW112010
9.94739e-71	0.568429	0.893	0.805	1.87319e-66	4	Lgals9
2.75017e-70	0.695884	0.57	0.384	5.17885e-66	4	Sp100
6.45093e-70	0.793537	0.377	0.207	1.21477e-65	4	Ifi35
1.30857e-67	0.526275	0.801	0.676	2.46417e-63	4	Aqp11
9.27186e-66	0.504466	0.853	0.741	1.74598e-61	4	Gmfg
2.06911e-61	0.535362	0.754	0.598	3.89634e-57	4	S100a11
3.28821e-61	0.66953	0.617	0.461	6.19204e-57	4	Ms4a6b
1.06101e-58	0.398192	0.874	0.753	1.99799e-54	4	Arpp21
1.18311e-58	0.529802	0.696	0.526	2.22791e-54	4	Gbp8
2.24045e-58	0.605088	0.394	0.214	4.21899e-54	4	Khdc1a
2.48701e-54	0.459396	0.831	0.767	4.68329e-50	4	Psme1
3.26055e-52	0.36176	0.965	0.922	6.13995e-48	4	Psmb8
4.29562e-52	0.521211	0.745	0.665	8.08908e-48	4	Atp1a1
2.31512e-51	0.293943	0.996	0.961	4.35961e-47	4	Ly6e
1.4859e-50	0.558519	0.467	0.295	2.7981e-46	4	Bst1
3.60336e-50	0.58794	0.637	0.476	6.7855e-46	4	Hes1
2.35737e-49	0.686077	0.266	0.134	4.43917e-45	4	Gbp2
8.56808e-48	0.600718	0.318	0.182	1.61346e-43	4	Adar
3.25247e-47	0.431167	0.812	0.713	6.12473e-43	4	Uck2
4.51833e-46	0.315183	0.952	0.896	8.50848e-42	4	Lat
7.86389e-46	0.345217	0.917	0.872	1.48085e-41	4	Itm2b
7.55444e-45	0.564499	0.389	0.235	1.42258e-40	4	Mpzl2
5.9748e-44	0.475927	0.636	0.489	1.12511e-39	4	Pcmtd1
1.18243e-43	0.554724	0.627	0.549	2.22663e-39	4	Capza2
3.83566e-42	0.506341	0.591	0.438	7.22293e-38	4	Gm2629
5.36735e-40	0.612352	0.46	0.344	1.01073e-35	4	Rnf114
1.00443e-39	0.578731	0.47	0.333	1.89143e-35	4	Mcub
9.72509e-39	0.498965	0.423	0.274	1.83133e-34	4	Slc5a9
7.18815e-38	0.646123	0.367	0.252	1.3536e-33	4	Trim25
1.01584e-37	0.353693	0.782	0.691	1.91292e-33	4	Notch1
1.74322e-37	0.360186	0.804	0.736	3.28265e-33	4	Smarca4
2.17052e-37	0.277671	0.943	0.913	4.0873e-33	4	Rps27rt
2.48699e-37	0.423888	0.303	0.173	4.68324e-33	4	Unc93b1
3.41572e-37	0.463459	0.665	0.553	6.43214e-33	4	Ccnd2
6.91398e-37	0.381791	0.763	0.712	1.30197e-32	4	Rsrp1
2.11539e-36	0.51004	0.524	0.399	3.9835e-32	4	Adgrg1
1.09636e-35	0.505808	0.446	0.307	2.06455e-31	4	Tmem176b
1.85305e-35	0.445386	0.654	0.574	3.48948e-31	4	Pdrg1
3.1905e-35	0.275929	0.984	0.94	6.00803e-31	4	Crip1
4.59615e-35	0.467988	0.27	0.154	8.65501e-31	4	Trim14
4.01745e-34	0.511568	0.414	0.281	7.56526e-30	4	Dtx1
8.13364e-34	0.488087	0.533	0.406	1.53165e-29	4	H2-Q7
2.48055e-33	0.463891	0.625	0.539	4.67113e-29	4	Dpp4
2.87097e-33	0.440659	0.658	0.579	5.40633e-29	4	Tap2
3.22584e-33	0.375072	0.774	0.703	6.07458e-29	4	Xrcc6
3.61012e-33	0.425711	0.569	0.446	6.79822e-29	4	Tm6sf1
3.90159e-33	0.440543	0.552	0.423	7.34708e-29	4	Pik3ip1
1.49072e-32	0.412445	0.745	0.689	2.80717e-28	4	Tspan13
1.49326e-31	0.510317	0.471	0.351	2.81195e-27	4	Dgkeos
1.69334e-31	0.316959	0.836	0.76	3.18873e-27	4	Desi1
3.36025e-30	0.356814	0.652	0.528	6.32768e-26	4	Cmah
2.99903e-29	0.311223	0.863	0.809	5.64748e-25	4	Tecpr2
3.1091e-29	0.327579	0.66	0.578	5.85475e-25	4	Runx1
3.16152e-29	0.403004	0.579	0.462	5.95346e-25	4	Fosb
5.31513e-29	0.321922	0.82	0.779	1.00089e-24	4	Cmtm7
5.7482e-29	0.479894	0.558	0.479	1.08244e-24	4	Tmem242
1.01093e-27	0.408907	0.272	0.166	1.90369e-23	4	Epb41l4b
6.75005e-27	0.568538	0.253	0.155	1.2711e-22	4	Uaca
7.38321e-27	0.426053	0.474	0.372	1.39033e-22	4	Atp8a1
1.74203e-26	0.552384	0.375	0.266	3.28042e-22	4	H1f0
3.88624e-26	0.468078	0.42	0.313	7.31818e-22	4	Rag2
1.15356e-25	0.49179	0.4	0.302	2.17227e-21	4	Tapbp
1.84959e-25	0.409276	0.571	0.48	3.48296e-21	4	Xbp1
2.67259e-25	0.457243	0.398	0.298	5.03275e-21	4	H2-Q4
2.86191e-25	0.436361	0.581	0.517	5.38926e-21	4	Sp110
1.74456e-24	0.433466	0.394	0.288	3.28518e-20	4	Tpd52
2.90095e-24	0.457286	0.497	0.41	5.46278e-20	4	Prss57
5.3871e-24	0.381038	0.503	0.399	1.01444e-19	4	Hdac4
6.73578e-24	0.493111	0.331	0.238	1.26841e-19	4	H2-T22
7.68981e-24	0.373836	0.581	0.505	1.44807e-19	4	Abi3
2.11495e-23	0.622193	0.332	0.25	3.98265e-19	4	Mitd1
8.08272e-23	0.429138	0.451	0.349	1.52206e-18	4	Cd82
8.63683e-22	0.345013	0.629	0.576	1.6264e-17	4	Naxd
9.83581e-22	0.461177	0.381	0.298	1.85218e-17	4	Tap1
2.56824e-21	0.41736	0.351	0.245	4.83625e-17	4	Egr1
2.86648e-21	0.421052	0.583	0.541	5.39786e-17	4	Psmb10
3.21022e-21	0.343843	0.686	0.643	6.04517e-17	4	2410006H16Rik
6.44347e-21	0.257861	0.84	0.789	1.21337e-16	4	Cd47
8.39508e-21	0.396969	0.356	0.253	1.58088e-16	4	Cdkn1a
5.03975e-20	0.297402	0.631	0.566	9.49035e-16	4	Tmem131
7.06199e-20	0.266148	0.771	0.745	1.32984e-15	4	Cox7a2l
1.05928e-19	0.362504	0.628	0.59	1.99474e-15	4	Mta3
1.06143e-19	0.340477	0.293	0.2	1.99877e-15	4	Capn5
1.18788e-19	0.254428	0.806	0.772	2.2369e-15	4	Ramp1
1.1891e-19	0.320957	0.38	0.28	2.23918e-15	4	Sytl1
1.68014e-19	0.422207	0.268	0.188	3.16388e-15	4	Shfl
1.81937e-19	0.257729	0.767	0.71	3.42606e-15	4	Marcks
2.55968e-19	0.276575	0.741	0.715	4.82013e-15	4	Spint2
4.1962e-19	0.346868	0.276	0.185	7.90186e-15	4	Rab44
5.43485e-19	0.293928	0.76	0.724	1.02344e-14	4	Selenow
1.03591e-18	0.358111	0.269	0.182	1.95073e-14	4	Plaat3
3.72727e-18	0.398492	0.25	0.167	7.01883e-14	4	Tmem176a
2.3438e-17	0.381588	0.47	0.401	4.41361e-13	4	Tspo
3.22809e-17	0.332202	0.366	0.281	6.07881e-13	4	5830418P13Rik
3.5083e-17	0.295396	0.622	0.574	6.60647e-13	4	Rabgap1l
1.32914e-16	0.343901	0.314	0.231	2.5029e-12	4	Lxn
2.52612e-16	0.438483	0.363	0.296	4.75694e-12	4	Nmi
6.01615e-16	0.325453	0.484	0.4	1.1329e-11	4	Arl5c
9.43276e-16	0.279255	0.632	0.596	1.77628e-11	4	Hibadh
1.8435e-15	0.285397	0.632	0.594	3.4715e-11	4	Use1
2.07791e-15	0.442187	0.355	0.279	3.91291e-11	4	Akr1c13
6.54067e-15	0.412181	0.485	0.435	1.23167e-10	4	Ccdc18
7.17339e-15	0.314727	0.554	0.521	1.35082e-10	4	Ddx24
9.19626e-15	0.265297	0.426	0.337	1.73175e-10	4	Notch3
1.68303e-14	0.31511	0.538	0.492	3.16931e-10	4	Patz1
3.02829e-14	0.306992	0.348	0.272	5.70257e-10	4	Plekha7
4.04717e-14	0.355339	0.257	0.187	7.62122e-10	4	Zup1
5.10073e-14	0.295379	0.642	0.575	9.60519e-10	4	Trgc4
5.47411e-14	0.332119	0.458	0.393	1.03083e-09	4	Trgv2
2.15036e-13	0.282096	0.64	0.617	4.04934e-09	4	Zfas1
2.58497e-13	0.276219	0.635	0.609	4.86776e-09	4	Junb
3.34806e-13	0.340837	0.306	0.236	6.30474e-09	4	Trp53i13
3.45021e-13	0.354317	0.303	0.236	6.4971e-09	4	Grina
3.78344e-13	0.326649	0.454	0.399	7.1246e-09	4	Gfra1
3.92262e-13	0.362786	0.328	0.26	7.38668e-09	4	Rnasel
1.06427e-12	0.259871	0.616	0.585	2.00413e-08	4	Mycbp2
1.85254e-12	0.306334	0.587	0.539	3.48853e-08	4	Fos
2.46952e-12	0.307037	0.503	0.481	4.65036e-08	4	Psme2
4.13135e-12	0.250806	0.608	0.593	7.77975e-08	4	Saraf
4.96957e-12	0.321211	0.399	0.336	9.3582e-08	4	Ppp1r15a
5.22597e-12	0.278028	0.271	0.202	9.84102e-08	4	Selenop
6.4292e-12	0.291745	0.528	0.499	1.21068e-07	4	Mpp1
7.26512e-12	0.294641	0.256	0.192	1.36809e-07	4	Sytl3
8.50891e-12	0.338327	0.581	0.568	1.60231e-07	4	Psmb9
2.18478e-11	0.303538	0.251	0.191	4.11415e-07	4	Treml2
3.34834e-11	0.323286	0.512	0.491	6.30525e-07	4	Tbrg1
7.59964e-11	0.259089	0.602	0.598	1.43109e-06	4	Tmbim6
1.17197e-10	0.309277	0.289	0.229	2.20693e-06	4	Frmd4a
1.45722e-10	0.279633	0.345	0.286	2.74409e-06	4	Dtx3
1.57197e-10	0.356144	0.291	0.235	2.96017e-06	4	Trim56
1.62261e-10	0.35838	0.327	0.276	3.05553e-06	4	Gm37065
1.94259e-10	0.306767	0.351	0.296	3.6581e-06	4	Gm2a
2.81639e-10	0.282891	0.526	0.51	5.30354e-06	4	Ctsb
3.12361e-10	0.252832	0.371	0.31	5.88207e-06	4	Cblb
4.17008e-10	0.304281	0.291	0.233	7.85269e-06	4	Epcam
5.75687e-10	0.339656	0.273	0.219	1.08408e-05	4	Ctla4
6.43166e-10	0.315418	0.355	0.304	1.21115e-05	4	Nbdy
9.8566e-10	0.348095	0.483	0.46	1.8561e-05	4	Cd48
1.58633e-09	0.293049	0.479	0.452	2.98722e-05	4	Rilpl2
2.56632e-09	0.282235	0.37	0.327	4.83264e-05	4	Tut7
4.18813e-09	0.32216	0.279	0.229	7.88666e-05	4	Tspan2
4.86988e-09	0.351486	0.369	0.328	9.17047e-05	4	Casp6
6.36237e-09	0.280675	0.359	0.314	0.00011981	4	Tcf4
2.07567e-08	0.304369	0.278	0.229	0.00039087	4	Aldh1b1
2.11999e-08	0.31648	0.415	0.389	0.000399215	4	Rnf157
4.36393e-08	0.312094	0.346	0.31	0.000821772	4	Rapgef3
4.75161e-08	0.262987	0.358	0.313	0.000894776	4	Emid1
6.49887e-08	0.280674	0.453	0.431	0.0012238	4	Tapt1
6.9735e-08	0.339069	0.357	0.334	0.00131318	4	Tor1aip2
8.1592e-08	0.288443	0.333	0.284	0.00153646	4	Klf6
1.07091e-07	0.273884	0.517	0.512	0.00201663	4	Apobec3
1.35627e-07	0.354189	0.357	0.326	0.00255399	4	Drosha
2.04521e-07	0.295498	0.384	0.363	0.00385133	4	Zc3hav1
2.33003e-07	0.428283	0.272	0.241	0.00438768	4	Daxx
2.90676e-07	0.253166	0.289	0.241	0.00547372	4	Anks3
3.53073e-07	0.319968	0.28	0.24	0.00664872	4	Tnfrsf13b
5.30925e-07	0.27895	0.492	0.495	0.00999784	4	Chmp4b
1.13726e-06	0.253078	0.368	0.338	0.0214158	4	Eef2k
1.32784e-06	0.257391	0.291	0.256	0.0250046	4	Kansl1l
1.71189e-06	0.294866	0.368	0.349	0.0322365	4	Spn
1.79571e-06	0.2592	0.539	0.538	0.0338151	4	Hsbp1
1.93163e-06	0.260702	0.398	0.375	0.0363746	4	Anks1
2.95962e-06	0.336001	0.407	0.385	0.0557327	4	Ier2
6.08703e-06	0.283549	0.405	0.386	0.114625	4	Resf1
7.03663e-06	0.265689	0.375	0.357	0.132507	4	Dtnbp1
1.57179e-05	0.26642	0.273	0.24	0.295984	4	Ahcyl2
3.13294e-05	0.260981	0.267	0.235	0.589963	4	Plin3
0.000158655	0.257191	0.392	0.393	1	4	Map7
0.000360669	0.255039	0.366	0.363	1	4	Usp25
0.000496622	0.281197	0.317	0.31	1	4	Mvb12a
0.000579923	0.262491	0.399	0.404	1	4	Etnk1
0.0016406	0.251787	0.263	0.248	1	4	Bphl
0.00187324	0.257592	0.262	0.248	1	4	Tmbim4
0.00247691	0.257215	0.257	0.243	1	4	Lancl1
0.00274219	0.265414	0.321	0.316	1	4	Nebl
0.00420079	0.269784	0.3	0.291	1	4	Gngt2
0	2.6115	0.975	0.276	0	5	Mki67
0	2.60045	0.974	0.289	0	5	Top2a
0	2.56056	0.977	0.25	0	5	Pclaf
0	2.15874	0.913	0.244	0	5	H4c4
0	2.15183	0.652	0.103	0	5	Ube2c
0	1.97877	0.717	0.069	0	5	Nusap1
0	1.9333	0.848	0.148	0	5	H1f5
0	1.92202	0.934	0.227	0	5	Rrm2
0	1.90166	0.98	0.574	0	5	Tuba1b
0	1.88254	0.852	0.212	0	5	H1f4
0	1.86426	0.817	0.11	0	5	H2ac4
0	1.85075	0.848	0.166	0	5	Birc5
0	1.78381	0.909	0.236	0	5	Tyms
0	1.77268	0.986	0.518	0	5	Hmgb2
0	1.68065	0.797	0.14	0	5	Ccna2
0	1.66612	0.83	0.189	0	5	H2ac8
0	1.66484	0.78	0.117	0	5	Kif11
0	1.66435	0.713	0.092	0	5	Ckap2l
0	1.63813	0.799	0.135	0	5	Cdk1
0	1.62345	0.991	0.733	0	5	Tubb5
0	1.61787	0.906	0.408	0	5	H2ax
0	1.61324	0.784	0.131	0	5	Pbk
0	1.59949	0.828	0.153	0	5	Fbxo5
0	1.59497	0.927	0.289	0	5	Lig1
0	1.55366	0.834	0.175	0	5	Tk1
0	1.55355	0.705	0.08	0	5	Spc25
0	1.54864	0.847	0.197	0	5	Spc24
0	1.51305	0.847	0.195	0	5	Clspn
0	1.50891	0.962	0.486	0	5	Pcna
0	1.50755	0.982	0.558	0	5	Dek
0	1.48248	0.71	0.08	0	5	Esco2
0	1.46964	0.684	0.127	0	5	Tpx2
0	1.46347	0.684	0.1	0	5	Prc1
0	1.44093	0.935	0.339	0	5	Rrm1
0	1.43517	0.765	0.167	0	5	Cdca8
0	1.42508	0.984	0.65	0	5	Stmn1
0	1.40843	0.889	0.279	0	5	Smc2
0	1.36531	0.753	0.152	0	5	Incenp
0	1.3634	0.639	0.118	0	5	Cdca3
0	1.33381	0.674	0.074	0	5	Aurkb
0	1.31684	0.973	0.561	0	5	H2az1
0	1.30068	0.713	0.124	0	5	H1f1
0	1.28259	0.969	0.506	0	5	Dut
0	1.27918	0.859	0.293	0	5	Atad2
0	1.26388	0.655	0.12	0	5	Knl1
0	1.25391	0.659	0.096	0	5	E2f8
0	1.25126	0.808	0.217	0	5	Cenph
0	1.24058	0.686	0.148	0	5	Tacc3
0	1.23182	0.495	0.104	0	5	Cenpf
0	1.21671	0.951	0.482	0	5	Tmpo
0	1.21444	0.737	0.156	0	5	Asf1b
0	1.20432	0.867	0.38	0	5	Tubb4b
0	1.18868	0.941	0.448	0	5	Dnmt1
0	1.17598	0.571	0.132	0	5	Cenpe
0	1.17541	0.66	0.107	0	5	Ncapg
0	1.15912	0.501	0.063	0	5	Plk1
0	1.15688	0.979	0.648	0	5	Ezh2
0	1.15641	0.815	0.253	0	5	Gmnn
0	1.13042	0.74	0.204	0	5	Ccnb2
0	1.09934	0.803	0.251	0	5	Rfc4
0	1.09836	0.96	0.548	0	5	Ranbp1
0	1.09596	0.654	0.132	0	5	Ncaph
0	1.0935	0.77	0.221	0	5	Prim1
0	1.08588	0.449	0.059	0	5	Hmmr
0	1.08501	0.983	0.663	0	5	Ran
0	1.06514	0.518	0.106	0	5	Ccnb1
0	1.06267	0.569	0.084	0	5	Ndc80
0	1.06026	0.888	0.346	0	5	Tipin
0	1.05815	0.784	0.223	0	5	Pola1
0	1.05417	0.837	0.296	0	5	Cks1b
0	1.03912	0.716	0.231	0	5	Cks2
0	1.03216	0.878	0.476	0	5	Ccnd3
0	1.01332	0.649	0.142	0	5	Rad51
0	1.00776	0.893	0.369	0	5	Lmnb1
0	1.0054	0.595	0.126	0	5	Tcf19
0	1.00301	0.685	0.171	0	5	Mad2l1
0	0.999978	0.799	0.271	0	5	Nt5dc2
0	0.995355	0.516	0.07	0	5	Mis18bp1
0	0.993538	0.555	0.108	0	5	Racgap1
0	0.992305	0.913	0.393	0	5	Nasp
0	0.989449	0.815	0.297	0	5	Hells
0	0.985813	0.895	0.416	0	5	Dctpp1
0	0.985598	0.985	0.732	0	5	Anp32b
0	0.978329	0.475	0.045	0	5	Mxd3
0	0.975783	0.842	0.305	0	5	Mcm5
0	0.971992	0.537	0.09	0	5	Bub1
0	0.965342	0.533	0.088	0	5	Kif22
0	0.958787	0.602	0.125	0	5	Kif15
0	0.95701	0.895	0.413	0	5	Alyref
0	0.943716	0.685	0.21	0	5	Ncapd2
0	0.940219	0.998	0.962	0	5	Ptma
0	0.939822	0.567	0.116	0	5	Bub1b
0	0.938088	0.914	0.518	0	5	Cbx5
0	0.928959	0.585	0.132	0	5	Brca1
0	0.928815	0.947	0.539	0	5	Snrpd1
0	0.926762	0.881	0.364	0	5	Mcm3
0	0.926252	0.578	0.117	0	5	Rad51ap1
0	0.922883	0.535	0.083	0	5	H2ac20
0	0.910648	0.934	0.531	0	5	Mcm6
0	0.908117	0.544	0.145	0	5	Lockd
0	0.902973	0.862	0.399	0	5	Tpi1
0	0.901616	0.76	0.249	0	5	Fen1
0	0.896202	0.95	0.612	0	5	Nucks1
0	0.891549	0.548	0.138	0	5	Ccne2
0	0.887974	0.723	0.243	0	5	Hirip3
0	0.887444	0.675	0.199	0	5	Ccdc34
0	0.887425	0.516	0.08	0	5	Kif20a
0	0.886852	0.833	0.34	0	5	Lsm2
0	0.886688	0.765	0.262	0	5	Pold2
0	0.885864	0.676	0.213	0	5	Mthfd2
0	0.884666	0.645	0.185	0	5	Dhfr
0	0.881109	0.879	0.404	0	5	Usp1
0	0.88004	0.531	0.084	0	5	Cdca5
0	0.878782	0.582	0.132	0	5	Cdc45
0	0.878723	0.958	0.69	0	5	Ldha
0	0.878582	0.762	0.266	0	5	Syce2
0	0.874639	0.91	0.457	0	5	Dnajc9
0	0.862934	0.531	0.13	0	5	Cenpk
0	0.858536	0.968	0.668	0	5	Hint1
0	0.851418	0.549	0.126	0	5	Cenpm
0	0.848789	0.475	0.076	0	5	Sgo1
0	0.848207	0.794	0.303	0	5	Hmgn2
0	0.848187	0.886	0.439	0	5	Hpf1
0	0.845062	0.877	0.416	0	5	Siva1
0	0.844446	0.446	0.066	0	5	Aurka
0	0.84202	0.579	0.139	0	5	Ncapg2
0	0.836648	0.578	0.151	0	5	Nrm
0	0.819813	0.98	0.779	0	5	Banf1
0	0.818285	0.472	0.072	0	5	Kif4
0	0.816708	0.696	0.235	0	5	Slbp
0	0.814682	0.923	0.499	0	5	Mcm7
0	0.810641	0.562	0.126	0	5	H1f3
0	0.802751	0.838	0.371	0	5	Uchl5
0	0.794265	0.464	0.129	0	5	Cdc20
0	0.791568	0.753	0.283	0	5	Orc6
0	0.79029	0.824	0.354	0	5	Tfdp1
0	0.789284	0.65	0.213	0	5	Tubg1
0	0.786109	0.978	0.778	0	5	Hnrnpab
0	0.785062	0.979	0.773	0	5	Txn1
0	0.783949	0.762	0.287	0	5	Rpa1
0	0.782077	0.936	0.55	0	5	Rbbp7
0	0.778547	0.822	0.351	0	5	Hat1
0	0.777891	0.47	0.075	0	5	Shcbp1
0	0.775402	0.981	0.731	0	5	Hsp90aa1
0	0.76877	0.599	0.188	0	5	Gins2
0	0.766127	0.696	0.235	0	5	Rfc5
0	0.764487	0.412	0.052	0	5	Sgo2a
0	0.764359	0.525	0.127	0	5	Kif23
0	0.762022	0.52	0.12	0	5	Kif20b
0	0.754478	0.735	0.287	0	5	Mns1
0	0.752356	0.71	0.258	0	5	Psat1
0	0.74498	0.428	0.071	0	5	Cep55
0	0.744948	0.392	0.041	0	5	Ccnf
0	0.744095	0.518	0.119	0	5	Plk4
0	0.742841	0.496	0.114	0	5	Pkmyt1
0	0.74093	0.414	0.061	0	5	Nuf2
0	0.737562	0.692	0.252	0	5	Pmf1
0	0.726959	0.831	0.383	0	5	Smc6
0	0.723939	0.777	0.322	0	5	Rpa3
0	0.718537	0.533	0.161	0	5	E2f2
0	0.717496	0.578	0.17	0	5	Cenpw
0	0.709514	0.988	0.874	0	5	Ybx1
0	0.697875	0.55	0.177	0	5	Cdc6
0	0.694386	0.452	0.1	0	5	Diaph3
0	0.684147	0.503	0.128	0	5	Mcm10
0	0.679399	0.622	0.211	0	5	Chaf1a
0	0.678303	0.663	0.238	0	5	Ncapd3
0	0.677734	0.695	0.257	0	5	Hmgn5
0	0.676763	0.389	0.055	0	5	Melk
0	0.675232	0.529	0.148	0	5	Fignl1
0	0.670775	0.535	0.171	0	5	Wdr76
0	0.666841	0.707	0.276	0	5	Lrp1b
0	0.661662	0.344	0.039	0	5	Kif14
0	0.655012	0.382	0.054	0	5	Ska1
0	0.654845	0.334	0.05	0	5	Aspm
0	0.64652	0.422	0.085	0	5	Ect2
0	0.643038	0.647	0.221	0	5	Nup85
0	0.640807	0.421	0.086	0	5	Brip1
0	0.639942	0.997	0.978	0	5	Hnrnpa2b1
0	0.638243	0.467	0.116	0	5	Arhgap11a
0	0.637432	0.341	0.034	0	5	Neil3
0	0.6358	0.632	0.21	0	5	Nelfe
0	0.634264	0.432	0.069	0	5	H3c6
0	0.631659	0.294	0.03	0	5	Pimreg
0	0.631372	0.354	0.05	0	5	Anln
0	0.628832	0.429	0.075	0	5	Cenpl
0	0.62523	0.439	0.104	0	5	Bard1
0	0.623126	0.342	0.045	0	5	Kif2c
0	0.617005	0.606	0.216	0	5	Cmc2
0	0.614587	0.583	0.192	0	5	Rcc1
0	0.613899	0.394	0.09	0	5	Dlgap5
0	0.609958	0.397	0.07	0	5	Cdca2
0	0.601554	0.361	0.059	0	5	Spag5
0	0.600696	0.523	0.158	0	5	Dbf4
0	0.595271	0.436	0.109	0	5	Ercc6l
0	0.591052	0.519	0.169	0	5	Cdk2
0	0.572487	0.43	0.12	0	5	Pole
0	0.571826	0.37	0.07	0	5	Spdl1
0	0.570721	0.594	0.21	0	5	Cdca4
0	0.561582	0.451	0.133	0	5	Ska2
0	0.558387	0.427	0.123	0	5	Exo1
0	0.546793	0.348	0.059	0	5	H3c3
0	0.538722	0.352	0.075	0	5	Stil
0	0.537691	0.341	0.064	0	5	H2bc11
0	0.52618	0.356	0.072	0	5	Cenpn
0	0.518341	0.354	0.079	0	5	Ccne1
0	0.516621	0.37	0.071	0	5	Kifc1
0	0.513491	0.35	0.075	0	5	Rad54l
0	0.513086	0.376	0.093	0	5	Cenpp
0	0.512987	0.295	0.036	0	5	Ttk
0	0.488681	0.31	0.053	0	5	Oip5
0	0.475977	0.296	0.06	0	5	Rad54b
0	0.473012	0.415	0.112	0	5	Ube2t
0	0.458222	0.325	0.073	0	5	Poc1a
0	0.446463	0.301	0.059	0	5	Kif18a
0	0.443181	0.308	0.063	0	5	Kntc1
0	0.432573	0.293	0.049	0	5	Ska3
0	0.427972	0.26	0.045	0	5	Arhgap19
0	0.426253	0.269	0.043	0	5	Espl1
4.89926e-308	0.497168	0.462	0.138	9.22581e-304	5	Blm
3.59788e-306	0.593042	0.471	0.146	6.77516e-302	5	Cenps
1.47917e-305	0.582622	0.59	0.208	2.78542e-301	5	Fxn
4.36586e-305	0.446138	0.296	0.064	8.22135e-301	5	H2ac11
1.19928e-304	0.638618	0.629	0.233	2.25837e-300	5	Timeless
2.48793e-304	0.457987	0.376	0.096	4.68502e-300	5	Cdkn2c
4.34793e-304	0.691811	0.8	0.345	8.18758e-300	5	Exosc8
8.33374e-304	0.778112	0.91	0.496	1.56933e-299	5	Ptges3
1.20299e-302	0.721188	0.988	0.876	2.26536e-298	5	Eif5a
6.62361e-301	0.749769	0.841	0.409	1.24729e-296	5	Rfc1
3.99261e-300	0.746987	0.974	0.744	7.51848e-296	5	Prdx1
5.16052e-300	0.532874	0.404	0.112	9.71778e-296	5	Haus8
9.10458e-300	0.429616	0.298	0.066	1.71448e-295	5	Aunip
1.58297e-299	0.656229	0.732	0.3	2.9809e-295	5	Rnaseh2b
3.60027e-298	0.469704	0.407	0.113	6.77967e-294	5	Ttf2
2.12539e-297	0.777102	0.962	0.647	4.00232e-293	5	Hnrnpd
8.6954e-297	0.46196	0.361	0.094	1.63743e-292	5	Trip13
1.523e-296	0.378514	0.261	0.05	2.86796e-292	5	H2ac15
3.74325e-296	0.59997	0.645	0.239	7.04891e-292	5	Pold1
1.43451e-295	0.525504	0.516	0.17	2.70132e-291	5	Cltb
2.7397e-295	0.658686	0.772	0.332	5.15912e-291	5	Rfc2
1.0798e-294	0.377923	0.278	0.057	2.03337e-290	5	Cit
4.27139e-293	0.384202	0.252	0.048	8.04345e-289	5	Eme1
4.44388e-293	0.606961	0.989	0.939	8.36827e-289	5	Slc25a5
1.25041e-292	0.622982	0.47	0.152	2.35464e-288	5	Dnph1
7.47629e-292	0.624252	0.633	0.241	1.40786e-287	5	Pold3
2.22566e-284	0.722409	0.875	0.453	4.19115e-280	5	Hprt
9.78744e-284	0.539045	0.53	0.183	1.84307e-279	5	Rbbp8
7.11336e-282	0.394181	0.263	0.055	1.33952e-277	5	Chtf18
1.55712e-281	0.456511	0.356	0.095	2.93221e-277	5	Cip2a
4.9814e-281	0.722522	0.897	0.478	9.38048e-277	5	Ywhah
5.14857e-281	0.615658	0.671	0.272	9.69528e-277	5	Eri1
7.64554e-281	0.641712	0.726	0.3	1.43973e-276	5	Rpa2
5.88325e-280	0.606193	0.583	0.215	1.10788e-275	5	Mpp6
5.95118e-278	0.655081	0.652	0.262	1.12067e-273	5	Hmgb3
1.32533e-277	0.638928	0.758	0.324	2.49572e-273	5	Ipo5
7.87364e-277	0.655353	0.679	0.279	1.48269e-272	5	Trim59
2.33981e-273	0.785886	0.92	0.519	4.4061e-269	5	Mcm2
7.08076e-271	0.532228	0.568	0.206	1.33338e-266	5	Rhno1
3.3233e-270	0.863216	0.947	0.661	6.2581e-266	5	H2az2
3.87455e-270	0.732071	0.929	0.571	7.29616e-266	5	Smc1a
8.38057e-269	0.670602	0.981	0.766	1.57815e-264	5	Anp32e
3.23495e-268	0.394616	0.256	0.054	6.09173e-264	5	Nek2
4.77337e-268	0.543783	0.477	0.16	8.98874e-264	5	Pgp
1.53869e-267	0.584721	0.66	0.264	2.89751e-263	5	Haus4
8.02164e-267	0.696791	0.994	0.931	1.51056e-262	5	Ncl
2.58401e-265	0.710782	0.894	0.497	4.86594e-261	5	Supt16
2.62719e-265	0.603296	0.704	0.298	4.94726e-261	5	Slc29a1
3.64117e-263	0.734045	0.914	0.512	6.85668e-259	5	Paics
5.55743e-263	0.580635	0.67	0.274	1.04652e-258	5	Atad5
9.52438e-263	0.730794	0.775	0.378	1.79354e-258	5	Bub3
1.33764e-262	0.504615	0.488	0.165	2.51891e-258	5	Rad18
1.34523e-261	0.555228	0.666	0.27	2.5332e-257	5	Nup107
7.26103e-260	0.613684	0.69	0.286	1.36732e-255	5	Fabp5
1.24573e-259	0.703132	0.919	0.521	2.34583e-255	5	Nap1l1
5.48176e-259	0.520659	0.398	0.12	1.03227e-254	5	Knstrn
8.65491e-259	0.700254	0.893	0.49	1.62981e-254	5	Mrpl18
1.85035e-254	0.66478	0.83	0.402	3.48439e-250	5	Topbp1
3.68768e-254	0.663241	0.996	0.941	6.94427e-250	5	Npm1
5.03107e-254	0.519212	0.454	0.152	9.47401e-250	5	Gins1
8.57703e-252	0.569174	0.693	0.291	1.61514e-247	5	Hspa14
3.28216e-251	0.564967	0.644	0.263	6.18064e-247	5	Ppil1
8.90488e-251	0.573636	0.679	0.285	1.67688e-246	5	Timm50
2.50959e-249	0.699409	0.93	0.578	4.7258e-245	5	Nudc
4.14343e-249	0.678487	0.832	0.393	7.8025e-245	5	Mcm4
5.41256e-249	0.410975	0.385	0.116	1.01924e-244	5	Ndc1
5.11448e-248	0.628023	0.773	0.357	9.63108e-244	5	Cenpx
5.16502e-247	0.679838	0.941	0.627	9.72625e-243	5	Rbbp4
1.97111e-245	0.579041	0.71	0.309	3.71181e-241	5	Uchl3
2.68632e-245	0.6717	0.935	0.569	5.05861e-241	5	Ssrp1
2.43924e-244	0.413934	0.397	0.123	4.59333e-240	5	4930579G24Rik
8.41527e-244	0.655678	0.955	0.697	1.58468e-239	5	Cox5a
1.97934e-243	0.640328	0.746	0.332	3.72729e-239	5	Shmt2
2.26725e-243	0.649809	0.792	0.364	4.26947e-239	5	Lyar
2.75196e-240	0.636207	0.836	0.405	5.18221e-236	5	Cdk2ap1
1.48129e-239	0.397714	0.449	0.149	2.78941e-235	5	Mis18a
1.93372e-239	0.736008	0.853	0.474	3.64139e-235	5	Rad21
6.53396e-239	0.551292	0.671	0.278	1.23041e-234	5	Mthfd1
2.48783e-237	0.350061	0.259	0.06	4.68483e-233	5	Polq
2.658e-237	0.676349	0.954	0.638	5.00528e-233	5	Set
2.73032e-235	0.650347	0.961	0.651	5.14147e-231	5	Srsf2
8.6642e-234	0.525526	0.627	0.26	1.63156e-229	5	Suv39h1
7.87729e-233	0.619795	0.818	0.401	1.48337e-228	5	Ddx39
2.78315e-232	0.448295	0.415	0.138	5.24095e-228	5	Rmi2
1.25914e-231	0.548427	0.525	0.199	2.37109e-227	5	Shmt1
4.75732e-231	0.533282	0.611	0.247	8.95851e-227	5	Dtl
3.92066e-230	0.656637	0.975	0.796	7.383e-226	5	Mif
1.08941e-229	0.66499	0.891	0.509	2.05146e-225	5	Eif4a3
2.35501e-229	0.409792	0.347	0.104	4.43472e-225	5	Skp2
2.88698e-229	0.645122	0.958	0.699	5.43647e-225	5	Srsf3
1.68876e-228	0.500471	0.466	0.168	3.18011e-224	5	Cdc7
4.45927e-228	0.620051	0.96	0.69	8.39725e-224	5	Snrpb
1.08996e-227	0.609959	0.782	0.379	2.05251e-223	5	Uba2
1.82176e-225	0.697856	0.914	0.55	3.43055e-221	5	Hspd1
1.95067e-225	0.38078	0.295	0.079	3.6733e-221	5	Zwilch
7.30654e-225	0.532732	0.705	0.315	1.37589e-220	5	Nxt1
4.06039e-224	0.392705	0.282	0.075	7.64611e-220	5	Ticrr
4.15723e-224	0.42765	0.535	0.204	7.82848e-220	5	Nsmce1
1.58769e-223	0.645659	0.897	0.521	2.98979e-219	5	Smc3
5.80773e-223	0.579598	0.758	0.36	1.09365e-218	5	Nt5c3b
1.41767e-222	0.380598	0.285	0.075	2.66962e-218	5	Dsn1
5.42889e-220	0.636835	0.969	0.73	1.02231e-215	5	Pa2g4
3.44868e-218	0.471383	0.658	0.28	6.49421e-214	5	Kpna3
4.57786e-217	0.541106	0.771	0.37	8.62057e-213	5	Lsm8
5.92966e-217	0.655881	0.311	0.089	1.11661e-212	5	Tuba1c
1.07075e-216	0.396023	0.368	0.117	2.01632e-212	5	Slc43a3
2.58097e-216	0.520571	0.653	0.282	4.86022e-212	5	Prelid3b
2.72523e-216	0.623867	0.85	0.445	5.13187e-212	5	Mrpl42
8.46088e-216	0.546744	0.716	0.32	1.59327e-211	5	Ppa1
7.29835e-215	0.606685	0.969	0.709	1.37435e-210	5	Calm1
1.46115e-213	0.451036	0.533	0.209	2.7515e-209	5	Pola2
8.47937e-213	0.617645	0.868	0.48	1.59675e-208	5	Nsd2
9.96537e-213	0.436438	0.386	0.129	1.87658e-208	5	Tmem109
3.5629e-212	0.427181	0.484	0.182	6.7093e-208	5	Rbl1
6.14741e-212	0.526166	0.613	0.259	1.15762e-207	5	Rfc3
1.13769e-211	0.523436	0.568	0.236	2.14238e-207	5	Ckap5
2.00385e-211	0.429032	0.504	0.192	3.77345e-207	5	Tex30
2.92138e-211	0.546486	0.982	0.842	5.50125e-207	5	Hnrnpu
5.63051e-211	0.52031	0.661	0.289	1.06028e-206	5	Fam111a
2.25083e-210	0.482682	0.693	0.312	4.23854e-206	5	Elof1
1.03488e-209	0.393973	0.26	0.067	1.94878e-205	5	Prdx4
2.02576e-209	0.371185	0.315	0.091	3.81471e-205	5	Bora
3.51415e-209	0.378208	0.437	0.154	6.61749e-205	5	Nup37
3.74256e-209	0.479584	0.562	0.229	7.04761e-205	5	Chaf1b
4.74494e-209	0.626073	0.905	0.519	8.93519e-205	5	Fkbp4
1.86088e-207	0.613272	0.884	0.508	3.50422e-203	5	Srsf1
5.3407e-205	0.357205	0.321	0.096	1.00571e-200	5	Mdm1
5.3447e-205	0.587363	0.857	0.45	1.00646e-200	5	Naa50
6.16699e-205	0.430091	0.462	0.173	1.16131e-200	5	Cinp
2.72039e-204	0.571166	0.727	0.357	5.12276e-200	5	Nfyb
4.5255e-204	0.458229	0.611	0.261	8.52197e-200	5	Cse1l
9.27744e-204	0.372938	0.383	0.13	1.74704e-199	5	Nup133
1.78687e-203	0.4801	0.591	0.251	3.36485e-199	5	Rangap1
4.46725e-203	0.67155	0.897	0.571	8.41227e-199	5	Snu13
1.10763e-201	0.45561	0.521	0.209	2.08577e-197	5	Ada
1.54115e-201	0.53679	0.844	0.448	2.90214e-197	5	Sae1
2.31377e-201	0.399087	0.32	0.097	4.35706e-197	5	Ckap2
4.25809e-201	0.492505	0.711	0.331	8.01841e-197	5	Mrpl51
4.4598e-201	0.509249	0.744	0.356	8.39824e-197	5	Vrk1
4.58555e-201	0.403722	0.442	0.162	8.63504e-197	5	Nudt4
9.55118e-201	0.412347	0.581	0.241	1.79858e-196	5	Gins4
7.05141e-200	0.442238	0.499	0.197	1.32785e-195	5	Rpp30
1.35748e-199	0.570063	0.961	0.719	2.55627e-195	5	Atp5g3
1.07347e-198	0.571431	0.967	0.782	2.02145e-194	5	Ndufa4
6.4983e-198	0.390293	0.496	0.193	1.22369e-193	5	Cenpq
7.51702e-198	0.467864	0.438	0.163	1.41553e-193	5	Brca2
1.08124e-197	0.455616	0.548	0.228	2.03608e-193	5	Ndufaf2
1.10647e-197	0.395627	0.326	0.101	2.08359e-193	5	Tmem107
2.14571e-197	0.390116	0.462	0.175	4.04059e-193	5	Mbnl3
2.93784e-197	0.589036	0.878	0.503	5.53224e-193	5	Arpp19
5.2581e-197	0.465234	0.426	0.158	9.90152e-193	5	Chek1
2.38476e-196	0.585708	0.949	0.659	4.49074e-192	5	Cdk4
1.39209e-195	0.494897	0.74	0.355	2.62144e-191	5	1810037I17Rik
1.40138e-195	0.396766	0.459	0.173	2.63894e-191	5	Meaf6
1.98365e-195	0.472061	0.41	0.15	3.7354e-191	5	E2f1
7.44398e-195	0.598892	0.903	0.538	1.40178e-190	5	Stip1
1.54366e-194	0.538223	0.807	0.414	2.90687e-190	5	Dpy30
1.69402e-194	0.566695	0.874	0.51	3.19001e-190	5	Stag2
2.93615e-194	0.375053	0.446	0.166	5.52906e-190	5	Aaas
1.82865e-193	0.563218	0.812	0.42	3.44354e-189	5	Kmt5a
2.05376e-192	0.34276	0.423	0.155	3.86743e-188	5	Mms22l
1.3533e-191	0.551213	0.842	0.451	2.54839e-187	5	Magoh
3.15864e-191	0.557475	0.83	0.44	5.94803e-187	5	Psmc1
3.7086e-191	0.401918	0.501	0.2	6.98367e-187	5	Magohb
1.26278e-190	0.374703	0.378	0.132	2.37795e-186	5	Wdhd1
2.87977e-190	0.579739	0.838	0.452	5.42289e-186	5	Casp3
3.61731e-190	0.411101	0.495	0.198	6.81175e-186	5	Nup205
3.82963e-190	0.314602	0.265	0.073	7.21158e-186	5	BC055324
1.30116e-189	0.336037	0.381	0.134	2.45022e-185	5	Nup93
1.57357e-189	0.555105	0.815	0.428	2.9632e-185	5	Ndufab1
1.65247e-189	0.554806	0.814	0.421	3.11177e-185	5	Ppm1g
2.13127e-189	0.36668	0.581	0.245	4.0134e-185	5	Eed
1.07785e-188	0.405469	0.58	0.248	2.02969e-184	5	Me2
3.78993e-188	0.535018	0.961	0.718	7.13682e-184	5	Snrpe
4.96779e-188	0.51521	0.768	0.379	9.35485e-184	5	Galk1
5.11418e-188	0.480695	0.689	0.325	9.63051e-184	5	Pbdc1
5.5924e-188	0.569036	0.887	0.51	1.05311e-183	5	Erh
5.61851e-188	0.49925	0.774	0.38	1.05802e-183	5	Snrpa1
2.39615e-187	0.396987	0.454	0.175	4.51218e-183	5	Nbn
7.03383e-187	0.572521	0.95	0.65	1.32454e-182	5	Uqcr10
1.68172e-186	0.466819	0.989	0.909	3.16684e-182	5	Atp5b
2.75789e-186	0.585576	0.892	0.503	5.19337e-182	5	Cdca7
4.15245e-186	0.460484	0.766	0.371	7.81949e-182	5	Xpo1
5.19391e-186	0.446057	0.61	0.265	9.78065e-182	5	Umps
1.92795e-185	0.40765	0.571	0.245	3.63052e-181	5	Eif1ad
2.672e-185	0.58108	0.929	0.586	5.03165e-181	5	Hdgf
3.70546e-185	0.55919	0.941	0.652	6.97775e-181	5	Snrpd3
4.01599e-185	0.334947	0.623	0.268	7.5625e-181	5	H1f2
6.97063e-185	0.52789	0.817	0.428	1.31264e-180	5	Txnl1
1.20556e-184	0.483072	0.765	0.38	2.27019e-180	5	Smchd1
3.54509e-184	0.48853	0.63	0.292	6.67577e-180	5	Mrps22
4.47862e-184	0.349634	0.343	0.115	8.4337e-180	5	Dna2
1.16427e-183	0.384133	0.388	0.14	2.19243e-179	5	Nup43
1.8162e-183	0.332365	0.256	0.072	3.42008e-179	5	Dscc1
2.59423e-182	0.531042	0.965	0.761	4.88519e-178	5	Cox6a1
1.99555e-180	0.464876	0.7	0.331	3.75783e-176	5	Ruvbl2
2.61024e-180	0.449322	0.659	0.305	4.91534e-176	5	Mtch2
6.47603e-180	0.558744	0.949	0.684	1.2195e-175	5	Cox7a2
4.36212e-179	0.585517	0.846	0.465	8.21431e-175	5	Nhp2
1.40089e-178	0.499243	0.84	0.442	2.63802e-174	5	Lsm6
6.86593e-178	0.509148	0.747	0.376	1.29292e-173	5	Prpf19
8.8417e-178	0.415122	0.595	0.264	1.66498e-173	5	Nudcd2
9.3979e-178	0.379142	0.457	0.181	1.76972e-173	5	Ctps
5.01832e-177	0.419534	0.555	0.241	9.45e-173	5	Cstf2
2.4829e-176	0.380628	0.56	0.241	4.67555e-172	5	Fkbp2
5.24312e-175	0.54874	0.91	0.564	9.87333e-171	5	Atp5k
1.88632e-174	0.600106	0.947	0.679	3.55213e-170	5	Pkm
2.26012e-174	0.438151	0.756	0.377	4.25603e-170	5	Cops3
1.2773e-173	0.386857	0.632	0.289	2.40529e-169	5	Tceal9
2.33633e-173	0.310009	0.529	0.221	4.39954e-169	5	Prim2
4.04495e-173	0.377415	0.572	0.252	7.61704e-169	5	Cfap46
9.48216e-173	0.459755	0.734	0.36	1.78558e-168	5	Gar1
2.28226e-172	0.365436	0.403	0.152	4.29772e-168	5	Anapc15
5.97216e-172	0.45935	0.694	0.332	1.12462e-167	5	Sfxn1
1.35846e-171	0.510783	0.857	0.474	2.55811e-167	5	Eloc
2.12606e-171	0.352758	0.521	0.22	4.00358e-167	5	Snrnp25
8.25414e-171	0.391194	0.444	0.176	1.55434e-166	5	Ift27
2.8225e-170	0.38687	0.553	0.242	5.31504e-166	5	Oxct1
2.65849e-169	0.378118	0.998	0.981	5.00621e-165	5	Rps2
4.24821e-169	0.298289	0.356	0.126	7.99981e-165	5	Lsm3
2.96639e-167	0.518651	0.961	0.713	5.586e-163	5	Atp5j
6.21245e-167	0.435995	0.78	0.398	1.16987e-162	5	Etfa
1.31214e-166	0.33723	0.584	0.26	2.47089e-162	5	Faf1
2.03661e-166	0.422256	0.733	0.359	3.83514e-162	5	Ahsa1
2.13447e-166	0.502296	0.817	0.429	4.01943e-162	5	Kpnb1
5.15262e-166	0.440517	0.69	0.334	9.70289e-162	5	Ddx1
1.89292e-165	0.544389	0.833	0.465	3.56457e-161	5	Mrpl12
2.24495e-165	0.457921	0.779	0.403	4.22747e-161	5	Cdc123
2.37496e-165	0.524889	0.846	0.483	4.47229e-161	5	Psmc4
1.90467e-164	0.322834	0.285	0.091	3.58669e-160	5	Gins3
2.86595e-164	0.339837	0.331	0.116	5.39687e-160	5	Ccp110
2.98693e-164	0.403419	0.597	0.273	5.62468e-160	5	Wdr18
6.19588e-164	0.353329	0.447	0.181	1.16675e-159	5	Get4
1.90406e-163	0.424365	0.674	0.319	3.58554e-159	5	Gart
4.6241e-163	0.522189	0.896	0.53	8.70765e-159	5	Hmgn1
5.41812e-163	0.613686	0.735	0.392	1.02029e-158	5	Srm
5.57614e-163	0.357029	0.58	0.264	1.05004e-158	5	Rasgrp2
1.00156e-162	0.453845	0.982	0.879	1.88603e-158	5	Serbp1
2.23905e-162	0.461435	0.634	0.307	4.21635e-158	5	Ncaph2
3.17488e-162	0.532935	0.953	0.688	5.97862e-158	5	Cct8
3.37704e-162	0.332711	0.381	0.144	6.3593e-158	5	Uchl4
4.53199e-162	0.528321	0.924	0.613	8.5342e-158	5	Snrpd2
6.6442e-162	0.425481	0.984	0.938	1.25117e-157	5	H3f3b
1.0226e-161	0.456863	0.803	0.433	1.92566e-157	5	Mrpl58
1.2986e-161	0.338497	0.449	0.182	2.4454e-157	5	Haus1
1.4292e-161	0.508769	0.89	0.531	2.69132e-157	5	Dbi
1.4397e-161	0.492875	0.842	0.47	2.71111e-157	5	Dtymk
2.47721e-161	0.364841	0.483	0.203	4.66483e-157	5	Sephs1
3.81138e-160	0.375842	0.399	0.154	7.17721e-156	5	Nmral1
4.42062e-160	0.381542	0.499	0.215	8.32446e-156	5	Mars
7.39378e-160	0.4006	0.633	0.292	1.39232e-155	5	AI506816
9.4896e-160	0.402139	0.619	0.284	1.78699e-155	5	Hsph1
1.34019e-159	0.325192	0.431	0.174	2.5237e-155	5	Paxip1
1.46062e-159	0.456796	0.805	0.43	2.7505e-155	5	Sf3a3
6.08834e-159	0.429846	0.743	0.378	1.1465e-154	5	Mrpl14
2.14315e-158	0.470476	0.983	0.86	4.03577e-154	5	Psma7
2.66279e-158	0.354975	0.549	0.246	5.01429e-154	5	Cep83
4.85277e-158	0.304626	0.432	0.174	9.13824e-154	5	Pwwp3a
5.10314e-158	0.315097	0.52	0.225	9.60973e-154	5	2025-09-11
1.14553e-157	0.384866	0.496	0.216	2.15716e-153	5	Ak6
1.61687e-157	0.297059	0.253	0.077	3.04472e-153	5	Cenpo
2.09503e-157	0.490052	0.843	0.475	3.94515e-153	5	Eif1ax
2.58783e-157	0.507305	0.836	0.468	4.87314e-153	5	Suz12
2.97372e-157	0.532912	0.91	0.571	5.59981e-153	5	Prmt1
3.19941e-157	0.398144	0.749	0.382	6.02481e-153	5	Rnf24
5.63237e-157	0.517042	0.853	0.489	1.06063e-152	5	Pdap1
4.45601e-156	0.505327	0.874	0.502	8.39112e-152	5	Ppia
4.51629e-156	0.506927	0.903	0.572	8.50463e-152	5	G3bp1
6.44846e-156	0.320488	0.507	0.217	1.21431e-151	5	Sclt1
6.70081e-156	0.416768	0.658	0.316	1.26183e-151	5	Gars
7.55003e-156	0.299489	0.352	0.129	1.42175e-151	5	Sass6
2.45656e-155	0.336459	0.479	0.204	4.62594e-151	5	Gm10131
3.3091e-155	0.370521	0.428	0.176	6.23137e-151	5	Tmem97
6.3667e-155	0.483142	0.848	0.471	1.19891e-150	5	Gspt1
6.78381e-155	0.48883	0.927	0.613	1.27746e-150	5	Psip1
1.01637e-154	0.400594	0.672	0.328	1.91392e-150	5	Fh1
1.04311e-154	0.34657	0.39	0.153	1.96429e-150	5	Chchd6
4.50332e-154	0.436804	0.767	0.397	8.4802e-150	5	Ak2
2.38981e-153	0.370515	0.684	0.338	4.50025e-149	5	Mrps18c
3.3172e-153	0.32404	0.405	0.162	6.24662e-149	5	Jpt2
3.57574e-153	0.524219	0.839	0.47	6.73348e-149	5	Ybx3
4.92626e-153	0.527607	0.827	0.465	9.27664e-149	5	Nolc1
1.16663e-152	0.391645	0.7	0.348	2.19689e-148	5	Kras
3.54764e-152	0.335726	0.524	0.232	6.68055e-148	5	Coro1c
6.51574e-152	0.41561	0.686	0.344	1.22698e-147	5	Mrpl28
6.60199e-152	0.37869	0.608	0.285	1.24322e-147	5	Ccdc124
1.10911e-151	0.399005	0.747	0.385	2.08856e-147	5	Actn4
3.88481e-151	0.376716	0.645	0.312	7.31548e-147	5	Exosc3
4.12364e-151	0.316905	0.508	0.222	7.76522e-147	5	Sap18b
4.63717e-151	0.43101	0.795	0.428	8.73225e-147	5	Ndufa5
1.13583e-150	0.346842	0.686	0.334	2.13888e-146	5	Vdac3
2.66715e-150	0.2833	0.32	0.113	5.0225e-146	5	Zw10
4.20074e-150	0.315092	0.519	0.231	7.91042e-146	5	Brip1os
5.68854e-150	0.364639	0.996	0.98	1.07121e-145	5	mt-Nd1
7.25717e-150	0.329231	0.498	0.219	1.3666e-145	5	Rnf168
7.43682e-150	0.477423	0.894	0.548	1.40043e-145	5	Smarca5
9.98809e-150	0.340473	0.575	0.265	1.88086e-145	5	Prps1
1.2096e-149	0.500161	0.949	0.69	2.2778e-145	5	Ywhae
3.69917e-149	0.328043	0.285	0.096	6.9659e-145	5	H4c9
4.37907e-149	0.400815	0.728	0.372	8.24622e-145	5	Pin1
4.86601e-149	0.467206	0.96	0.724	9.16318e-145	5	Anp32a
9.0002e-149	0.447589	0.774	0.413	1.69483e-144	5	Baz1b
2.32887e-148	0.303282	0.306	0.109	4.3855e-144	5	Gm10282
6.65877e-148	0.386729	0.741	0.382	1.25391e-143	5	Pdlim1
7.56523e-148	0.52654	0.933	0.7	1.42461e-143	5	Calm2
1.88195e-147	0.326683	0.411	0.165	3.5439e-143	5	Psmc3ip
1.21722e-146	0.259446	0.252	0.078	2.29214e-142	5	Cep128
1.42193e-146	0.356149	0.613	0.294	2.67764e-142	5	Pole3
1.43498e-146	0.475382	0.906	0.571	2.70221e-142	5	Smarcc1
2.07971e-146	0.378598	0.694	0.347	3.9163e-142	5	Rnaseh2c
3.57289e-146	0.49354	0.954	0.727	6.72812e-142	5	Rps27l
4.4096e-146	0.320595	0.475	0.207	8.30371e-142	5	Vegfb
4.55349e-146	0.315721	0.569	0.263	8.57468e-142	5	Cep57
9.92703e-146	0.523003	0.95	0.697	1.86936e-141	5	Hspe1
1.3329e-145	0.406457	0.687	0.343	2.50998e-141	5	Adsl
1.39872e-145	0.414274	0.715	0.37	2.63394e-141	5	Bola2
1.58406e-145	0.315901	0.542	0.247	2.98294e-141	5	Usp14
2.16947e-145	0.298217	0.352	0.135	4.08533e-141	5	Rfwd3
2.99647e-145	0.417383	0.769	0.405	5.64264e-141	5	Sod1
3.92402e-145	0.327156	0.537	0.245	7.38932e-141	5	Ubl4a
5.35573e-145	0.340033	0.573	0.265	1.00854e-140	5	Lrrc59
8.81278e-145	0.34598	0.532	0.241	1.65953e-140	5	Myg1
1.54146e-144	0.300124	0.251	0.079	2.90271e-140	5	Zcwpw1
1.80938e-144	0.497491	0.878	0.517	3.40725e-140	5	Cacybp
2.10915e-144	0.433927	0.813	0.458	3.97174e-140	5	Acot7
4.29058e-144	0.287227	0.452	0.185	8.07959e-140	5	Cdkn2d
4.50002e-144	0.659158	0.77	0.457	8.47398e-140	5	Mia2
6.2884e-144	0.453985	0.96	0.76	1.18417e-139	5	Cox8a
1.04864e-143	0.424345	0.796	0.425	1.97469e-139	5	Mrpl20
1.32332e-143	0.278049	0.284	0.096	2.49194e-139	5	Taf5
2.0871e-143	0.476402	0.956	0.679	3.93021e-139	5	Snrpf
2.22459e-143	0.364419	0.645	0.315	4.18913e-139	5	Stoml2
1.09043e-142	0.490912	0.936	0.657	2.05338e-138	5	Tcp1
1.41035e-142	0.288314	0.373	0.147	2.65583e-138	5	Mtx2
1.47129e-142	0.368866	0.661	0.328	2.77058e-138	5	Impa2
1.59401e-142	0.357405	0.725	0.37	3.00168e-138	5	Srsf9
1.6474e-142	0.398349	0.673	0.338	3.10222e-138	5	Cdc34
1.83132e-142	0.29366	0.353	0.136	3.44856e-138	5	Tdp1
2.81979e-142	0.354878	0.665	0.331	5.30994e-138	5	Gtf2a2
1.51945e-141	0.336224	0.555	0.257	2.86128e-137	5	Nubp1
5.86122e-141	0.454968	0.832	0.451	1.10373e-136	5	Rbmxl1
6.58123e-141	0.479213	0.913	0.591	1.23931e-136	5	Micos10
1.24093e-140	0.465891	0.946	0.65	2.33679e-136	5	Snrpg
1.25825e-140	0.374892	0.666	0.331	2.36941e-136	5	Idh3a
4.97251e-140	0.387319	0.718	0.371	9.36373e-136	5	Actl6a
6.23928e-140	0.481807	0.955	0.731	1.17492e-135	5	Pcbp1
7.56812e-140	0.361765	0.718	0.367	1.42515e-135	5	Pole4
1.31485e-139	0.277343	0.407	0.167	2.47599e-135	5	Naa40
1.37839e-139	0.470016	0.846	0.483	2.59565e-135	5	Ptbp1
1.76977e-139	0.312409	0.408	0.17	3.33264e-135	5	Cad
3.05721e-139	0.383311	0.705	0.359	5.75703e-135	5	Cisd1
4.02539e-139	0.30086	0.414	0.173	7.58021e-135	5	Blvra
4.66215e-139	0.338058	0.628	0.309	8.77929e-135	5	Mrpl35
4.85891e-139	0.312865	0.554	0.257	9.14982e-135	5	Ints11
1.72263e-138	0.352803	0.339	0.132	3.24389e-134	5	Zfp367
2.51105e-138	0.306186	0.273	0.093	4.72856e-134	5	Larp1b
3.45251e-138	0.281634	0.341	0.128	6.50143e-134	5	Cntln
4.4754e-138	0.4403	0.85	0.488	8.42762e-134	5	Ndufb6
5.9353e-138	0.419989	0.816	0.456	1.11768e-133	5	Eif3b
6.35529e-138	0.268376	0.543	0.249	1.19676e-133	5	Memo1
1.58003e-137	0.311984	0.451	0.195	2.97535e-133	5	Ubr7
2.42563e-137	0.314779	0.538	0.249	4.56771e-133	5	Rnaseh2a
4.64302e-137	0.301679	0.997	0.989	8.74328e-133	5	Rpl41
8.6207e-137	0.338678	0.665	0.331	1.62336e-132	5	Ddx27
1.78919e-136	0.342928	0.525	0.243	3.36922e-132	5	Hmga1
1.82281e-136	0.32014	0.444	0.193	3.43253e-132	5	Xrcc1
3.13771e-136	0.337889	0.431	0.186	5.90861e-132	5	Sdf2l1
3.65902e-136	0.320321	0.635	0.312	6.89031e-132	5	Psmg2
4.2574e-136	0.284845	0.63	0.308	8.01711e-132	5	Cbfb
8.18858e-136	0.314711	0.48	0.214	1.54199e-131	5	Lonp1
8.55804e-136	0.479922	0.928	0.612	1.61156e-131	5	Uqcrq
1.31095e-135	0.288682	0.441	0.189	2.46866e-131	5	Nde1
1.4721e-135	0.328842	0.684	0.344	2.77212e-131	5	Stub1
2.67742e-135	0.447884	0.866	0.517	5.04184e-131	5	Psma1
4.55379e-135	0.321744	0.485	0.22	8.57525e-131	5	Arl6ip6
4.85748e-135	0.307006	0.995	0.967	9.14713e-131	5	Cfl1
5.36874e-135	0.346448	0.348	0.135	1.01099e-130	5	Fzr1
6.73687e-135	0.309957	0.504	0.228	1.26862e-130	5	Exosc2
6.99331e-135	0.317665	0.53	0.247	1.31691e-130	5	Trim37
7.83017e-135	0.3045	0.482	0.216	1.4745e-130	5	Exosc9
1.56287e-134	0.337009	0.626	0.309	2.94303e-130	5	Mrpl13
1.73544e-134	0.313518	0.472	0.213	3.26801e-130	5	Ppih
2.22759e-134	0.275653	0.545	0.257	4.19477e-130	5	Adk
3.30929e-134	0.372846	0.768	0.41	6.23173e-130	5	Pfdn6
4.02233e-134	0.343738	0.685	0.349	7.57444e-130	5	Mrps28
9.07904e-134	0.363611	0.589	0.283	1.70967e-129	5	Abcf2
1.24947e-133	0.468623	0.942	0.683	2.35287e-129	5	Srsf7
1.60742e-133	0.403228	0.748	0.401	3.02693e-129	5	Phf5a
2.6341e-133	0.271689	0.538	0.248	4.96028e-129	5	Sec23b
3.86803e-133	0.32501	0.561	0.268	7.28389e-129	5	Ide
7.02873e-133	0.448376	0.844	0.49	1.32358e-128	5	Eif2s1
9.606e-133	0.262227	0.331	0.127	1.80891e-128	5	Pkig
9.92737e-133	0.45902	0.867	0.523	1.86942e-128	5	Tagln2
1.18254e-132	0.374672	0.735	0.386	2.22685e-128	5	Kcnk2
1.23364e-132	0.284895	0.406	0.172	2.32307e-128	5	Cnot9
1.41683e-132	0.442999	0.989	0.893	2.66802e-128	5	Hspa8
1.48486e-132	0.345871	0.661	0.335	2.79615e-128	5	Emd
1.56234e-132	0.331647	0.5	0.229	2.94205e-128	5	Psph
1.67222e-132	0.396653	0.755	0.406	3.14897e-128	5	Utp3
1.82355e-132	0.391503	0.742	0.397	3.43393e-128	5	Fam162a
1.18545e-131	0.265394	0.313	0.117	2.23233e-127	5	Alg8
2.60595e-131	0.344435	0.672	0.344	4.90727e-127	5	Casp8ap2
3.46724e-131	0.311757	0.631	0.313	6.52916e-127	5	Mrpl40
4.05389e-131	0.360289	0.72	0.373	7.63389e-127	5	Sf3b4
5.46681e-131	0.389181	0.805	0.444	1.02946e-126	5	Rdx
2.11777e-130	0.317423	0.613	0.301	3.98798e-126	5	Eif4e
3.21218e-130	0.401984	0.806	0.448	6.04885e-126	5	Psmd12
3.52119e-130	0.344941	0.659	0.335	6.63076e-126	5	Dnajc15
6.30324e-130	0.270205	0.43	0.188	1.18696e-125	5	Aars
1.16794e-129	0.284017	0.382	0.158	2.19935e-125	5	Gclm
1.46874e-129	0.336479	0.995	0.96	2.76579e-125	5	Rpl14
3.65441e-129	0.488905	0.893	0.584	6.88162e-125	5	Eif2s2
7.98511e-129	0.30975	0.628	0.315	1.50368e-124	5	Pcmt1
8.33242e-129	0.462978	0.935	0.645	1.56908e-124	5	Tkt
8.75175e-129	0.303892	0.649	0.329	1.64804e-124	5	Hjurp
1.27072e-128	0.393187	0.471	0.218	2.39289e-124	5	Slfn9
1.29156e-128	0.417436	0.899	0.558	2.43213e-124	5	Ssh2
1.83065e-128	0.318123	0.597	0.295	3.44729e-124	5	Dck
2.10129e-128	0.32242	0.653	0.329	3.95694e-124	5	Nans
2.35468e-128	0.277529	0.608	0.3	4.4341e-124	5	Kif2a
2.67416e-128	0.485379	0.397	0.168	5.0357e-124	5	Cenpa
3.39301e-128	0.283993	0.422	0.183	6.38937e-124	5	Tsfm
3.69982e-128	0.4815	0.89	0.552	6.96712e-124	5	C1qbp
5.42888e-128	0.376813	0.743	0.391	1.02231e-123	5	Gmps
9.50846e-128	0.300614	0.376	0.155	1.79054e-123	5	A430005L14Rik
1.00076e-127	0.272146	0.354	0.144	1.88453e-123	5	Lmnb2
1.10182e-127	0.324809	0.679	0.348	2.07484e-123	5	Snrnp40
1.3996e-127	0.334814	0.689	0.36	2.63559e-123	5	Bex3
1.93174e-127	0.430562	0.901	0.562	3.63767e-123	5	Anapc5
2.18547e-127	0.3954	0.806	0.457	4.11546e-123	5	Gadd45gip1
5.74986e-127	0.365468	0.65	0.327	1.08276e-122	5	Mrto4
5.95092e-127	0.333682	0.576	0.282	1.12062e-122	5	Seh1l
9.58778e-126	0.29861	0.497	0.233	1.80547e-121	5	Fmc1
1.90416e-125	0.307367	0.59	0.289	3.58573e-121	5	Exosc7
2.31944e-125	0.25705	0.31	0.12	4.36773e-121	5	Ahcy
2.95599e-125	0.284564	0.399	0.172	5.56643e-121	5	Alad
3.04039e-125	0.736704	0.283	0.107	5.72535e-121	5	Cd8b1
3.19126e-125	0.281826	0.461	0.209	6.00946e-121	5	Lsm5
4.253e-125	0.36289	0.768	0.413	8.00883e-121	5	Ilf2
8.4043e-125	0.251032	0.29	0.108	1.58261e-120	5	Gm10053
1.62618e-124	0.327537	0.685	0.35	3.06227e-120	5	Dazap1
2.1772e-124	0.277336	0.28	0.102	4.09989e-120	5	Cd81
2.74035e-124	0.276258	0.451	0.202	5.16036e-120	5	Ipo9
3.98334e-124	0.334926	0.651	0.332	7.50102e-120	5	Akt1
1.68067e-123	0.447202	0.904	0.597	3.16488e-119	5	Cct6a
2.25204e-123	0.32154	0.685	0.356	4.24082e-119	5	Arpc5l
2.35726e-123	0.293889	0.395	0.171	4.43895e-119	5	Lrrc42
2.63863e-123	0.262494	0.629	0.317	4.9688e-119	5	Stag1
3.2876e-123	0.287764	0.475	0.219	6.19088e-119	5	Sgf29
4.10334e-123	0.324209	0.709	0.368	7.72701e-119	5	Psmd6
8.5341e-123	0.350498	0.556	0.269	1.60706e-118	5	Slc16a1
8.61525e-123	0.296008	0.669	0.344	1.62234e-118	5	Rheb
1.27172e-122	0.321436	0.662	0.341	2.39478e-118	5	Wbp11
2.12731e-122	0.449272	0.913	0.6	4.00594e-118	5	Trim28
2.23764e-122	0.277727	0.517	0.244	4.21371e-118	5	Mrpl55
2.40396e-122	0.294046	0.535	0.26	4.5269e-118	5	Usp39
4.45747e-122	0.347582	0.721	0.381	8.39387e-118	5	Rif1
1.37801e-121	0.376996	0.817	0.471	2.59494e-117	5	Rtn3
1.40126e-121	0.443596	0.953	0.741	2.6387e-117	5	Nop10
1.60774e-121	0.419754	0.86	0.538	3.02753e-117	5	Lbr
1.61874e-121	0.39589	0.788	0.445	3.04826e-117	5	Cyc1
2.43522e-121	0.318219	0.999	0.977	4.58576e-117	5	Hsp90ab1
1.56055e-120	0.358041	0.782	0.444	2.93868e-116	5	Ssna1
1.95089e-120	0.270004	0.394	0.17	3.67371e-116	5	Recql
4.08329e-120	0.372293	0.795	0.451	7.68925e-116	5	Csrp1
7.52993e-120	0.449134	0.883	0.572	1.41796e-115	5	Hspa9
1.20783e-119	0.42603	0.868	0.534	2.27446e-115	5	Sdhb
1.33637e-119	0.3943	0.712	0.387	2.51652e-115	5	Rexo2
1.54147e-119	0.280173	0.366	0.155	2.90275e-115	5	E2f3
5.85621e-119	0.273349	0.608	0.307	1.10278e-114	5	Fmr1
6.79765e-119	0.305408	0.427	0.193	1.28006e-114	5	Ifrd2
7.41285e-119	0.464878	0.894	0.599	1.39591e-114	5	Ctcf
9.57901e-119	0.318766	0.581	0.291	1.80382e-114	5	Itpa
1.09324e-118	0.275631	0.427	0.192	2.05868e-114	5	Plp2
1.25854e-118	0.272808	0.362	0.154	2.36996e-114	5	Cycs
2.57659e-118	0.334748	0.65	0.339	4.85197e-114	5	Bola3
3.8736e-118	0.3788	0.969	0.806	7.29438e-114	5	Smc4
4.60176e-118	0.359781	0.782	0.439	8.66557e-114	5	Cetn3
6.94062e-118	0.307104	0.664	0.345	1.30699e-113	5	Snrpc
9.15026e-118	0.308205	0.668	0.348	1.72309e-113	5	Psmc2
1.20617e-117	0.312907	0.644	0.33	2.27134e-113	5	Eftud2
1.23292e-117	0.271832	0.512	0.244	2.32171e-113	5	Exosc1
2.1351e-117	0.269776	0.606	0.303	4.0206e-113	5	Srsf4
3.17006e-117	0.265422	0.524	0.253	5.96953e-113	5	Tmx1
4.39214e-117	0.320833	0.717	0.38	8.27084e-113	5	Sf3a2
4.9418e-117	0.393352	0.843	0.497	9.3059e-113	5	Psmc3
7.20535e-117	0.293194	0.601	0.301	1.35684e-112	5	Mcmbp
9.00682e-117	0.276922	0.397	0.176	1.69607e-112	5	Med9
1.03704e-116	0.378329	0.971	0.795	1.95286e-112	5	Atp5h
1.05292e-116	0.392266	0.83	0.489	1.98276e-112	5	Rbm8a
1.35307e-116	0.260037	0.43	0.196	2.54797e-112	5	Dcakd
1.42334e-116	0.321624	0.649	0.332	2.68028e-112	5	Msh6
2.22072e-116	0.264599	0.415	0.186	4.18184e-112	5	Rb1
3.5387e-116	0.365341	0.82	0.471	6.66372e-112	5	Chchd3
6.10087e-116	0.423699	0.925	0.648	1.14885e-111	5	Ssb
1.81251e-115	0.347262	0.747	0.417	3.41313e-111	5	Rbm17
2.20647e-115	0.273278	0.515	0.246	4.15501e-111	5	Tssc4
2.26726e-115	0.285558	0.624	0.315	4.26947e-111	5	Psmd1
2.4731e-115	0.311071	0.762	0.42	4.6571e-111	5	Gtf2h5
3.00224e-115	0.323146	0.672	0.348	5.65351e-111	5	Kars
3.09792e-115	0.428601	0.952	0.715	5.8337e-111	5	Atpif1
3.32369e-115	0.290025	0.663	0.344	6.25884e-111	5	Larp7
4.49835e-115	0.266512	0.437	0.199	8.47084e-111	5	Tdp2
7.93514e-115	0.312995	0.654	0.342	1.49427e-110	5	Polr2c
1.07472e-114	0.370443	0.799	0.465	2.0238e-110	5	Polr2j
1.65048e-114	0.38058	0.85	0.51	3.10802e-110	5	Sf3b5
2.94425e-114	0.262097	0.66	0.34	5.54432e-110	5	Cbx3
3.48566e-114	0.278143	0.587	0.3	6.56384e-110	5	Brd8
4.08772e-114	0.341482	0.654	0.344	7.69758e-110	5	Tomm40
1.32599e-113	0.36308	0.823	0.474	2.49697e-109	5	Psmd13
1.70529e-113	0.43547	0.92	0.614	3.21124e-109	5	Cct7
2.48989e-113	0.389441	0.845	0.513	4.68872e-109	5	Ndufc1
3.98308e-113	0.28711	0.502	0.242	7.50054e-109	5	Mogs
5.12848e-113	0.254829	0.584	0.294	9.65744e-109	5	Brcc3
5.90813e-113	0.254771	0.347	0.148	1.11256e-108	5	Pgk1
6.87946e-113	0.405921	0.886	0.555	1.29547e-108	5	Eif4h
7.38488e-113	0.250109	0.379	0.166	1.39065e-108	5	Slf1
9.7725e-113	0.314565	0.344	0.145	1.84026e-108	5	Tubb2a
1.59885e-112	0.25654	0.383	0.169	3.01079e-108	5	Znhit3
1.65651e-112	0.395705	0.969	0.813	3.11937e-108	5	Eif4a1
1.99858e-112	0.440302	0.912	0.63	3.76352e-108	5	Atp5g1
2.35036e-112	0.311893	0.498	0.243	4.42597e-108	5	Pno1
5.53696e-112	0.39407	0.897	0.586	1.04267e-107	5	Ndufs6
8.04186e-112	0.337042	0.724	0.399	1.51436e-107	5	Mrps24
1.02921e-111	0.454362	0.834	0.531	1.9381e-107	5	Jpt1
1.1263e-111	0.272841	0.259	0.097	2.12094e-107	5	Igsf8
1.13546e-111	0.419826	0.909	0.595	2.13819e-107	5	Nop58
1.38292e-111	0.295256	0.647	0.338	2.60418e-107	5	Mrpl17
1.45195e-111	0.263438	0.5	0.241	2.73416e-107	5	Psmg1
1.70125e-111	0.319292	0.689	0.365	3.20363e-107	5	Psme3
2.07658e-111	0.340349	0.737	0.403	3.9104e-107	5	Polr2f
2.6937e-111	0.375201	0.816	0.474	5.07251e-107	5	Fkbp1a
3.16432e-111	0.341426	0.74	0.413	5.95874e-107	5	Ppig
3.95671e-111	0.407057	0.945	0.692	7.45088e-107	5	Hnrnpf
4.12319e-111	0.287025	0.692	0.371	7.76437e-107	5	Smu1
8.38773e-111	0.273583	0.641	0.335	1.57949e-106	5	Ube2a
9.46171e-111	0.304969	0.672	0.359	1.78173e-106	5	Grpel1
1.21625e-110	0.298234	0.647	0.341	2.29032e-106	5	Pdcd5
1.99244e-110	0.267342	0.658	0.344	3.75197e-106	5	Rad23a
2.91979e-110	0.279869	0.711	0.389	5.49826e-106	5	Strbp
4.28869e-110	0.321698	0.721	0.398	8.07604e-106	5	Pds5a
5.87535e-110	0.266765	0.65	0.34	1.10639e-105	5	Med30
1.32541e-109	0.348738	0.703	0.374	2.49588e-105	5	Atic
1.54143e-108	0.303464	0.655	0.351	2.90268e-104	5	Asrgl1
2.19256e-108	0.269154	0.571	0.291	4.12882e-104	5	Dynll2
9.43786e-108	0.417962	0.88	0.556	1.77724e-103	5	Phb2
1.50802e-107	0.400269	0.934	0.675	2.83976e-103	5	Cbx1
2.04837e-107	0.268429	0.662	0.347	3.85728e-103	5	Sec13
2.60474e-107	0.268017	0.495	0.241	4.90499e-103	5	Cdc25a
[truncated: 7,543 more rows]
