# Supplementary material for: E3 Ligase Rbx1 Orchestrates Thymus Development and Fate Determination of αβ-γδ T Cells
Source: Research (Wash D C). 2025 Jul 10;8:0774. doi: 10.34133/research.0774 (PMC12241798; doi:10.34133/research.0774)
Supplement: Supplementary 1 — Figs. S1 to S12 Tables S1 to S4 [file research.0774.f1.zip › Supplementary Tab. 2.xlsx]

## Sheet: Cluster 0
pathID	pathDescription	geneRatio	bgRatio	pvalue	padj	qvalue	enrichScore	overlapGeneList	overlapGeneCount
mmu03010	Ribosome	12/77	122/6698	1.04526e-08	1.22295e-06	1.10027e-06	8.5561	Rps14/Rpl32/Rps19/Rps24/Rpl18a/Rplp0/Rps9/Rps3a1/Rps18/Rpl18/Rps28/Rps27rt	12
mmu04330	Notch signaling pathway	6/77	51/6698	2.26349e-05	0.00132414	0.00119131	10.2338	Ptcra/Notch3/Notch1/Hes1/Dtx1/Dtx3	6
mmu04660	T cell receptor signaling pathway	7/77	112/6698	0.000277646	0.0108282	0.00974195	5.43669	Lck/Cd3d/Jun/Cd3e/Lat/Cd3g/Cblb	7
mmu05340	Primary immunodeficiency	4/77	34/6698	0.000576436	0.0168608	0.0151694	10.2338	Lck/Cd3d/Cd3e/Rag2	4
mmu05220	Chronic myeloid leukemia	5/77	74/6698	0.00152894	0.0357773	0.0321883	5.8775	Cdk6/Cdkn1a/Runx1/Cblb/Myc	5
mmu04640	Hematopoietic cell lineage	5/77	83/6698	0.00254356	0.0425137	0.0382489	5.24018	Cd3d/Cd3e/Il2ra/Cd3g/Dntt	5
mmu03450	Non-homologous end-joining	2/77	13/6698	0.00937383	0.137092	0.12334	13.3826	Xrcc6/Dntt	2
mmu04520	Adherens junction	4/77	75/6698	0.0105988	0.137784	0.123962	4.63931	Lef1/Iqgap1/Actn1/Ptprf	4
mmu04012	ErbB signaling pathway	4/77	87/6698	0.0175119	0.204889	0.184335	3.9994	Jun/Cdkn1a/Cblb/Myc	4
mmu00280	Valine, leucine and isoleucine degradation	3/77	51/6698	0.0204955	0.217998	0.196129	5.11688	Hibadh/Aldh2/Ivd	3
mmu05221	Acute myeloid leukemia	3/77	57/6698	0.0274268	0.256522	0.230789	4.57826	Runx1/Lef1/Myc	3
mmu05142	Chagas disease	4/77	101/6698	0.0285025	0.256522	0.230789	3.44503	Cd3d/Jun/Cd3e/Cd3g	4
mmu05210	Colorectal cancer	3/77	65/6698	0.0383758	0.299331	0.269304	4.01479	Jun/Lef1/Myc	3
mmu05216	Thyroid cancer	2/77	30/6698	0.0461178	0.319123	0.28711	5.79913	Lef1/Myc	2
mmu04380	Osteoclast differentiation	4/77	118/6698	0.0463683	0.319123	0.28711	2.94871	Lck/Jun/Jund/Fosb	4
mmu00640	Propanoate metabolism	2/77	33/6698	0.0547635	0.355963	0.320254	5.27194	Ldhb/Aldh2	2
mmu05200	Pathways in cancer	7/77	326/6698	0.079781	0.481747	0.433421	1.86782	Jun/Cdk6/Cdkn1a/Runx1/Lef1/Cblb/Myc	7
mmu05219	Bladder cancer	2/77	43/6698	0.0870948	0.481747	0.433421	4.04591	Cdkn1a/Myc	2
mmu00062	Fatty acid elongation	1/77	8/6698	0.0883956	0.481747	0.433421	10.8734	Ppt1	1
mmu00620	Pyruvate metabolism	2/77	44/6698	0.090585	0.481747	0.433421	3.95396	Ldhb/Aldh2	2
mmu00561	Glycerolipid metabolism	2/77	52/6698	0.119868	0.573837	0.516273	3.34565	Aldh2/Dgke	2
mmu05213	Endometrial cancer	2/77	52/6698	0.119868	0.573837	0.516273	3.34565	Lef1/Myc	2
mmu00330	Arginine and proline metabolism	2/77	54/6698	0.127519	0.573837	0.516273	3.22174	Gls/Aldh2	2
mmu00480	Glutathione metabolism	2/77	54/6698	0.127519	0.573837	0.516273	3.22174	Idh2/Gstt2	2
mmu04670	Leukocyte transendothelial migration	3/77	120/6698	0.159324	0.583365	0.524845	2.17468	Myl10/Actn1/Rapgef3	3
mmu00010	Glycolysis / Gluconeogenesis	2/77	63/6698	0.163226	0.583365	0.524845	2.76149	Ldhb/Aldh2	2
mmu04142	Lysosome	3/77	125/6698	0.173361	0.583365	0.524845	2.08769	Ppt1/Psap/Ctsb	3
mmu05214	Glioma	2/77	66/6698	0.175504	0.583365	0.524845	2.63597	Cdk6/Cdkn1a	2
mmu04110	Cell cycle	3/77	128/6698	0.18195	0.583365	0.524845	2.03876	Cdk6/Cdkn1a/Myc	3
mmu04720	Long-term potentiation	2/77	69/6698	0.187926	0.583365	0.524845	2.52136	Itpr2/Rapgef3	2
mmu04115	p53 signaling pathway	2/77	70/6698	0.192095	0.583365	0.524845	2.48534	Cdk6/Cdkn1a	2
mmu04510	Focal adhesion	4/77	200/6698	0.197425	0.583365	0.524845	1.73974	Myl10/Jun/Parvg/Actn1	4
mmu05218	Melanoma	2/77	72/6698	0.200469	0.583365	0.524845	2.41631	Cdk6/Cdkn1a	2
mmu04964	Proximal tubule bicarbonate reclamation	1/77	20/6698	0.206722	0.583365	0.524845	4.34935	Gls	1
mmu05160	Hepatitis C	3/77	137/6698	0.208372	0.583365	0.524845	1.90483	Cdkn1a/Ldlr/Rnasel	3
mmu05412	Arrhythmogenic right ventricular cardiomyopathy	2/77	74/6698	0.208887	0.583365	0.524845	2.351	Lef1/Actn1	2
mmu04970	Salivary secretion	2/77	77/6698	0.221582	0.583365	0.524845	2.2594	Bst1/Itpr2	2
mmu04070	Phosphatidylinositol signaling system	2/77	78/6698	0.225829	0.583365	0.524845	2.23044	Itpr2/Dgke	2
mmu00410	beta-Alanine metabolism	1/77	23/6698	0.233851	0.583365	0.524845	3.78204	Aldh2	1
mmu00910	Nitrogen metabolism	1/77	23/6698	0.233851	0.583365	0.524845	3.78204	Gls	1
mmu00564	Glycerophospholipid metabolism	2/77	80/6698	0.234341	0.583365	0.524845	2.17468	Pgs1/Dgke	2
mmu04260	Cardiac muscle contraction	2/77	81/6698	0.238606	0.583365	0.524845	2.14783	Cox7a2l/Cox6b2	2
mmu05012	Parkinson disease	3/77	150/6698	0.247919	0.583365	0.524845	1.73974	Cox7a2l/Cox6b2/Pink1	3
mmu00053	Ascorbate and aldarate metabolism	1/77	25/6698	0.251427	0.583365	0.524845	3.47948	Aldh2	1
mmu01040	Biosynthesis of unsaturated fatty acids	1/77	25/6698	0.251427	0.583365	0.524845	3.47948	Scd2	1
mmu04630	JAK-STAT signaling pathway	3/77	153/6698	0.257221	0.583365	0.524845	1.70563	Il2ra/Cblb/Myc	3
mmu00340	Histidine metabolism	1/77	26/6698	0.260064	0.583365	0.524845	3.34565	Aldh2	1
mmu00760	Nicotinate and nicotinamide metabolism	1/77	26/6698	0.260064	0.583365	0.524845	3.34565	Bst1	1
mmu04950	Maturity onset diabetes of the young	1/77	26/6698	0.260064	0.583365	0.524845	3.34565	Hes1	1
mmu04310	Wnt signaling pathway	3/77	154/6698	0.260332	0.583365	0.524845	1.69455	Jun/Lef1/Myc	3
mmu05222	Small cell lung cancer	2/77	87/6698	0.26426	0.583365	0.524845	1.9997	Cdk6/Myc	2
mmu05215	Prostate cancer	2/77	90/6698	0.277104	0.600391	0.540163	1.93304	Cdkn1a/Lef1	2
mmu04666	Fc gamma R-mediated phagocytosis	2/77	92/6698	0.285662	0.607681	0.546722	1.89102	Lat/Marcks	2
mmu00020	Citrate cycle (TCA cycle)	1/77	31/6698	0.3018	0.619779	0.557606	2.80603	Idh2	1
mmu00040	Pentose and glucuronate interconversions	1/77	32/6698	0.309863	0.619779	0.557606	2.71834	Aldh2	1
mmu04141	Protein processing in endoplasmic reticulum	3/77	171/6698	0.313837	0.619779	0.557606	1.52609	Xbp1/Ppp1r15a/Mbtps1	3
mmu04912	GnRH signaling pathway	2/77	99/6698	0.315525	0.619779	0.557606	1.75731	Jun/Itpr2	2
mmu00250	Alanine, aspartate and glutamate metabolism	1/77	33/6698	0.317835	0.619779	0.557606	2.63597	Gls	1
mmu04130	SNARE interactions in vesicular transport	1/77	35/6698	0.333507	0.623774	0.5612	2.48534	Use1	1
mmu05020	Prion disease	1/77	35/6698	0.333507	0.623774	0.5612	2.48534	Notch1	1
mmu04972	Pancreatic secretion	2/77	104/6698	0.336702	0.623774	0.5612	1.67283	Bst1/Itpr2	2
mmu03022	Basal transcription factors	1/77	36/6698	0.34121	0.623774	0.5612	2.41631	Gtf2i	1
mmu00270	Cysteine and methionine metabolism	1/77	39/6698	0.363793	0.654827	0.589139	2.23044	Ldhb	1
mmu05010	Alzheimer disease	3/77	189/6698	0.370846	0.657408	0.59146	1.38075	Itpr2/Cox7a2l/Cox6b2	3
mmu00514	Other types of O-glycan biosynthesis	1/77	43/6698	0.39272	0.685794	0.616999	2.02295	Ogt	1
mmu00310	Lysine degradation	1/77	45/6698	0.406692	0.689608	0.62043	1.93304	Aldh2	1
mmu00380	Tryptophan metabolism	1/77	45/6698	0.406692	0.689608	0.62043	1.93304	Aldh2	1
mmu04650	Natural killer cell mediated cytotoxicity	2/77	125/6698	0.423109	0.703743	0.633147	1.39179	Lck/Lat	2
mmu00520	Amino sugar and nucleotide sugar metabolism	1/77	48/6698	0.427058	0.703743	0.633147	1.81223	Cmah	1
mmu00071	Fatty acid degradation	1/77	49/6698	0.433692	0.70475	0.634053	1.77525	Aldh2	1
mmu04810	Regulation of actin cytoskeleton	3/77	218/6698	0.460611	0.712799	0.641295	1.19707	Myl10/Iqgap1/Actn1	3
mmu04530	Tight junction	2/77	137/6698	0.469932	0.712799	0.641295	1.26988	Myl10/Actn1	2
mmu04910	Insulin signaling pathway	2/77	137/6698	0.469932	0.712799	0.641295	1.26988	Cblb/Ptprf	2
mmu05217	Basal cell carcinoma	1/77	55/6698	0.471934	0.712799	0.641295	1.58158	Lef1	1
mmu05223	Non-small cell lung cancer	1/77	55/6698	0.471934	0.712799	0.641295	1.58158	Cdk6	1
mmu04144	Endocytosis	3/77	223/6698	0.475598	0.712799	0.641295	1.17023	Il2ra/Ldlr/Cblb	3
mmu03040	Spliceosome	2/77	140/6698	0.481292	0.712799	0.641295	1.24267	Srsf5/U2af1	2
mmu00190	Oxidative phosphorylation	2/77	148/6698	0.510857	0.745486	0.670703	1.1755	Cox7a2l/Cox6b2	2
mmu05140	Leishmaniasis	1/77	65/6698	0.530084	0.745486	0.670703	1.33826	Jun	1
mmu04976	Bile secretion	1/77	71/6698	0.561891	0.745486	0.670703	1.22517	Ldlr	1
mmu05100	Bacterial invasion of epithelial cells	1/77	71/6698	0.561891	0.745486	0.670703	1.22517	Cblb	1
mmu05212	Pancreatic cancer	1/77	71/6698	0.561891	0.745486	0.670703	1.22517	Cdk6	1
mmu04730	Long-term depression	1/77	72/6698	0.566981	0.745486	0.670703	1.20815	Itpr2	1
mmu05211	Renal cell carcinoma	1/77	72/6698	0.566981	0.745486	0.670703	1.20815	Jun	1
mmu04971	Gastric acid secretion	1/77	73/6698	0.572013	0.745486	0.670703	1.1916	Itpr2	1
mmu04662	B cell receptor signaling pathway	1/77	76/6698	0.586766	0.745486	0.670703	1.14457	Jun	1
mmu00980	Metabolism of xenobiotics by cytochrome P450	1/77	77/6698	0.591571	0.745486	0.670703	1.1297	Gstt2	1
mmu03018	RNA degradation	1/77	77/6698	0.591571	0.745486	0.670703	1.1297	Btg2	1
mmu04010	MAPK signaling pathway	3/77	269/6698	0.603405	0.745486	0.670703	0.970115	Jun/Jund/Myc	3
mmu04146	Peroxisome	1/77	80/6698	0.605657	0.745486	0.670703	1.08734	Idh2	1
mmu04664	Fc epsilon RI signaling pathway	1/77	80/6698	0.605657	0.745486	0.670703	1.08734	Lat	1
mmu03320	PPAR signaling pathway	1/77	81/6698	0.610246	0.745486	0.670703	1.07391	Scd2	1
mmu04612	Antigen processing and presentation	1/77	81/6698	0.610246	0.745486	0.670703	1.07391	Ctsb	1
mmu04020	Calcium signaling pathway	2/77	178/6698	0.611681	0.745486	0.670703	0.977382	Bst1/Itpr2	2
mmu04350	TGF-beta signaling pathway	1/77	85/6698	0.628077	0.749847	0.674626	1.02338	Myc	1
mmu05323	Rheumatoid arthritis	1/77	85/6698	0.628077	0.749847	0.674626	1.02338	Jun	1
mmu00982	Drug metabolism - cytochrome P450	1/77	87/6698	0.636689	0.749877	0.674653	0.999851	Gstt2	1
mmu04540	Gap junction	1/77	88/6698	0.64092	0.749877	0.674653	0.988489	Itpr2	1
mmu03015	mRNA surveillance pathway	1/77	94/6698	0.665307	0.770702	0.693389	0.925394	Upf3b	1
mmu05016	Huntington disease	2/77	199/6698	0.672513	0.771412	0.694028	0.874241	Cox7a2l/Cox6b2	2
mmu04620	Toll-like receptor signaling pathway	1/77	101/6698	0.691698	0.77816	0.700099	0.861258	Jun	1
mmu04916	Melanogenesis	1/77	101/6698	0.691698	0.77816	0.700099	0.861258	Lef1	1
mmu04114	Oocyte meiosis	1/77	114/6698	0.735376	0.818481	0.736375	0.763044	Itpr2	1
mmu05146	Amoebiasis	1/77	116/6698	0.741529	0.818481	0.736375	0.749888	Actn1	1
mmu04270	Vascular smooth muscle contraction	1/77	125/6698	0.767519	0.83925	0.75506	0.695896	Itpr2	1
mmu05145	Toxoplasmosis	1/77	128/6698	0.775595	0.840228	0.755941	0.679586	Ldlr	1
mmu04722	Neurotrophin signaling pathway	1/77	132/6698	0.785934	0.843617	0.75899	0.658993	Jun	1
mmu04120	Ubiquitin mediated proteolysis	1/77	142/6698	0.809769	0.8613	0.774898	0.612585	Cblb	1
mmu05322	Systemic lupus erythematosus	1/77	152/6698	0.830981	0.864489	0.777768	0.572283	Actn1	1
mmu04514	Cell adhesion molecules	1/77	154/6698	0.834934	0.864489	0.777768	0.564851	Ptprf	1
mmu03013	Nucleocytoplasmic transport	1/77	168/6698	0.860164	0.8828	0.794242	0.51778	Upf3b	1
mmu04062	Chemokine signaling pathway	1/77	189/6698	0.891039	0.906535	0.815596	0.460249	Gngt2	1
mmu04060	Cytokine-cytokine receptor interaction	1/77	246/6698	0.944869	0.953014	0.857412	0.353606	Il2ra	1
mmu04080	Neuroactive ligand-receptor interaction	1/77	277/6698	0.962035	0.962035	0.865529	0.314033	Nr3c1	1

## Sheet: Cluster 1
pathID	pathDescription	geneRatio	bgRatio	pvalue	padj	qvalue	enrichScore	overlapGeneList	overlapGeneCount
mmu04640	Hematopoietic cell lineage	7/54	83/6698	3.84516e-06	0.00036529	0.000352136	10.461	Dntt/Cd3g/Il2ra/Cd3e/Cd24a/Itga4/Il7r	7
mmu03010	Ribosome	7/54	122/6698	4.87457e-05	0.00231542	0.00223204	7.11688	Rpl32/Rps19/Rps24/Rps14/Rps15a/Rpl18a/Rps28	7
mmu04660	T cell receptor signaling pathway	5/54	112/6698	0.00196901	0.062352	0.0601066	5.53737	Cd3g/Cd3e/Lat/Pdk1/Ctla4	5
mmu04330	Notch signaling pathway	3/54	51/6698	0.00785144	0.174694	0.168403	7.2963	Notch1/Hes1/Dtx3	3
mmu00480	Glutathione metabolism	3/54	54/6698	0.00919442	0.174694	0.168403	6.89095	Gpx1/Idh2/Gsto1	3
mmu05340	Primary immunodeficiency	2/54	34/6698	0.0303588	0.464877	0.448136	7.2963	Cd3e/Il7r	2
mmu04630	JAK-STAT signaling pathway	4/54	153/6698	0.0342541	0.464877	0.448136	3.2428	Il2ra/Ifngr1/Ccnd2/Il7r	4
mmu05142	Chagas disease	3/54	101/6698	0.0474652	0.563649	0.543352	3.68427	Cd3g/Cd3e/Ifngr1	3
mmu00062	Fatty acid elongation	1/54	8/6698	0.0627379	0.578513	0.55768	15.5046	Ppt1	1
mmu04670	Leukocyte transendothelial migration	3/54	120/6698	0.0719912	0.578513	0.55768	3.10093	Myl10/Itga4/Rapgef3	3
mmu04142	Lysosome	3/54	125/6698	0.0792352	0.578513	0.55768	2.97689	Ppt1/Npc2/Gm2a	3
mmu04650	Natural killer cell mediated cytotoxicity	3/54	125/6698	0.0792352	0.578513	0.55768	2.97689	Ifngr1/Lat/Cd48	3
mmu04110	Cell cycle	3/54	128/6698	0.0837304	0.578513	0.55768	2.90712	Cdk6/Ccnd2/Rbx1	3
mmu00790	Folate biosynthesis	1/54	11/6698	0.0852545	0.578513	0.55768	11.2761	Pts	1
mmu05140	Leishmaniasis	2/54	65/6698	0.0962397	0.5859	0.564801	3.81652	Ifngr1/Itga4	2
mmu03450	Non-homologous end-joining	1/54	13/6698	0.0999698	0.5859	0.564801	9.54131	Dntt	1
mmu04115	p53 signaling pathway	2/54	70/6698	0.108982	0.5859	0.564801	3.54392	Cdk6/Ccnd2	2
mmu00533	Glycosaminoglycan biosynthesis - keratan sulfate	1/54	15/6698	0.114453	0.5859	0.564801	8.26914	Fut8	1
mmu05220	Chronic myeloid leukemia	2/54	74/6698	0.119483	0.5859	0.564801	3.35235	Runx1/Cdk6	2
mmu04514	Cell adhesion molecules	3/54	154/6698	0.126954	0.5859	0.564801	2.41631	Sell/Itga4/Ctla4	3
mmu04060	Cytokine-cytokine receptor interaction	4/54	246/6698	0.135652	0.5859	0.564801	2.01686	Il2ra/Ifngr1/Il17rb/Il7r	4
mmu04664	Fc epsilon RI signaling pathway	2/54	80/6698	0.135682	0.5859	0.564801	3.10093	Lat/Pdk1	2
mmu04512	ECM-receptor interaction	2/54	86/6698	0.152345	0.59861	0.577053	2.88458	Cd47/Itga4	2
mmu04710	Circadian rhythm	1/54	22/6698	0.163364	0.59861	0.577053	5.63805	Rbx1	1
mmu04666	Fc gamma R-mediated phagocytosis	2/54	92/6698	0.169392	0.59861	0.577053	2.69646	Lat/Marcks	2
mmu00410	beta-Alanine metabolism	1/54	23/6698	0.170131	0.59861	0.577053	5.39291	Aldh2	1
mmu00053	Ascorbate and aldarate metabolism	1/54	25/6698	0.183505	0.602022	0.580343	4.96148	Aldh2	1
mmu00340	Histidine metabolism	1/54	26/6698	0.190112	0.602022	0.580343	4.77066	Aldh2	1
mmu04950	Maturity onset diabetes of the young	1/54	26/6698	0.190112	0.602022	0.580343	4.77066	Hes1	1
mmu00030	Pentose phosphate pathway	1/54	28/6698	0.20317	0.618162	0.595902	4.42989	Pgls	1
mmu04510	Focal adhesion	3/54	200/6698	0.217853	0.618162	0.595902	1.86056	Myl10/Ccnd2/Itga4	3
mmu00020	Citrate cycle (TCA cycle)	1/54	31/6698	0.22237	0.618162	0.595902	4.00119	Idh2	1
mmu00040	Pentose and glucuronate interconversions	1/54	32/6698	0.228668	0.618162	0.595902	3.87616	Aldh2	1
mmu00640	Propanoate metabolism	1/54	33/6698	0.234917	0.618162	0.595902	3.7587	Aldh2	1
mmu04380	Osteoclast differentiation	2/54	118/6698	0.246072	0.618162	0.595902	2.10232	Ifngr1/Fosb	2
mmu04130	SNARE interactions in vesicular transport	1/54	35/6698	0.247265	0.618162	0.595902	3.54392	Use1	1
mmu05020	Prion disease	1/54	35/6698	0.247265	0.618162	0.595902	3.54392	Notch1	1
mmu05145	Toxoplasmosis	2/54	128/6698	0.276113	0.628202	0.60558	1.93808	Ifngr1/Pdk1	2
mmu00860	Porphyrin metabolism	1/54	40/6698	0.277286	0.628202	0.60558	3.10093	Fth1	1
mmu03420	Nucleotide excision repair	1/54	43/6698	0.294731	0.628202	0.60558	2.88458	Rbx1	1
mmu00620	Pyruvate metabolism	1/54	44/6698	0.300454	0.628202	0.60558	2.81902	Aldh2	1
mmu00310	Lysine degradation	1/54	45/6698	0.306131	0.628202	0.60558	2.75638	Aldh2	1
mmu00380	Tryptophan metabolism	1/54	45/6698	0.306131	0.628202	0.60558	2.75638	Aldh2	1
mmu04672	Intestinal immune network for IgA production	1/54	45/6698	0.306131	0.628202	0.60558	2.75638	Itga4	1
mmu00520	Amino sugar and nucleotide sugar metabolism	1/54	48/6698	0.322892	0.628202	0.60558	2.5841	Cmah	1
mmu00071	Fatty acid degradation	1/54	49/6698	0.328391	0.628202	0.60558	2.53137	Aldh2	1
mmu00280	Valine, leucine and isoleucine degradation	1/54	51/6698	0.339256	0.628202	0.60558	2.4321	Aldh2	1
mmu00510	N-Glycan biosynthesis	1/54	51/6698	0.339256	0.628202	0.60558	2.4321	Fut8	1
mmu00561	Glycerolipid metabolism	1/54	52/6698	0.344624	0.628202	0.60558	2.38533	Aldh2	1
mmu04310	Wnt signaling pathway	2/54	154/6698	0.353661	0.628202	0.60558	1.61087	Ccnd2/Rbx1	2
mmu00330	Arginine and proline metabolism	1/54	54/6698	0.355232	0.628202	0.60558	2.29698	Aldh2	1
mmu05223	Non-small cell lung cancer	1/54	55/6698	0.360472	0.628202	0.60558	2.25522	Cdk6	1
mmu05014	Amyotrophic lateral sclerosis	1/54	56/6698	0.365671	0.628202	0.60558	2.21495	Gpx1	1
mmu05221	Acute myeloid leukemia	1/54	57/6698	0.370828	0.628202	0.60558	2.17609	Runx1	1
mmu00983	Drug metabolism - other enzymes	1/54	59/6698	0.381019	0.628202	0.60558	2.10232	Uck2	1
mmu00010	Glycolysis / Gluconeogenesis	1/54	63/6698	0.400918	0.628202	0.60558	1.96884	Aldh2	1
mmu05214	Glioma	1/54	66/6698	0.415428	0.628202	0.60558	1.87935	Cdk6	1
mmu04720	Long-term potentiation	1/54	69/6698	0.429594	0.628202	0.60558	1.79764	Rapgef3	1
mmu05212	Pancreatic cancer	1/54	71/6698	0.43885	0.628202	0.60558	1.747	Cdk6	1
mmu05211	Renal cell carcinoma	1/54	72/6698	0.443422	0.628202	0.60558	1.72274	Rbx1	1
mmu05218	Melanoma	1/54	72/6698	0.443422	0.628202	0.60558	1.72274	Cdk6	1
mmu05320	Autoimmune thyroid disease	1/54	72/6698	0.443422	0.628202	0.60558	1.72274	Ctla4	1
mmu05412	Arrhythmogenic right ventricular cardiomyopathy	1/54	74/6698	0.452458	0.628202	0.60558	1.67618	Itga4	1
mmu00980	Metabolism of xenobiotics by cytochrome P450	1/54	77/6698	0.465742	0.628202	0.60558	1.61087	Gsto1	1
mmu04974	Protein digestion and absorption	1/54	78/6698	0.470099	0.628202	0.60558	1.59022	Dpp4	1
mmu04146	Peroxisome	1/54	80/6698	0.47871	0.628202	0.60558	1.55046	Idh2	1
mmu05016	Huntington disease	2/54	199/6698	0.480178	0.628202	0.60558	1.2466	Gpx1/Cox6b2	2
mmu04260	Cardiac muscle contraction	1/54	81/6698	0.482963	0.628202	0.60558	1.53132	Cox6b2	1
mmu05410	Hypertrophic cardiomyopathy	1/54	83/6698	0.491368	0.628202	0.60558	1.49442	Itga4	1
mmu05200	Pathways in cancer	3/54	326/6698	0.493147	0.628202	0.60558	1.14145	Runx1/Cdk6/Rbx1	3
mmu04350	TGF-beta signaling pathway	1/54	85/6698	0.499639	0.628202	0.60558	1.45926	Rbx1	1
mmu05323	Rheumatoid arthritis	1/54	85/6698	0.499639	0.628202	0.60558	1.45926	Ctla4	1
mmu04210	Apoptosis	1/54	86/6698	0.503725	0.628202	0.60558	1.44229	Casp6	1
mmu00982	Drug metabolism - cytochrome P450	1/54	87/6698	0.507778	0.628202	0.60558	1.42571	Gsto1	1
mmu05222	Small cell lung cancer	1/54	87/6698	0.507778	0.628202	0.60558	1.42571	Cdk6	1
mmu03008	Ribosome biogenesis in eukaryotes	1/54	88/6698	0.511798	0.628202	0.60558	1.40951	Drosha	1
mmu05414	Dilated cardiomyopathy	1/54	89/6698	0.515787	0.628202	0.60558	1.39367	Itga4	1
mmu00590	Arachidonic acid metabolism	1/54	91/6698	0.523668	0.628326	0.605699	1.36304	Gpx1	1
mmu04810	Regulation of actin cytoskeleton	2/54	218/6698	0.529117	0.628326	0.605699	1.13795	Myl10/Itga4	2
mmu04144	Endocytosis	2/54	223/6698	0.541486	0.635076	0.612206	1.11244	Il2ra/Smap2	2
mmu00240	Pyrimidine metabolism	1/54	99/6698	0.553952	0.641774	0.618663	1.2529	Uck2	1
mmu04114	Oocyte meiosis	1/54	114/6698	0.605727	0.693302	0.668335	1.08804	Rbx1	1
mmu04270	Vascular smooth muscle contraction	1/54	125/6698	0.639899	0.723695	0.697634	0.992296	Ramp1	1
mmu04722	Neurotrophin signaling pathway	1/54	132/6698	0.660113	0.73583	0.709332	0.939675	Pdk1	1
mmu04530	Tight junction	1/54	137/6698	0.673866	0.73583	0.709332	0.90538	Myl10	1
mmu05160	Hepatitis C	1/54	137/6698	0.673866	0.73583	0.709332	0.90538	Pdk1	1
mmu04120	Ubiquitin mediated proteolysis	1/54	142/6698	0.687072	0.741725	0.715015	0.8735	Rbx1	1
mmu00190	Oxidative phosphorylation	1/54	148/6698	0.702228	0.746402	0.719523	0.838088	Cox6b2	1
mmu05012	Parkinson disease	1/54	150/6698	0.707117	0.746402	0.719523	0.826914	Cox6b2	1
mmu04141	Protein processing in endoplasmic reticulum	1/54	171/6698	0.753933	0.785033	0.756763	0.725363	Rbx1	1
mmu04020	Calcium signaling pathway	1/54	178/6698	0.767841	0.785033	0.756763	0.696837	Tbxa2r	1
mmu05010	Alzheimer disease	1/54	189/6698	0.788152	0.796537	0.767853	0.656281	Cox6b2	1
mmu04080	Neuroactive ligand-receptor interaction	1/54	277/6698	0.89873	0.89873	0.866366	0.447787	Tbxa2r	1

## Sheet: Cluster 2
pathID	pathDescription	geneRatio	bgRatio	pvalue	padj	qvalue	enrichScore	overlapGeneList	overlapGeneCount
mmu04660	T cell receptor signaling pathway	13/124	112/6698	1.15012e-07	1.61016e-05	1.21065e-05	6.26973	Cd3d/Lck/Cd3g/Jun/Lat/Cd3e/Cblb/Pik3cd/Ctla4/Nfat5/Grap2/Cbl/Pik3r1	13
mmu04380	Osteoclast differentiation	11/124	118/6698	1.00508e-05	0.000703559	0.000528992	5.0354	Lck/Jun/Socs3/Jund/Pik3cd/Socs1/Fosb/Ifngr1/Sqstm1/Tgfbr1/Pik3r1	11
mmu05340	Primary immunodeficiency	6/124	34/6698	3.13691e-05	0.00129622	0.000974602	9.53226	Cd3d/Lck/Cd3e/Tap2/Rag2/Il7r	6
mmu04330	Notch signaling pathway	7/124	51/6698	3.70349e-05	0.00129622	0.000974602	7.41398	Ptcra/Notch1/Notch3/Hes1/Dtx1/Dtx3/Dtx3l	7
mmu05220	Chronic myeloid leukemia	8/124	74/6698	5.96415e-05	0.00166996	0.00125561	5.83958	Cdkn1a/Cdk6/Cblb/Runx1/Pik3cd/Cbl/Tgfbr1/Pik3r1	8
mmu04630	JAK-STAT signaling pathway	11/124	153/6698	0.000113358	0.00264502	0.00198874	3.88351	Il2ra/Cblb/Socs3/Pik3cd/Ccnd2/Socs1/Ifngr1/Cbl/Il7r/Pik3r1/Pim1	11
mmu05142	Chagas disease	8/124	101/6698	0.000527322	0.0105464	0.00792966	4.27851	Cd3d/Cd3g/Jun/Cd3e/Pik3cd/Ifngr1/Tgfbr1/Pik3r1	8
mmu04640	Hematopoietic cell lineage	7/124	83/6698	0.000814255	0.0142495	0.0107139	4.55558	Il2ra/Cd3d/Cd3g/Cd3e/Dntt/Cd24a/Il7r	7
mmu04510	Focal adhesion	11/124	200/6698	0.0011317	0.0176042	0.0132362	2.97089	Myl10/Jun/Itgb4/Pik3cd/Ccnd2/Parvg/Actn1/Bcl2/Pten/Pik3r1/Pxn	11
mmu05100	Bacterial invasion of epithelial cells	6/124	71/6698	0.00191228	0.0267719	0.0201292	4.56474	Cblb/Pik3cd/Dnm2/Cbl/Pik3r1/Pxn	6
mmu04650	Natural killer cell mediated cytotoxicity	8/124	125/6698	0.00212195	0.0270066	0.0203057	3.45703	Lck/Lat/H2-D1/H2-K1/Pik3cd/Nfat5/Ifngr1/Pik3r1	8
mmu04144	Endocytosis	11/124	223/6698	0.00269627	0.0314564	0.0236515	2.66447	Il2ra/Ldlr/Cblb/H2-D1/H2-K1/Dnm2/Cbl/Acap1/Smap2/Tgfbr1/H2-Q7	11
mmu04612	Antigen processing and presentation	6/124	81/6698	0.00373029	0.0401724	0.0302048	4.00119	B2m/Tap2/H2-D1/H2-K1/Ctsb/H2-Q7	6
mmu04012	ErbB signaling pathway	6/124	87/6698	0.00530632	0.0530632	0.0398971	3.72525	Cdkn1a/Jun/Cblb/Pik3cd/Cbl/Pik3r1	6
mmu04670	Leukocyte transendothelial migration	7/124	120/6698	0.00665027	0.0573641	0.0431309	3.15094	Myl10/Pik3cd/Rhoh/Actn1/Pik3r1/Rapgef3/Pxn	7
mmu05210	Colorectal cancer	5/124	65/6698	0.00683016	0.0573641	0.0431309	4.15509	Jun/Pik3cd/Bcl2/Tgfbr1/Pik3r1	5
mmu05214	Glioma	5/124	66/6698	0.00728281	0.0573641	0.0431309	4.09213	Cdkn1a/Cdk6/Pik3cd/Pten/Pik3r1	5
mmu04115	p53 signaling pathway	5/124	70/6698	0.00930355	0.0655452	0.0492821	3.85829	Cdkn1a/Cdk6/Ccnd2/Pten/Cd82	5
mmu05145	Toxoplasmosis	7/124	128/6698	0.00936359	0.0655452	0.0492821	2.95401	Ldlr/Pik3cd/Socs1/Ifngr1/Bcl2/Pik3r1/Pla2g12a	7
mmu05218	Melanoma	5/124	72/6698	0.0104462	0.0696414	0.052362	3.75112	Cdkn1a/Cdk6/Pik3cd/Pten/Pik3r1	5
mmu04930	Type II diabetes mellitus	4/124	49/6698	0.0124762	0.0744866	0.056005	4.40948	Socs3/Pik3cd/Socs1/Pik3r1	4
mmu04370	VEGF signaling pathway	5/124	76/6698	0.0130132	0.0744866	0.056005	3.55369	Pik3cd/Nfat5/Pik3r1/Pla2g12a/Pxn	5
mmu04910	Insulin signaling pathway	7/124	137/6698	0.0133012	0.0744866	0.056005	2.75995	Cblb/Socs3/Pik3cd/Socs1/Cbl/Pik3r1/Ptprf	7
mmu05160	Hepatitis C	7/124	137/6698	0.0133012	0.0744866	0.056005	2.75995	Cdkn1a/Ldlr/Socs3/Pik3cd/Rnasel/Pik3r1/Irf1	7
mmu04070	Phosphatidylinositol signaling system	5/124	78/6698	0.0144439	0.0777747	0.0584772	3.46257	Pik3cd/Itpr1/Dgke/Pten/Pik3r1	5
mmu04120	Ubiquitin mediated proteolysis	7/124	142/6698	0.0159434	0.0826697	0.0621577	2.66277	Cblb/Socs3/Socs1/Birc6/Cbl/Huwe1/Herc2	7
mmu05200	Pathways in cancer	12/124	326/6698	0.0171507	0.0857536	0.0644764	1.98832	Cdkn1a/Jun/Cdk6/Cblb/Runx1/Pik3cd/Bcl2/Cbl/Tgfbr1/Pten/Pik3r1/Rassf1	12
mmu05223	Non-small cell lung cancer	4/124	55/6698	0.0184565	0.0891004	0.0669928	3.92845	Cdk6/Pik3cd/Pik3r1/Rassf1	4
mmu05221	Acute myeloid leukemia	4/124	57/6698	0.0207844	0.0969941	0.0729279	3.79061	Runx1/Pik3cd/Pik3r1/Pim1	4
mmu05222	Small cell lung cancer	5/124	87/6698	0.0221868	0.100198	0.075337	3.10438	Cdk6/Pik3cd/Bcl2/Pten/Pik3r1	5
mmu03450	Non-homologous end-joining	2/124	13/6698	0.0232079	0.101535	0.0763419	8.31017	Dntt/Xrcc6	2
mmu05215	Prostate cancer	5/124	90/6698	0.0252689	0.107202	0.0806026	3.0009	Cdkn1a/Pik3cd/Bcl2/Pten/Pik3r1	5
mmu04666	Fc gamma R-mediated phagocytosis	5/124	92/6698	0.0274694	0.112146	0.0843203	2.93566	Lat/Marcks/Pik3cd/Dnm2/Pik3r1	5
mmu04142	Lysosome	6/124	125/6698	0.0280365	0.112146	0.0843203	2.59277	Ppt1/Psap/Ctsb/Gm2a/Atp6v0b/Ctsc	6
mmu05212	Pancreatic cancer	4/124	71/6698	0.0420442	0.163505	0.122936	3.04316	Cdk6/Pik3cd/Tgfbr1/Pik3r1	4
mmu05320	Autoimmune thyroid disease	4/124	72/6698	0.0439029	0.166119	0.124901	3.0009	H2-D1/H2-K1/Ctla4/H2-Q7	4
mmu04960	Aldosterone-regulated sodium reabsorption	3/124	44/6698	0.0473332	0.173294	0.130296	3.68292	Hsd11b1/Pik3cd/Pik3r1	3
mmu04810	Regulation of actin cytoskeleton	8/124	218/6698	0.0486606	0.173294	0.130296	1.98224	Myl10/Itgb4/Pik3cd/Iqgap1/Actn1/Pik3r1/Rras2/Pxn	8
mmu04520	Adherens junction	4/124	75/6698	0.0497529	0.173294	0.130296	2.88086	Iqgap1/Actn1/Tgfbr1/Ptprf	4
mmu04662	B cell receptor signaling pathway	4/124	76/6698	0.051794	0.173294	0.130296	2.84295	Jun/Pik3cd/Nfat5/Pik3r1	4
mmu00592	alpha-Linolenic acid metabolism	2/124	20/6698	0.0519882	0.173294	0.130296	5.40161	Pla2g12a/Fads2	2
mmu04664	Fc epsilon RI signaling pathway	4/124	80/6698	0.0604107	0.192216	0.144523	2.70081	Lat/Pik3cd/Pik3r1/Pla2g12a	4
mmu04514	Cell adhesion molecules	6/124	154/6698	0.0655673	0.203987	0.153374	2.10452	H2-D1/H2-K1/Ctla4/H2-Q7/Spn/Ptprf	6
mmu05213	Endometrial cancer	3/124	52/6698	0.0711164	0.216441	0.162738	3.11632	Pik3cd/Pten/Pik3r1	3
mmu04210	Apoptosis	4/124	86/6698	0.0746713	0.222425	0.167237	2.51238	Pik3cd/Bcl2/Casp6/Pik3r1	4
mmu01040	Biosynthesis of unsaturated fatty acids	2/124	25/6698	0.0773603	0.225634	0.16965	4.32129	Scd2/Fads2	2
mmu00760	Nicotinate and nicotinamide metabolism	2/124	26/6698	0.0828236	0.236639	0.177924	4.15509	Bst1/Nt5c2	2
mmu05330	Allograft rejection	3/124	56/6698	0.0846687	0.237072	0.17825	2.89372	H2-D1/H2-K1/H2-Q7	3
mmu05332	Graft-versus-host disease	3/124	58/6698	0.0918289	0.252079	0.189533	2.79394	H2-D1/H2-K1/H2-Q7	3
mmu04940	Type I diabetes mellitus	3/124	63/6698	0.110772	0.298232	0.224235	2.5722	H2-D1/H2-K1/H2-Q7	3
mmu04130	SNARE interactions in vesicular transport	2/124	35/6698	0.136464	0.36017	0.270804	3.08664	Use1/Stx16	2
mmu00062	Fatty acid elongation	1/124	8/6698	0.138923	0.36017	0.270804	6.75202	Ppt1	1
mmu05211	Renal cell carcinoma	3/124	72/6698	0.148188	0.377206	0.283613	2.25067	Jun/Pik3cd/Pik3r1	3
mmu00270	Cysteine and methionine metabolism	2/124	39/6698	0.162253	0.398517	0.299637	2.77006	Ldhb/Ahcyl2	2
mmu04973	Carbohydrate digestion and absorption	2/124	39/6698	0.162253	0.398517	0.299637	2.77006	Pik3cd/Pik3r1	2
mmu03018	RNA degradation	3/124	77/6698	0.170525	0.411613	0.309484	2.10452	Btg2/Btg1/Pan3	3
mmu00564	Glycerophospholipid metabolism	3/124	80/6698	0.18437	0.437487	0.328938	2.0256	Dgke/Pgs1/Pla2g12a	3
mmu05219	Bladder cancer	2/124	43/6698	0.18883	0.440604	0.331281	2.51238	Cdkn1a/Rassf1	2
mmu05323	Rheumatoid arthritis	3/124	85/6698	0.208067	0.47753	0.359045	1.90645	Jun/Ctla4/Atp6v0b	3
mmu04722	Neurotrophin signaling pathway	4/124	132/6698	0.228123	0.511847	0.384847	1.63685	Jun/Pik3cd/Bcl2/Pik3r1	4
mmu04010	MAPK signaling pathway	7/124	269/6698	0.230331	0.511847	0.384847	1.40562	Jun/Jund/Taok1/Tgfbr1/Rras2/Elk4/Pla2g12a	7
mmu04145	Phagosome	5/124	179/6698	0.236971	0.518373	0.389754	1.50883	Tap2/H2-D1/H2-K1/H2-Q7/Atp6v0b	5
mmu05416	Viral myocarditis	3/124	93/6698	0.247256	0.526417	0.395802	1.74246	H2-D1/H2-K1/H2-Q7	3
mmu04530	Tight junction	4/124	137/6698	0.248168	0.526417	0.395802	1.57711	Myl10/Actn1/Pten/Rras2	4
mmu03015	mRNA surveillance pathway	3/124	94/6698	0.25224	0.527068	0.396292	1.72392	Smg1/Msi2/Smg5	3
mmu04150	mTOR signaling pathway	2/124	53/6698	0.257188	0.529505	0.398124	2.03834	Pik3cd/Pik3r1	2
mmu04912	GnRH signaling pathway	3/124	99/6698	0.277362	0.559	0.420301	1.63685	Jun/Itpr1/Pla2g12a	3
mmu00562	Inositol phosphate metabolism	2/124	57/6698	0.284789	0.559	0.420301	1.8953	Pik3cd/Pten	2
mmu00100	Steroid biosynthesis	1/124	18/6698	0.28594	0.559	0.420301	3.0009	Dhcr7	1
mmu04620	Toll-like receptor signaling pathway	3/124	101/6698	0.287486	0.559	0.420301	1.60444	Jun/Pik3cd/Pik3r1	3
mmu04621	NOD-like receptor signaling pathway	2/124	58/6698	0.291681	0.559388	0.420593	1.86263	Tnfaip3/Erbin	2
mmu04614	Renin-angiotensin system	1/124	19/6698	0.299195	0.565087	0.424877	2.84295	Lnpep	1
mmu04972	Pancreatic secretion	3/124	104/6698	0.302725	0.565087	0.424877	1.55816	Bst1/Itpr1/Pla2g12a	3
mmu04964	Proximal tubule bicarbonate reclamation	1/124	20/6698	0.312206	0.575117	0.432418	2.70081	Gls	1
mmu04710	Circadian rhythm	1/124	22/6698	0.337513	0.609519	0.458285	2.45528	Csnk1d	1
mmu05140	Leishmaniasis	2/124	65/6698	0.339589	0.609519	0.458285	1.66203	Jun/Ifngr1	2
mmu00910	Nitrogen metabolism	1/124	23/6698	0.349818	0.619931	0.466114	2.34853	Gls	1
mmu05146	Amoebiasis	3/124	116/6698	0.363847	0.633539	0.476345	1.39697	Pik3cd/Actn1/Pik3r1	3
mmu04720	Long-term potentiation	2/124	69/6698	0.366548	0.633539	0.476345	1.56568	Itpr1/Rapgef3	2
mmu04950	Maturity onset diabetes of the young	1/124	26/6698	0.38539	0.651915	0.490162	2.07754	Hes1	1
mmu04730	Long-term depression	2/124	72/6698	0.386493	0.651915	0.490162	1.50045	Itpr1/Pla2g12a	2
mmu05412	Arrhythmogenic right ventricular cardiomyopathy	2/124	74/6698	0.39964	0.666066	0.500802	1.4599	Itgb4/Actn1	2
mmu04970	Salivary secretion	2/124	77/6698	0.419113	0.690304	0.519025	1.40302	Bst1/Itpr1	2
mmu04110	Cell cycle	3/124	128/6698	0.424145	0.690469	0.51915	1.266	Cdkn1a/Cdk6/Ccnd2	3
mmu03320	PPAR signaling pathway	2/124	81/6698	0.444576	0.700837	0.526945	1.33373	Scd2/Fads2	2
mmu00250	Alanine, aspartate and glutamate metabolism	1/124	33/6698	0.461057	0.700837	0.526945	1.63685	Gls	1
mmu00640	Propanoate metabolism	1/124	33/6698	0.461057	0.700837	0.526945	1.63685	Ldhb	1
mmu04062	Chemokine signaling pathway	4/124	189/6698	0.465643	0.700837	0.526945	1.1432	Pik3cd/Gngt2/Pik3r1/Pxn	4
mmu04512	ECM-receptor interaction	2/124	86/6698	0.475524	0.700837	0.526945	1.25619	Itgb4/Cd47	2
mmu04140	Autophagy - animal	1/124	35/6698	0.480926	0.700837	0.526945	1.54332	Gabarap	1
mmu05020	Prion disease	1/124	35/6698	0.480926	0.700837	0.526945	1.54332	Notch1	1
mmu04060	Cytokine-cytokine receptor interaction	5/124	246/6698	0.481033	0.700837	0.526945	1.09789	Il2ra/Ifngr1/Il17ra/Il7r/Tgfbr1	5
mmu04540	Gap junction	2/124	88/6698	0.487613	0.700837	0.526945	1.22764	Itpr1/Csnk1d	2
mmu04914	Progesterone-mediated oocyte maturation	2/124	88/6698	0.487613	0.700837	0.526945	1.22764	Pik3cd/Pik3r1	2
mmu00565	Ether lipid metabolism	1/124	36/6698	0.490586	0.700837	0.526945	1.50045	Pla2g12a	1
mmu03022	Basal transcription factors	1/124	36/6698	0.490586	0.700837	0.526945	1.50045	Gtf2i	1
mmu00590	Arachidonic acid metabolism	2/124	91/6698	0.505421	0.714736	0.537396	1.18717	Lta4h/Pla2g12a	2
mmu04310	Wnt signaling pathway	3/124	154/6698	0.54678	0.752673	0.565919	1.05226	Jun/Ccnd2/Nfat5	3
mmu00240	Pyrimidine metabolism	2/124	99/6698	0.550924	0.752673	0.565919	1.09123	Uck2/Nt5c2	2
mmu00514	Other types of O-glycan biosynthesis	1/124	43/6698	0.553392	0.752673	0.565919	1.25619	Ogt	1
mmu00620	Pyruvate metabolism	1/124	44/6698	0.561713	0.752673	0.565919	1.22764	Ldhb	1
mmu00310	Lysine degradation	1/124	45/6698	0.569881	0.752673	0.565919	1.20036	Kmt5b	1
mmu02010	ABC transporters	1/124	45/6698	0.569881	0.752673	0.565919	1.20036	Tap2	1
mmu04975	Fat digestion and absorption	1/124	45/6698	0.569881	0.752673	0.565919	1.20036	Pla2g12a	1
mmu00591	Linoleic acid metabolism	1/124	46/6698	0.577897	0.756128	0.568517	1.17426	Pla2g12a	1
mmu00520	Amino sugar and nucleotide sugar metabolism	1/124	48/6698	0.593489	0.769337	0.578449	1.12534	Cmah	1
mmu00280	Valine, leucine and isoleucine degradation	1/124	51/6698	0.615811	0.778722	0.585506	1.05914	Hibadh	1
mmu00510	N-Glycan biosynthesis	1/124	51/6698	0.615811	0.778722	0.585506	1.05914	Mgat1	1
mmu04141	Protein processing in endoplasmic reticulum	3/124	171/6698	0.618365	0.778722	0.585506	0.947651	Xbp1/Ppp1r15a/Bcl2	3
mmu00561	Glycerolipid metabolism	1/124	52/6698	0.622978	0.778722	0.585506	1.03877	Dgke	1
mmu00330	Arginine and proline metabolism	1/124	54/6698	0.636917	0.782178	0.588104	1.0003	Gls	1
mmu04340	Hedgehog signaling pathway	1/124	54/6698	0.636917	0.782178	0.588104	1.0003	Csnk1d	1
mmu00140	Steroid hormone biosynthesis	1/124	55/6698	0.643693	0.783626	0.589193	0.982111	Hsd11b1	1
mmu05014	Amyotrophic lateral sclerosis	1/124	56/6698	0.650344	0.784898	0.590149	0.964574	Bcl2	1
mmu00983	Drug metabolism - other enzymes	1/124	59/6698	0.669567	0.801191	0.602399	0.915528	Uck2	1
mmu04270	Vascular smooth muscle contraction	2/124	125/6698	0.678007	0.804416	0.604824	0.864258	Itpr1/Pla2g12a	2
mmu00010	Glycolysis / Gluconeogenesis	1/124	63/6698	0.693576	0.815971	0.613512	0.857399	Ldhb	1
mmu05016	Huntington disease	3/124	199/6698	0.718849	0.834408	0.627374	0.814314	Itpr1/Cox6b2/Ift57	3
mmu04920	Adipocytokine signaling pathway	1/124	68/6698	0.721167	0.834408	0.627374	0.794355	Socs3	1
mmu04976	Bile secretion	1/124	71/6698	0.736523	0.84519	0.635481	0.760791	Ldlr	1
mmu04971	Gastric acid secretion	1/124	73/6698	0.746292	0.849438	0.638675	0.739947	Itpr1	1
mmu00190	Oxidative phosphorylation	2/124	148/6698	0.764774	0.856975	0.644342	0.729948	Cox6b2/Atp6v0b	2
mmu04974	Protein digestion and absorption	1/124	78/6698	0.769169	0.856975	0.644342	0.692514	Dpp4	1
mmu05012	Parkinson disease	2/124	150/6698	0.771278	0.856975	0.644342	0.720215	Cox6b2/Pink1	2
mmu04260	Cardiac muscle contraction	1/124	81/6698	0.781901	0.861938	0.648074	0.666866	Cox6b2	1
mmu05410	Hypertrophic cardiomyopathy	1/124	83/6698	0.789999	0.864061	0.64967	0.650797	Itgb4	1
mmu04350	TGF-beta signaling pathway	1/124	85/6698	0.797799	0.865828	0.650999	0.635484	Tgfbr1	1
mmu05414	Dilated cardiomyopathy	1/124	89/6698	0.812547	0.87505	0.657933	0.606923	Itgb4	1
mmu04020	Calcium signaling pathway	2/124	178/6698	0.847162	0.905364	0.680725	0.606923	Bst1/Itpr1	2
mmu05010	Alzheimer disease	2/124	189/6698	0.87018	0.922919	0.693924	0.571599	Itpr1/Cox6b2	2
mmu04114	Oocyte meiosis	1/124	114/6698	0.883354	0.929846	0.699132	0.473826	Itpr1	1
mmu03010	Ribosome	1/124	122/6698	0.899821	0.940111	0.706851	0.442755	Rps14	1
mmu04360	Axon guidance	1/124	132/6698	0.917197	0.944173	0.709905	0.409213	Nfat5	1
mmu03040	Spliceosome	1/124	140/6698	0.928917	0.949258	0.713728	0.385829	Srsf5	1
mmu05322	Systemic lupus erythematosus	1/124	152/6698	0.94348	0.957154	0.719665	0.355369	Actn1	1
mmu00230	Purine metabolism	1/124	168/6698	0.958394	0.965289	0.725781	0.321525	Nt5c2	1
mmu04080	Neuroactive ligand-receptor interaction	1/124	277/6698	0.994943	0.994943	0.748077	0.195004	Nr3c1	1

## Sheet: Cluster 3
pathID	pathDescription	geneRatio	bgRatio	pvalue	padj	qvalue	enrichScore	overlapGeneList	overlapGeneCount
mmu04660	T cell receptor signaling pathway	9/101	112/6698	4.27749e-05	0.00547519	0.00486283	5.32903	Jun/Cd3d/Cd3g/Lck/Cd3e/Lat/Fos/Cblb/Pdk1	9
mmu05340	Primary immunodeficiency	5/101	34/6698	0.000138791	0.00856352	0.00760576	9.75248	Cd3d/Lck/Cd3e/Rag2/Tap2	5
mmu04612	Antigen processing and presentation	7/101	81/6698	0.000200707	0.00856352	0.00760576	5.73108	B2m/H2-D1/H2-K1/H2-Q7/Tap2/Ctsb/Psme1	7
mmu04330	Notch signaling pathway	5/101	51/6698	0.000956786	0.0306172	0.0271929	6.50165	Ptcra/Hes1/Dtx1/Notch1/Notch3	5
mmu05220	Chronic myeloid leukemia	5/101	74/6698	0.00499555	0.127886	0.113583	4.48087	Cdkn1a/Cdk6/Cblb/Runx1/Cdkn1b	5
mmu04640	Hematopoietic cell lineage	5/101	83/6698	0.00809696	0.156738	0.139208	3.99499	Il2ra/Cd3d/Cd3g/Cd3e/Dntt	5
mmu04380	Osteoclast differentiation	6/101	118/6698	0.0085716	0.156738	0.139208	3.37204	Jun/Lck/Jund/Fos/Junb/Fosb	6
mmu03450	Non-homologous end-joining	2/101	13/6698	0.0157594	0.252151	0.22395	10.2026	Dntt/Xrcc6	2
mmu05142	Chagas disease	5/101	101/6698	0.0178794	0.254285	0.225845	3.28301	Jun/Cd3d/Cd3g/Cd3e/Fos	5
mmu05200	Pathways in cancer	10/101	326/6698	0.0245382	0.281505	0.250021	2.03426	Jun/Fos/Cdkn1a/Cdk6/Rac2/Cblb/Runx1/Cdkn1b/Traf5/Rassf1	10
mmu04664	Fc epsilon RI signaling pathway	4/101	80/6698	0.0322013	0.281505	0.250021	3.31584	Lat/Rac2/Pla2g12a/Pdk1	4
mmu00592	alpha-Linolenic acid metabolism	2/101	20/6698	0.0358571	0.281505	0.250021	6.63168	Pla2g12a/Fads2	2
mmu04964	Proximal tubule bicarbonate reclamation	2/101	20/6698	0.0358571	0.281505	0.250021	6.63168	Gls/Atp1a1	2
mmu05323	Rheumatoid arthritis	4/101	85/6698	0.0389661	0.281505	0.250021	3.12079	Jun/Fos/Atp6v1d/Atp6v0b	4
mmu04142	Lysosome	5/101	125/6698	0.0400148	0.281505	0.250021	2.65267	Ppt1/Psap/Ctsb/Laptm4a/Atp6v0b	5
mmu04650	Natural killer cell mediated cytotoxicity	5/101	125/6698	0.0400148	0.281505	0.250021	2.65267	Lck/H2-D1/Lat/H2-K1/Rac2	5
mmu04012	ErbB signaling pathway	4/101	87/6698	0.0418832	0.281505	0.250021	3.04905	Jun/Cdkn1a/Cblb/Cdkn1b	4
mmu04666	Fc gamma R-mediated phagocytosis	4/101	92/6698	0.049705	0.281505	0.250021	2.88334	Lat/Marcks/Rac2/Dnm2	4
mmu04144	Endocytosis	7/101	223/6698	0.0507578	0.281505	0.250021	2.08169	Il2ra/H2-D1/H2-K1/Ldlr/Cblb/H2-Q7/Dnm2	7
mmu05416	Viral myocarditis	4/101	93/6698	0.0513598	0.281505	0.250021	2.85234	H2-D1/H2-K1/Rac2/H2-Q7	4
mmu05330	Allograft rejection	3/101	56/6698	0.0519272	0.281505	0.250021	3.55269	H2-D1/H2-K1/H2-Q7	3
mmu04145	Phagosome	6/101	179/6698	0.0527823	0.281505	0.250021	2.22291	H2-D1/H2-K1/H2-Q7/Tap2/Atp6v1d/Atp6v0b	6
mmu05332	Graft-versus-host disease	3/101	58/6698	0.0565853	0.289717	0.257314	3.43018	H2-D1/H2-K1/H2-Q7	3
mmu04940	Type I diabetes mellitus	3/101	63/6698	0.0690628	0.340001	0.301975	3.15794	H2-D1/H2-K1/H2-Q7	3
mmu05210	Colorectal cancer	3/101	65/6698	0.0743753	0.352594	0.313159	3.06078	Jun/Fos/Rac2	3
mmu04514	Cell adhesion molecules	5/101	154/6698	0.0825164	0.377218	0.335029	2.15314	H2-D1/H2-K1/Sell/H2-Q7/Spn	5
mmu05100	Bacterial invasion of epithelial cells	3/101	71/6698	0.091354	0.39367	0.349641	2.80212	Cblb/Dnm2/Pxn	3
mmu05320	Autoimmune thyroid disease	3/101	72/6698	0.0943289	0.39367	0.349641	2.7632	H2-D1/H2-K1/H2-Q7	3
mmu05020	Prion disease	2/101	35/6698	0.0972091	0.39367	0.349641	3.78953	Egr1/Notch1	2
mmu04370	VEGF signaling pathway	3/101	76/6698	0.106619	0.39367	0.349641	2.61777	Rac2/Pla2g12a/Pxn	3
mmu04662	B cell receptor signaling pathway	3/101	76/6698	0.106619	0.39367	0.349641	2.61777	Jun/Fos/Rac2	3
mmu04670	Leukocyte transendothelial migration	4/101	120/6698	0.107003	0.39367	0.349641	2.21056	Myl10/Rac2/Rhoh/Pxn	4
mmu03018	RNA degradation	3/101	77/6698	0.109786	0.39367	0.349641	2.58377	Btg2/Btg1/Cnot8	3
mmu04010	MAPK signaling pathway	7/101	269/6698	0.11072	0.39367	0.349641	1.72572	Jun/Jund/Fos/Rac2/Dusp1/Dusp2/Pla2g12a	7
mmu00062	Fatty acid elongation	1/101	8/6698	0.114512	0.396148	0.351842	8.2896	Ppt1	1
mmu04110	Cell cycle	4/101	128/6698	0.127241	0.4286	0.380664	2.0724	Cdkn1a/Cdk6/Anapc11/Cdkn1b	4
mmu05219	Bladder cancer	2/101	43/6698	0.13676	0.447492	0.397443	3.0845	Cdkn1a/Rassf1	2
mmu00620	Pyruvate metabolism	2/101	44/6698	0.141929	0.447492	0.397443	3.0144	Aldh2/Acyp1	2
mmu05222	Small cell lung cancer	3/101	87/6698	0.143337	0.447492	0.397443	2.28679	Cdk6/Cdkn1b/Traf5	3
mmu03050	Proteasome	2/101	45/6698	0.14714	0.448058	0.397946	2.94741	Psmb8/Psme1	2
mmu05160	Hepatitis C	4/101	137/6698	0.151775	0.448058	0.397946	1.93626	Cdkn1a/Ldlr/Pdk1/Irf1	4
mmu00790	Folate biosynthesis	1/101	11/6698	0.15402	0.448058	0.397946	6.0288	Pts	1
mmu00280	Valine, leucine and isoleucine degradation	2/101	51/6698	0.179147	0.509573	0.452581	2.60066	Aldh2/Hibadh	2
mmu04510	Focal adhesion	5/101	200/6698	0.183535	0.510707	0.453588	1.65792	Jun/Myl10/Rac2/Pxn/Parvg	5
mmu00330	Arginine and proline metabolism	2/101	54/6698	0.19553	0.532508	0.472951	2.45618	Gls/Aldh2	2
mmu05223	Non-small cell lung cancer	2/101	55/6698	0.201034	0.536091	0.476134	2.41152	Cdk6/Rassf1	2
mmu04972	Pancreatic secretion	3/101	104/6698	0.206705	0.539963	0.479573	1.91299	Bst1/Pla2g12a/Atp1a1	3
mmu04621	NOD-like receptor signaling pathway	2/101	58/6698	0.21765	0.557183	0.494867	2.28679	Erbin/Tnfaip3	2
mmu00100	Steroid biosynthesis	1/101	18/6698	0.239548	0.601218	0.533976	3.68427	Dhcr7	1
mmu05140	Leishmaniasis	2/101	65/6698	0.256808	0.602639	0.535238	2.04052	Jun/Fos	2
mmu05214	Glioma	2/101	66/6698	0.262424	0.602639	0.535238	2.0096	Cdkn1a/Cdk6	2
mmu03010	Ribosome	3/101	122/6698	0.279238	0.602639	0.535238	1.63074	Rps14/Rps19/Rps27rt	3
mmu04115	p53 signaling pathway	2/101	70/6698	0.284887	0.602639	0.535238	1.89477	Cdkn1a/Cdk6	2
mmu04976	Bile secretion	2/101	71/6698	0.290497	0.602639	0.535238	1.86808	Ldlr/Atp1a1	2
mmu05212	Pancreatic cancer	2/101	71/6698	0.290497	0.602639	0.535238	1.86808	Cdk6/Rac2	2
mmu00410	beta-Alanine metabolism	1/101	23/6698	0.295341	0.602639	0.535238	2.88334	Aldh2	1
mmu00910	Nitrogen metabolism	1/101	23/6698	0.295341	0.602639	0.535238	2.88334	Gls	1
mmu05218	Melanoma	2/101	72/6698	0.296102	0.602639	0.535238	1.84213	Cdkn1a/Cdk6	2
mmu05145	Toxoplasmosis	3/101	128/6698	0.304037	0.602639	0.535238	1.5543	Ldlr/Pla2g12a/Pdk1	3
mmu04520	Adherens junction	2/101	75/6698	0.312876	0.602639	0.535238	1.76845	Rac2/Iqgap1	2
mmu00053	Ascorbate and aldarate metabolism	1/101	25/6698	0.316506	0.602639	0.535238	2.65267	Aldh2	1
mmu00563	Glycosylphosphatidylinositol (GPI)-anchor biosynthesis	1/101	25/6698	0.316506	0.602639	0.535238	2.65267	Pigx	1
mmu01040	Biosynthesis of unsaturated fatty acids	1/101	25/6698	0.316506	0.602639	0.535238	2.65267	Fads2	1
mmu04970	Salivary secretion	2/101	77/6698	0.324015	0.602639	0.535238	1.72252	Bst1/Atp1a1	2
mmu00340	Histidine metabolism	1/101	26/6698	0.326851	0.602639	0.535238	2.55065	Aldh2	1
mmu00760	Nicotinate and nicotinamide metabolism	1/101	26/6698	0.326851	0.602639	0.535238	2.55065	Bst1	1
mmu04950	Maturity onset diabetes of the young	1/101	26/6698	0.326851	0.602639	0.535238	2.55065	Hes1	1
mmu04974	Protein digestion and absorption	2/101	78/6698	0.329568	0.602639	0.535238	1.70043	Dpp4/Atp1a1	2
mmu04966	Collecting duct acid secretion	1/101	27/6698	0.337041	0.606952	0.539069	2.45618	Atp6v1d	1
mmu03320	PPAR signaling pathway	2/101	81/6698	0.346152	0.606952	0.539069	1.63745	Ubc/Fads2	2
mmu04260	Cardiac muscle contraction	2/101	81/6698	0.346152	0.606952	0.539069	1.63745	Cox7a2l/Atp1a1	2
mmu04120	Ubiquitin mediated proteolysis	3/101	142/6698	0.362136	0.626397	0.556339	1.40106	Cblb/Anapc11/Herc2	3
mmu00040	Pentose and glucuronate interconversions	1/101	32/6698	0.385745	0.632156	0.561454	2.0724	Aldh2	1
mmu00190	Oxidative phosphorylation	3/101	148/6698	0.38689	0.632156	0.561454	1.34426	Cox7a2l/Atp6v1d/Atp6v0b	3
mmu05215	Prostate cancer	2/101	90/6698	0.395035	0.632156	0.561454	1.47371	Cdkn1a/Cdkn1b	2
mmu00250	Alanine, aspartate and glutamate metabolism	1/101	33/6698	0.395052	0.632156	0.561454	2.0096	Gls	1
mmu00640	Propanoate metabolism	1/101	33/6698	0.395052	0.632156	0.561454	2.0096	Aldh2	1
mmu05012	Parkinson disease	3/101	150/6698	0.395098	0.632156	0.561454	1.32634	Ubb/Cox7a2l/Pink1	3
mmu00590	Arachidonic acid metabolism	2/101	91/6698	0.40037	0.632684	0.561923	1.45751	Lta4h/Pla2g12a	2
mmu04130	SNARE interactions in vesicular transport	1/101	35/6698	0.413248	0.643265	0.571321	1.89477	Use1	1
mmu04810	Regulation of actin cytoskeleton	4/101	218/6698	0.418318	0.643265	0.571321	1.21682	Myl10/Rac2/Iqgap1/Pxn	4
mmu00565	Ether lipid metabolism	1/101	36/6698	0.422143	0.643265	0.571321	1.84213	Pla2g12a	1
mmu04912	GnRH signaling pathway	2/101	99/6698	0.442232	0.665675	0.591225	1.33973	Jun/Pla2g12a	2
mmu04973	Carbohydrate digestion and absorption	1/101	39/6698	0.448032	0.665675	0.591225	1.70043	Atp1a1	1
mmu04620	Toll-like receptor signaling pathway	2/101	101/6698	0.452451	0.665675	0.591225	1.3132	Jun/Fos	2
mmu04141	Protein processing in endoplasmic reticulum	3/101	171/6698	0.479128	0.683237	0.606823	1.16345	Ppp1r15a/Xbp1/Os9	3
mmu04960	Aldosterone-regulated sodium reabsorption	1/101	44/6698	0.488653	0.683237	0.606823	1.5072	Atp1a1	1
mmu00310	Lysine degradation	1/101	45/6698	0.496415	0.683237	0.606823	1.47371	Aldh2	1
mmu00380	Tryptophan metabolism	1/101	45/6698	0.496415	0.683237	0.606823	1.47371	Aldh2	1
mmu02010	ABC transporters	1/101	45/6698	0.496415	0.683237	0.606823	1.47371	Tap2	1
mmu04975	Fat digestion and absorption	1/101	45/6698	0.496415	0.683237	0.606823	1.47371	Pla2g12a	1
mmu00591	Linoleic acid metabolism	1/101	46/6698	0.50406	0.686379	0.609613	1.44167	Pla2g12a	1
mmu00520	Amino sugar and nucleotide sugar metabolism	1/101	48/6698	0.519006	0.699293	0.621083	1.3816	Cmah	1
mmu00071	Fatty acid degradation	1/101	49/6698	0.526312	0.701749	0.623264	1.3534	Aldh2	1
mmu04062	Chemokine signaling pathway	3/101	189/6698	0.546718	0.7152	0.635211	1.05265	Rac2/Gngt2/Pxn	3
mmu00561	Glycerolipid metabolism	1/101	52/6698	0.547575	0.7152	0.635211	1.27532	Aldh2	1
mmu04270	Vascular smooth muscle contraction	2/101	125/6698	0.56623	0.732096	0.650217	1.06107	Ramp1/Pla2g12a	2
mmu05221	Acute myeloid leukemia	1/101	57/6698	0.580933	0.743595	0.66043	1.16345	Runx1	1
mmu00983	Drug metabolism - other enzymes	1/101	59/6698	0.593584	0.748057	0.664393	1.12401	Uck2	1
mmu04722	Neurotrophin signaling pathway	2/101	132/6698	0.596108	0.748057	0.664393	1.0048	Jun/Pdk1	2
mmu00010	Glycolysis / Gluconeogenesis	1/101	63/6698	0.617762	0.767705	0.681843	1.05265	Aldh2	1
mmu03040	Spliceosome	2/101	140/6698	0.628363	0.77337	0.686875	0.947383	Srsf5/Snrnp70	2
mmu04730	Long-term depression	1/101	72/6698	0.667079	0.798527	0.709218	0.921067	Pla2g12a	1
mmu05211	Renal cell carcinoma	1/101	72/6698	0.667079	0.798527	0.709218	0.921067	Jun	1
mmu04971	Gastric acid secretion	1/101	73/6698	0.672154	0.798527	0.709218	0.90845	Atp1a1	1
mmu04630	JAK-STAT signaling pathway	2/101	153/6698	0.676508	0.798527	0.709218	0.866887	Il2ra/Cblb	2
mmu04310	Wnt signaling pathway	2/101	154/6698	0.679996	0.798527	0.709218	0.861258	Jun/Rac2	2
mmu00564	Glycerophospholipid metabolism	1/101	80/6698	0.705595	0.813659	0.722658	0.82896	Pla2g12a	1
mmu04146	Peroxisome	1/101	80/6698	0.705595	0.813659	0.722658	0.82896	Prdx5	1
mmu03013	Nucleocytoplasmic transport	2/101	168/6698	0.725698	0.823312	0.731231	0.789486	Eif4a2/Upf2	2
mmu04512	ECM-receptor interaction	1/101	86/6698	0.731555	0.823312	0.731231	0.771126	Cd47	1
mmu03008	Ribosome biogenesis in eukaryotes	1/101	88/6698	0.739694	0.823312	0.731231	0.7536	Drosha	1
mmu04914	Progesterone-mediated oocyte maturation	1/101	88/6698	0.739694	0.823312	0.731231	0.7536	Anapc11	1
mmu03015	mRNA surveillance pathway	1/101	94/6698	0.762674	0.841571	0.747448	0.705498	Upf2	1
mmu00240	Pyrimidine metabolism	1/101	99/6698	0.78028	0.85364	0.758167	0.669867	Uck2	1
mmu04080	Neuroactive ligand-receptor interaction	3/101	277/6698	0.795	0.862373	0.765923	0.718233	Thra/Nr3c1/Tspo	3
mmu04114	Oocyte meiosis	1/101	114/6698	0.825705	0.888153	0.78882	0.581727	Anapc11	1
mmu04360	Axon guidance	1/101	132/6698	0.86809	0.917224	0.81464	0.5024	Rac2	1
mmu04530	Tight junction	1/101	137/6698	0.87793	0.917224	0.81464	0.484064	Myl10	1
mmu04910	Insulin signaling pathway	1/101	137/6698	0.87793	0.917224	0.81464	0.484064	Cblb	1
mmu00230	Purine metabolism	1/101	168/6698	0.924619	0.954446	0.847698	0.394743	Dguok	1
mmu04020	Calcium signaling pathway	1/101	178/6698	0.935506	0.957959	0.850818	0.372566	Bst1	1
mmu05010	Alzheimer disease	1/101	189/6698	0.94569	0.960701	0.853254	0.350883	Cox7a2l	1
mmu05016	Huntington disease	1/101	199/6698	0.953558	0.961066	0.853579	0.33325	Cox7a2l	1
mmu04060	Cytokine-cytokine receptor interaction	1/101	246/6698	0.977815	0.977815	0.868454	0.269581	Il2ra	1

## Sheet: Cluster 4
pathID	pathDescription	geneRatio	bgRatio	pvalue	padj	qvalue	enrichScore	overlapGeneList	overlapGeneCount
mmu04612	Antigen processing and presentation	12/90	81/6698	5.43486e-10	5.8153e-08	4.80556e-08	11.0255	B2m/H2-T23/H2-D1/H2-K1/Psme1/H2-Q7/Tap2/Tapbp/H2-T22/Tap1/Psme2/Ctsb	12
mmu05340	Primary immunodeficiency	7/90	34/6698	2.50284e-07	1.33902e-05	1.10652e-05	15.3222	Cd3d/Cd3e/Lck/Tap2/Rag2/Tap1/Tnfrsf13b	7
mmu04330	Notch signaling pathway	7/90	51/6698	4.47571e-06	0.000159634	0.000131916	10.2148	Dtx3l/Ptcra/Hes1/Notch1/Dtx1/Notch3/Dtx3	7
mmu04660	T cell receptor signaling pathway	9/90	112/6698	1.68611e-05	0.000451035	0.00037272	5.98036	Cd3g/Cd3d/Jun/Cd3e/Lck/Lat/Fos/Cblb/Ctla4	9
mmu03050	Proteasome	5/90	45/6698	0.000313253	0.00670362	0.00553964	8.26914	Psme1/Psmb8/Psmb10/Psme2/Psmb9	5
mmu05320	Autoimmune thyroid disease	6/90	72/6698	0.000381665	0.00680636	0.00562454	6.20185	H2-T23/H2-D1/H2-K1/H2-Q7/H2-T22/Ctla4	6
mmu05160	Hepatitis C	8/90	137/6698	0.000471988	0.00721467	0.00596195	4.34582	Ifit1/Irf7/Irf9/Ddx58/Stat1/Eif2ak2/Cdkn1a/Rnasel	8
mmu05330	Allograft rejection	5/90	56/6698	0.000872121	0.00996427	0.00823413	6.64484	H2-T23/H2-D1/H2-K1/H2-Q7/H2-T22	5
mmu04380	Osteoclast differentiation	7/90	118/6698	0.000984357	0.00996427	0.00823413	4.41488	Irf9/Jun/Stat1/Lck/Fosb/Junb/Fos	7
mmu04514	Cell adhesion molecules	8/90	154/6698	0.00102306	0.00996427	0.00823413	3.86609	H2-T23/H2-D1/H2-K1/Sell/H2-Q7/H2-T22/Ctla4/Spn	8
mmu05332	Graft-versus-host disease	5/90	58/6698	0.00102436	0.00996427	0.00823413	6.41571	H2-T23/H2-D1/H2-K1/H2-Q7/H2-T22	5
mmu04940	Type I diabetes mellitus	5/90	63/6698	0.00149082	0.0132932	0.010985	5.90653	H2-T23/H2-D1/H2-K1/H2-Q7/H2-T22	5
mmu04622	RIG-I-like receptor signaling pathway	5/90	69/6698	0.00223805	0.0184209	0.0152224	5.39291	Isg15/Irf7/Ifih1/Ddx58/Trim25	5
mmu04144	Endocytosis	9/90	223/6698	0.00290028	0.0221664	0.0183175	3.00359	Il2ra/H2-T23/H2-D1/H2-K1/H2-Q7/H2-T22/Cblb/Chmp4b/Mvb12a	9
mmu04640	Hematopoietic cell lineage	5/90	83/6698	0.00499273	0.0356148	0.0294308	4.48327	Cd3g/Il2ra/Cd3d/Dntt/Cd3e	5
mmu04650	Natural killer cell mediated cytotoxicity	6/90	125/6698	0.00650167	0.0413853	0.0341993	3.57227	H2-T23/H2-D1/Lck/H2-K1/Lat/Cd48	6
mmu04623	Cytosolic DNA-sensing pathway	4/90	56/6698	0.00657523	0.0413853	0.0341993	5.31587	Irf7/Zbp1/Ddx58/Adar	4
mmu05416	Viral myocarditis	5/90	93/6698	0.00805009	0.0478533	0.0395443	4.00119	H2-T23/H2-D1/H2-K1/H2-Q7/H2-T22	5
mmu04145	Phagosome	7/90	179/6698	0.0100251	0.0564574	0.0466544	2.91037	H2-T23/H2-D1/H2-K1/H2-Q7/Tap2/H2-T22/Tap1	7
mmu05142	Chagas disease	5/90	101/6698	0.0112872	0.0603864	0.0499012	3.68427	Cd3g/Cd3d/Jun/Cd3e/Fos	5
mmu03450	Non-homologous end-joining	2/90	13/6698	0.0126495	0.0644522	0.053261	11.4496	Dntt/Xrcc6	2
mmu04620	Toll-like receptor signaling pathway	4/90	101/6698	0.0464857	0.21626	0.178709	2.94741	Irf7/Jun/Stat1/Fos	4
mmu04630	JAK-STAT signaling pathway	5/90	153/6698	0.0544496	0.241614	0.199661	2.4321	Irf9/Il2ra/Stat1/Ccnd2/Cblb	5
mmu05140	Leishmaniasis	3/90	65/6698	0.0564518	0.241614	0.199661	3.43487	Jun/Stat1/Fos	3
mmu04115	p53 signaling pathway	3/90	70/6698	0.0674909	0.277751	0.229524	3.18952	Ccnd2/Cd82/Cdkn1a	3
mmu05220	Chronic myeloid leukemia	3/90	74/6698	0.0769774	0.305059	0.25209	3.01712	Runx1/Cdkn1a/Cblb	3
mmu05020	Prion disease	2/90	35/6698	0.0798489	0.305137	0.252154	4.2527	Notch1/Egr1	2
mmu00062	Fatty acid elongation	1/90	8/6698	0.102624	0.377477	0.311934	9.30278	Ppt1	1
mmu05323	Rheumatoid arthritis	3/90	85/6698	0.105835	0.377477	0.311934	2.62667	Jun/Fos/Ctla4	3
mmu04012	ErbB signaling pathway	3/90	87/6698	0.111484	0.3848	0.317985	2.56628	Jun/Cdkn1a/Cblb	3
mmu02010	ABC transporters	2/90	45/6698	0.122085	0.408222	0.33734	3.30765	Tap2/Tap1	2
mmu00071	Fatty acid degradation	2/90	49/6698	0.140237	0.454707	0.375754	3.03764	Acadl/Aldh1b1	2
mmu00280	Valine, leucine and isoleucine degradation	2/90	51/6698	0.149522	0.470553	0.388849	2.91852	Hibadh/Aldh1b1	2
mmu05210	Colorectal cancer	2/90	65/6698	0.217224	0.662274	0.54728	2.28991	Jun/Fos	2
mmu03010	Ribosome	3/90	122/6698	0.225287	0.662274	0.54728	1.83005	Rps14/Rps19/Rps27rt	3
mmu04142	Lysosome	3/90	125/6698	0.235982	0.662274	0.54728	1.78613	Ppt1/Gm2a/Ctsb	3
mmu04964	Proximal tubule bicarbonate reclamation	1/90	20/6698	0.237342	0.662274	0.54728	3.72111	Atp1a1	1
mmu00410	beta-Alanine metabolism	1/90	23/6698	0.267768	0.662274	0.54728	3.23575	Aldh1b1	1
mmu04662	B cell receptor signaling pathway	2/90	76/6698	0.2721	0.662274	0.54728	1.95848	Jun/Fos	2
mmu05200	Pathways in cancer	6/90	326/6698	0.273335	0.662274	0.54728	1.36973	Jun/Stat1/Runx1/Cdkn1a/Fos/Cblb	6
mmu04970	Salivary secretion	2/90	77/6698	0.277104	0.662274	0.54728	1.93304	Atp1a1/Bst1	2
mmu04974	Protein digestion and absorption	2/90	78/6698	0.282106	0.662274	0.54728	1.90826	Atp1a1/Dpp4	2
mmu00053	Ascorbate and aldarate metabolism	1/90	25/6698	0.287382	0.662274	0.54728	2.97689	Aldh1b1	1
mmu00340	Histidine metabolism	1/90	26/6698	0.296993	0.662274	0.54728	2.86239	Aldh1b1	1
mmu00760	Nicotinate and nicotinamide metabolism	1/90	26/6698	0.296993	0.662274	0.54728	2.86239	Bst1	1
mmu04950	Maturity onset diabetes of the young	1/90	26/6698	0.296993	0.662274	0.54728	2.86239	Hes1	1
mmu04260	Cardiac muscle contraction	2/90	81/6698	0.297095	0.662274	0.54728	1.83759	Atp1a1/Cox7a2l	2
mmu04666	Fc gamma R-mediated phagocytosis	2/90	92/6698	0.351537	0.753337	0.622531	1.61787	Lat/Marcks	2
mmu00040	Pentose and glucuronate interconversions	1/90	32/6698	0.352027	0.753337	0.622531	2.32569	Aldh1b1	1
mmu00640	Propanoate metabolism	1/90	33/6698	0.360775	0.756921	0.625493	2.25522	Aldh1b1	1
mmu04130	SNARE interactions in vesicular transport	1/90	35/6698	0.377923	0.77765	0.642623	2.12635	Use1	1
mmu04141	Protein processing in endoplasmic reticulum	3/90	171/6698	0.404859	0.785048	0.648736	1.30565	Eif2ak2/Xbp1/Ppp1r15a	3
mmu04972	Pancreatic secretion	2/90	104/6698	0.409252	0.785048	0.648736	1.4312	Atp1a1/Bst1	2
mmu00270	Cysteine and methionine metabolism	1/90	39/6698	0.410866	0.785048	0.648736	1.90826	Ahcyl2	1
mmu04973	Carbohydrate digestion and absorption	1/90	39/6698	0.410866	0.785048	0.648736	1.90826	Atp1a1	1
mmu05219	Bladder cancer	1/90	43/6698	0.442083	0.788819	0.651852	1.73075	Cdkn1a	1
mmu00620	Pyruvate metabolism	1/90	44/6698	0.449628	0.788819	0.651852	1.69141	Aldh1b1	1
mmu04960	Aldosterone-regulated sodium reabsorption	1/90	44/6698	0.449628	0.788819	0.651852	1.69141	Atp1a1	1
mmu00310	Lysine degradation	1/90	45/6698	0.457072	0.788819	0.651852	1.65383	Aldh1b1	1
mmu00380	Tryptophan metabolism	1/90	45/6698	0.457072	0.788819	0.651852	1.65383	Aldh1b1	1
mmu04672	Intestinal immune network for IgA production	1/90	45/6698	0.457072	0.788819	0.651852	1.65383	Tnfrsf13b	1
mmu00520	Amino sugar and nucleotide sugar metabolism	1/90	48/6698	0.478813	0.806108	0.66614	1.55046	Cmah	1
mmu04670	Leukocyte transendothelial migration	2/90	120/6698	0.482158	0.806108	0.66614	1.24037	Myl10/Rapgef3	2
mmu00561	Glycerolipid metabolism	1/90	52/6698	0.506466	0.811534	0.670623	1.4312	Aldh1b1	1
mmu04510	Focal adhesion	3/90	200/6698	0.506948	0.811534	0.670623	1.11633	Myl10/Jun/Ccnd2	3
mmu04110	Cell cycle	2/90	128/6698	0.51653	0.811534	0.670623	1.16285	Ccnd2/Cdkn1a	2
mmu00330	Arginine and proline metabolism	1/90	54/6698	0.519743	0.811534	0.670623	1.37819	Aldh1b1	1
mmu05014	Amyotrophic lateral sclerosis	1/90	56/6698	0.532667	0.811534	0.670623	1.32897	Daxx	1
mmu05221	Acute myeloid leukemia	1/90	57/6698	0.539	0.811534	0.670623	1.30565	Runx1	1
mmu00983	Drug metabolism - other enzymes	1/90	59/6698	0.551411	0.811534	0.670623	1.26139	Uck2	1
mmu04120	Ubiquitin mediated proteolysis	2/90	142/6698	0.573001	0.811534	0.670623	1.0482	Ube2l6/Cblb	2
mmu00010	Glycolysis / Gluconeogenesis	1/90	63/6698	0.575251	0.811534	0.670623	1.18131	Aldh1b1	1
mmu05214	Glioma	1/90	66/6698	0.592304	0.811534	0.670623	1.12761	Cdkn1a	1
mmu05012	Parkinson disease	2/90	150/6698	0.603094	0.811534	0.670623	0.992296	Ube2l6/Cox7a2l	2
mmu04720	Long-term potentiation	1/90	69/6698	0.608681	0.811534	0.670623	1.07858	Rapgef3	1
mmu04310	Wnt signaling pathway	2/90	154/6698	0.617539	0.811534	0.670623	0.966522	Jun/Ccnd2	2
mmu04976	Bile secretion	1/90	71/6698	0.619235	0.811534	0.670623	1.0482	Atp1a1	1
mmu05100	Bacterial invasion of epithelial cells	1/90	71/6698	0.619235	0.811534	0.670623	1.0482	Cblb	1
mmu05212	Pancreatic cancer	1/90	71/6698	0.619235	0.811534	0.670623	1.0482	Stat1	1
mmu05211	Renal cell carcinoma	1/90	72/6698	0.624406	0.811534	0.670623	1.03364	Jun	1
mmu05218	Melanoma	1/90	72/6698	0.624406	0.811534	0.670623	1.03364	Cdkn1a	1
mmu04971	Gastric acid secretion	1/90	73/6698	0.629508	0.811534	0.670623	1.01948	Atp1a1	1
mmu00564	Glycerophospholipid metabolism	1/90	80/6698	0.66335	0.831027	0.686732	0.930278	Etnk1	1
mmu04664	Fc epsilon RI signaling pathway	1/90	80/6698	0.66335	0.831027	0.686732	0.930278	Lat	1
mmu03320	PPAR signaling pathway	1/90	81/6698	0.667928	0.831027	0.686732	0.918793	Acadl	1
mmu04210	Apoptosis	1/90	86/6698	0.689912	0.831931	0.687478	0.865375	Casp6	1
mmu04512	ECM-receptor interaction	1/90	86/6698	0.689912	0.831931	0.687478	0.865375	Cd47	1
mmu03008	Ribosome biogenesis in eukaryotes	1/90	88/6698	0.698297	0.831931	0.687478	0.845707	Drosha	1
mmu05215	Prostate cancer	1/90	90/6698	0.706457	0.831931	0.687478	0.826914	Cdkn1a	1
mmu04010	MAPK signaling pathway	3/90	269/6698	0.70753	0.831931	0.687478	0.829988	Jun/Fos/Daxx	3
mmu04062	Chemokine signaling pathway	2/90	189/6698	0.727197	0.842977	0.696607	0.787537	Stat1/Gngt2	2
mmu00240	Pyrimidine metabolism	1/90	99/6698	0.74056	0.842977	0.696607	0.75174	Uck2	1
mmu04912	GnRH signaling pathway	1/90	99/6698	0.74056	0.842977	0.696607	0.75174	Jun	1
mmu04270	Vascular smooth muscle contraction	1/90	125/6698	0.818582	0.908546	0.75079	0.595378	Ramp1	1
mmu05145	Toxoplasmosis	1/90	128/6698	0.825934	0.908546	0.75079	0.581424	Stat1	1
mmu04722	Neurotrophin signaling pathway	1/90	132/6698	0.835279	0.908546	0.75079	0.563805	Jun	1
mmu04530	Tight junction	1/90	137/6698	0.846266	0.908546	0.75079	0.543228	Myl10	1
mmu04910	Insulin signaling pathway	1/90	137/6698	0.846266	0.908546	0.75079	0.543228	Cblb	1
mmu04060	Cytokine-cytokine receptor interaction	2/90	246/6698	0.849108	0.908546	0.75079	0.605059	Il2ra/Tnfrsf13b	2
mmu00190	Oxidative phosphorylation	1/90	148/6698	0.867952	0.919513	0.759853	0.502853	Cox7a2l	1
mmu04020	Calcium signaling pathway	1/90	178/6698	0.91289	0.95764	0.79136	0.418102	Bst1	1
mmu05010	Alzheimer disease	1/90	189/6698	0.92525	0.961182	0.794287	0.393768	Cox7a2l	1
mmu05016	Huntington disease	1/90	199/6698	0.934972	0.961942	0.794915	0.373981	Cox7a2l	1
mmu04810	Regulation of actin cytoskeleton	1/90	218/6698	0.950126	0.968224	0.800106	0.341386	Myl10	1
mmu04080	Neuroactive ligand-receptor interaction	1/90	277/6698	0.978229	0.987458	0.816001	0.268672	Tspo	1

## Sheet: Cluster 5
pathID	pathDescription	geneRatio	bgRatio	pvalue	padj	qvalue	enrichScore	overlapGeneList	overlapGeneCount
mmu03030	DNA replication	31/427	35/6698	1.26059e-33	1.95391e-31	1.60559e-31	13.8935	Lig1/Pcna/Rfc4/Prim1/Pola1/Mcm5/Mcm3/Mcm6/Fen1/Pold2/Mcm7/Rpa1/Rfc5/Rpa3/Pole/Rfc1/Rnaseh2b/Pold1/Rfc2/Pold3/Rpa2/Mcm2/Mcm4/Pola2/Rfc3/Dna2/Prim2/Pole3/Rnaseh2c/Pole4/Rnaseh2a	31
mmu04110	Cell cycle	52/427	128/6698	1.06677e-29	8.26746e-28	6.79363e-28	6.37251	Ccna2/Cdk1/Pcna/Plk1/Ccnb2/Ccnb1/Ccnd3/Mad2l1/Mcm5/Bub1/Bub1b/Mcm3/Mcm6/Ccne2/Cdc45/Mcm7/Cdc20/Orc6/Tfdp1/Pkmyt1/E2f2/Cdc6/Dbf4/Cdk2/Ccne1/Ttk/Espl1/Cdkn2c/Ywhah/Mcm2/Smc1a/Bub3/Mcm4/Rad21/Skp2/Cdc7/Smc3/Rbl1/Chek1/Cdk4/E2f1/Stag2/Ywhae/Cdkn2d/Fzr1/Anapc5/Stag1/E2f3/Rb1/Cdc25a/Cul1/Ywhab	52
mmu03040	Spliceosome	52/427	140/6698	1.89761e-27	9.80434e-26	8.05654e-26	5.8263	Alyref/Snrpd1/Lsm2/Ppil1/Srsf2/Eif4a3/Srsf3/Snrpb/Lsm8/Hnrnpu/Srsf1/Snu13/Magoh/Magohb/Snrpe/Snrpa1/Snrpd3/Lsm6/Prpf19/Lsm3/Snrpd2/Sf3a3/Snrpf/Srsf9/Snrpg/Pcbp1/Ppih/Srsf7/Phf5a/Hspa8/Sf3b4/Snrnp40/Lsm5/Wbp11/Usp39/Snrpc/Eftud2/Srsf4/Sf3a2/Rbm8a/Rbm17/Sf3b5/U2surp/Snrpb2/Bcas2/Srsf10/U2af2/Lsm4/Sf3b6/Ddx39b/Dhx15/Hnrnpk	52
mmu05012	Parkinson disease	46/427	150/6698	2.30564e-20	8.93436e-19	7.34165e-19	4.81043	Slc25a5/Cox5a/Atp5g3/Ndufa4/Casp3/Ndufab1/Uqcr10/Atp5b/Cox6a1/Cox7a2/Atp5j/Ndufa5/Vdac3/Cox8a/Ndufb6/Uqcrq/Gm10053/Cyc1/Sdhb/Cycs/Atp5h/Ndufc1/Atp5g1/Ndufs6/Ndufv1/Ndufa12/Ndufa9/Ppid/Sdhd/Uqcr11/Cox5b/Ndufa11/Ndufv2/Ndufb7/Vdac2/Uqcrfs1/Ube2l3/Uqcrb/Ndufc2/Vdac1/Atp5a1/Cox6c/Park7/Cox7b/Atp5d/Atp5e	46
mmu05016	Huntington disease	50/427	199/6698	6.34537e-18	1.96706e-16	1.6164e-16	3.94125	Cltb/Slc25a5/Cox5a/Atp5g3/Ndufa4/Casp3/Ndufab1/Uqcr10/Atp5b/Cox6a1/Cox7a2/Atp5j/Ndufa5/Vdac3/Sod1/Cox8a/Ndufb6/Uqcrq/Gm10053/Cyc1/Sdhb/Cycs/Atp5h/Polr2c/Polr2j/Ndufc1/Atp5g1/Ndufs6/Polr2f/Ndufv1/Ndufa12/Polr2g/Ndufa9/Ppid/Sdhd/Uqcr11/Cox5b/Ndufa11/Ndufv2/Ndufb7/Vdac2/Uqcrfs1/Uqcrb/Ndufc2/Vdac1/Atp5a1/Cox6c/Cox7b/Atp5d/Atp5e	50
mmu03430	Mismatch repair	16/427	22/6698	2.97447e-15	7.68404e-14	6.31422e-14	11.4081	Lig1/Pcna/Rfc4/Pold2/Rpa1/Rfc5/Rpa3/Exo1/Rfc1/Pold1/Rfc2/Pold3/Rpa2/Rfc3/Msh6/Msh2	16
mmu00190	Oxidative phosphorylation	39/427	148/6698	6.29904e-15	1.39479e-13	1.14614e-13	4.13352	Cox5a/Ppa1/Atp5g3/Ndufa4/Ndufab1/Uqcr10/Atp5b/Cox6a1/Cox7a2/Atp5k/Atp5j/Ndufa5/Cox8a/Ndufb6/Uqcrq/Cyc1/Sdhb/Atp5h/Ndufc1/Atp5g1/Ndufs6/Atp5j2/Ndufv1/Ndufa12/Ndufa9/Sdhd/Uqcr11/Cox5b/Ndufa11/Ndufv2/Ndufb7/Uqcrfs1/Uqcrb/Ndufc2/Atp5a1/Cox6c/Cox7b/Atp5d/Atp5e	39
mmu05010	Alzheimer disease	43/427	189/6698	7.012e-14	1.35857e-12	1.11638e-12	3.56881	Cox5a/Calm1/Atp5g3/Ndufa4/Casp3/Ndufab1/Uqcr10/Atp5b/Cox6a1/Cox7a2/Atp5j/Ndufa5/Calm2/Cox8a/Ndufb6/Uqcrq/Ide/Gm10053/Cyc1/Sdhb/Cycs/Atp5h/Ndufc1/Atp5g1/Ndufs6/Ndufv1/Ndufa12/Ndufa9/Sdhd/Uqcr11/Cox5b/Ndufa11/Calm3/Ndufv2/Ndufb7/Uqcrfs1/Uqcrb/Ndufc2/Atp5a1/Cox6c/Cox7b/Atp5d/Atp5e	43
mmu03050	Proteasome	20/427	45/6698	5.72223e-13	9.85495e-12	8.09813e-12	6.97164	Psmc1/Psmc4/Psma7/Psma1/Psmd12/Psmd6/Psmc2/Psmc3/Psmd1/Psmd13/Psme3/Psma6/Psmb5/Psmc6/Psmb6/Psmb7/Psmd14/Psmb2/Psmb3/Psma2	20
mmu03420	Nucleotide excision repair	18/427	43/6698	2.94111e-11	4.55872e-10	3.74604e-10	6.56631	Lig1/Pcna/Rfc4/Pold2/Rpa1/Rfc5/Rpa3/Pole/Rfc1/Pold1/Rfc2/Pold3/Rpa2/Rfc3/Pole3/Pole4/Gtf2h5/Rad23a	18
mmu03013	Nucleocytoplasmic transport	36/427	168/6698	5.42017e-11	7.63751e-10	6.27599e-10	3.36132	Tacc3/Ran/Alyref/Nup85/Nup107/Ndc1/Eif4a3/Nxt1/Nup37/Nup133/Rangap1/Rpp30/Aaas/Magoh/Magohb/Nup205/Nup93/Xpo1/Nup43/Kpnb1/Eif1ax/Sap18b/Eif3b/Eif2s1/Eif4e/Eif2s2/Seh1l/Rbm8a/Eif4a1/Sec13/Eif5b/Strap/Eif3g/Ddx39b/Srrm1/Pabpc1	36
mmu00240	Pyrimidine metabolism	25/427	99/6698	1.44388e-09	1.86502e-08	1.53254e-08	3.96116	Rrm2/Tyms/Tk1/Rrm1/Dut/Prim1/Pola1/Pold2/Pole/Pold1/Pold3/Pola2/Umps/Ctps/Prim2/Dtymk/Pole3/Pole4/Cad/Dck/Itpa/Polr2c/Polr2j/Polr2f/Polr2g	25
mmu03440	Homologous recombination	13/427	27/6698	2.11765e-09	2.52489e-08	2.07479e-08	7.55261	Rad51/Pold2/Rpa1/Rpa3/Rad54l/Rad54b/Blm/Pold1/Eme1/Pold3/Rpa2/Brca2/Nbn	13
mmu03410	Base excision repair	15/427	38/6698	3.64461e-09	4.0351e-08	3.31577e-08	6.19191	Lig1/Pcna/Fen1/Pold2/Neil3/Pole/Pold1/Pold3/Pole3/Pole4/Xrcc1/Hmgb1/Apex1/Parp1/Ung	15
mmu04114	Oocyte meiosis	26/427	114/6698	7.05531e-09	7.29049e-08	5.99083e-08	3.57755	Cdk1/Fbxo5/Plk1/Ccnb2/Ccnb1/Mad2l1/Bub1/Ccne2/Sgo1/Aurka/Cdc20/Pkmyt1/Cdk2/Ccne1/Espl1/Ywhah/Smc1a/Smc3/Calm1/Ywhae/Calm2/Anapc5/Cul1/Calm3/Ppp1ca/Ywhab	26
mmu00230	Purine metabolism	30/427	168/6698	1.88357e-07	1.82471e-06	1.49942e-06	2.8011	Rrm2/Rrm1/Prim1/Pola1/Pold2/Pole/Pold1/Pold3/Hprt/Paics/Pola2/Ada/Pkm/Prim2/Gart/Ak2/Prps1/Pole3/Adsl/Pole4/Adk/Dck/Gmps/Itpa/Polr2c/Polr2j/Polr2f/Atic/Ppat/Polr2g	30
mmu03018	RNA degradation	17/427	77/6698	4.82335e-06	4.39776e-05	3.61378e-05	3.46318	Lsm2/Exosc8/Hspd1/Lsm8/Lsm6/Lsm3/Exosc3/Exosc2/Exosc9/Cnot9/Exosc7/Lsm5/Hspa9/Exosc1/Eno1/Lsm4/Pabpc1	17
mmu00670	One carbon pool by folate	8/427	19/6698	1.03439e-05	8.90723e-05	7.31936e-05	6.60471	Tyms/Mthfd2/Dhfr/Shmt2/Mthfd1/Shmt1/Gart/Atic	8
mmu03008	Ribosome biogenesis in eukaryotes	17/427	88/6698	3.13947e-05	0.000256115	0.000210458	3.03029	Ran/Nxt1/Snu13/Rpp30/Xpo1/Nhp2/Gar1/Nop10/Rexo2/Nop58/Dkc1/Eif6/Nop56/Csnk2b/Tcof1/Emg1/Gnl3	17
mmu04914	Progesterone-mediated oocyte maturation	16/427	88/6698	0.000114697	0.000846576	0.000695659	2.85203	Ccna2/Cdk1/Plk1/Ccnb2/Ccnb1/Mad2l1/Bub1/Hsp90aa1/Pkmyt1/Cdk2/Kras/Fzr1/Anapc5/Akt1/Hsp90ab1/Cdc25a	16
mmu04115	p53 signaling pathway	13/427	70/6698	0.000400832	0.00282404	0.00232061	2.91315	Rrm2/Cdk1/Ccnb2/Ccnb1/Ccnd3/Ccne2/Cdk2/Ccne1/Chek1/Cdk4/Casp3/Gm10053/Cycs	13
mmu04260	Cardiac muscle contraction	14/427	81/6698	0.000522874	0.00352371	0.00289555	2.71119	Cox5a/Uqcr10/Cox6a1/Cox7a2/Cox8a/Uqcrq/Cyc1/Uqcr11/Cox5b/Uqcrfs1/Uqcrb/Cox6c/Tpm3/Cox7b	14
mmu04120	Ubiquitin mediated proteolysis	19/427	142/6698	0.00158225	0.0102187	0.00839701	2.09886	Ube2c/Brca1/Cdc20/Skp2/Uba2/Sae1/Prpf19/Eloc/Cdc34/Stub1/Fzr1/Trim37/Anapc5/Ube2a/Elob/Cul1/Ube2k/Rnf7/Ube2l3	19
mmu03015	mRNA surveillance pathway	14/427	94/6698	0.00233932	0.0145038	0.0119182	2.33624	Alyref/Eif4a3/Nxt1/Magoh/Magohb/Cstf2/Gspt1/Sap18b/Dazap1/Rbm8a/Etf1/Ddx39b/Srrm1/Pabpc1	14
mmu00020	Citrate cycle (TCA cycle)	7/427	31/6698	0.00280794	0.0167396	0.0137555	3.54204	Fh1/Idh3a/Sdhb/Sdhd/Cs/Mdh2/Mdh1	7
mmu05222	Small cell lung cancer	13/427	87/6698	0.00321516	0.0184574	0.015167	2.34391	Cks1b/Ccne2/E2f2/Cdk2/Ccne1/Skp2/Cdk4/E2f1/Gm10053/Akt1/E2f3/Cycs/Rb1	13
mmu05214	Glioma	10/427	66/6698	0.00841609	0.0465891	0.0382837	2.37669	E2f2/Calm1/Cdk4/E2f1/Kras/Calm2/Akt1/E2f3/Rb1/Calm3	10
mmu05212	Pancreatic cancer	10/427	71/6698	0.0138833	0.074204	0.0609758	2.20932	Rad51/E2f2/Brca2/Cdk4/E2f1/Kras/Vegfb/Akt1/E2f3/Rb1	10
mmu05219	Bladder cancer	7/427	43/6698	0.0178127	0.0920323	0.0756259	2.55356	E2f2/Cdk4/E2f1/Kras/Vegfb/E2f3/Rb1	7
mmu05210	Colorectal cancer	9/427	65/6698	0.0211858	0.105929	0.0870451	2.17193	Birc5/Casp3/Kras/Gm10053/Akt1/Cycs/Msh6/Msh2/Rhoa	9
mmu05215	Prostate cancer	11/427	90/6698	0.0271225	0.131375	0.107955	1.9172	Ccne2/Hsp90aa1/E2f2/Cdk2/Ccne1/E2f1/Kras/Akt1/Hsp90ab1/E2f3/Rb1	11
mmu00630	Glyoxylate and dicarboxylate metabolism	4/427	19/6698	0.0293774	0.137985	0.113387	3.30235	Pgp/Cs/Mdh2/Mdh1	4
mmu00270	Cysteine and methionine metabolism	6/427	39/6698	0.0352708	0.160793	0.132129	2.41326	Dnmt1/Ldha/Srm/Ahcy/Got2/Mat2a	6
mmu05223	Non-small cell lung cancer	7/427	55/6698	0.0586526	0.252532	0.207513	1.99642	E2f2/Cdk4/E2f1/Kras/Akt1/E2f3/Rb1	7
mmu00260	Glycine, serine and threonine metabolism	5/427	34/6698	0.0621562	0.25977	0.213462	2.30679	Psat1/Shmt2/Shmt1/Psph/Phgdh	5
mmu05200	Pathways in cancer	28/427	326/6698	0.0636856	0.25977	0.213462	1.34728	Birc5/Cks1b/Rad51/Ccne2/Hsp90aa1/E2f2/Cdk2/Ccne1/Skp2/Brca2/Cdk4/E2f1/Casp3/Eloc/Fh1/Kras/Vegfb/Gm10053/Akt1/Hsp90ab1/E2f3/Cycs/Msh6/Rb1/Msh2/Elob/Tpm3/Rhoa	28
mmu03020	RNA polymerase	4/427	29/6698	0.109803	0.436398	0.358602	2.16361	Polr2c/Polr2j/Polr2f/Polr2g	4
mmu00970	Aminoacyl-tRNA biosynthesis	7/427	65/6698	0.118241	0.458185	0.376505	1.68928	Mars/Gars/Aars/Kars/Hars/Vars/Nars	7
mmu05014	Amyotrophic lateral sclerosis	6/427	56/6698	0.144388	0.539438	0.443273	1.68066	Casp3/Sod1/Gm10053/Cycs/Tomm40/Nefh	6
mmu00620	Pyruvate metabolism	5/427	44/6698	0.14617	0.539438	0.443273	1.78252	Ldha/Me2/Pkm/Mdh2/Mdh1	5
mmu00250	Alanine, aspartate and glutamate metabolism	4/427	33/6698	0.155861	0.561823	0.461668	1.90136	Adsl/Cad/Ppat/Got2	4
mmu05218	Melanoma	7/427	72/6698	0.173339	0.610628	0.501772	1.52505	E2f2/Cdk4/E2f1/Kras/Akt1/E2f3/Rb1	7
mmu05220	Chronic myeloid leukemia	7/427	74/6698	0.190836	0.657324	0.540144	1.48383	E2f2/Cdk4/E2f1/Kras/Akt1/E2f3/Rb1	7
mmu04540	Gap junction	8/427	88/6698	0.197113	0.664184	0.545781	1.42602	Tuba1b/Cdk1/Tubb5/Tubb4b/Tuba1c/Kras/Tubb2a/Tuba4a	8
mmu00010	Glycolysis / Gluconeogenesis	6/427	63/6698	0.2114	0.697171	0.572887	1.49392	Tpi1/Ldha/Pkm/Pgk1/Eno1/Adh5	6
mmu04722	Neurotrophin signaling pathway	11/427	132/6698	0.219717	0.709503	0.583021	1.30718	Ywhah/Calm1/Kras/Ywhae/Calm2/Bex3/Akt1/Calm3/Rhoa/Arhgdia/Ywhab	11
mmu04612	Antigen processing and presentation	7/427	81/6698	0.257013	0.805051	0.661536	1.3556	Hsp90aa1/Nfyb/Hspa8/Cd8b1/Hsp90ab1/Psme3/Hspa4	7
mmu00480	Glutathione metabolism	5/427	54/6698	0.259694	0.805051	0.661536	1.45242	Rrm2/Rrm1/Srm/Gclm/Gsr	5
mmu04744	Phototransduction	3/427	29/6698	0.28087	0.853626	0.701451	1.62271	Calm1/Calm2/Calm3	3
mmu04141	Protein processing in endoplasmic reticulum	13/427	171/6698	0.294841	0.865468	0.711182	1.19252	Hsp90aa1/Hsph1/Stub1/Sec23b/Eif2s1/Hspa8/Hsp90ab1/Mogs/Rad23a/Sec13/Rpn1/Cul1/Ddost	13
mmu00450	Selenocompound metabolism	2/427	17/6698	0.295934	0.865468	0.711182	1.84543	Sephs1/Mars	2
mmu05211	Renal cell carcinoma	6/427	72/6698	0.30963	0.888752	0.730316	1.30718	Eloc/Fh1/Kras/Vegfb/Akt1/Elob	6
mmu00360	Phenylalanine metabolism	2/427	18/6698	0.320048	0.893307	0.734059	1.74291	Mif/Got2	2
mmu00983	Drug metabolism - other enzymes	5/427	59/6698	0.322743	0.893307	0.734059	1.32934	Tk1/Hprt/Umps/Gmps/Itpa	5
mmu00400	Phenylalanine, tyrosine and tryptophan biosynthesis	1/427	7/6698	0.369553	0.972175	0.798867	2.24088	Got2	1
mmu00750	Vitamin B6 metabolism	1/427	7/6698	0.369553	0.972175	0.798867	2.24088	Psat1	1
mmu05340	Primary immunodeficiency	3/427	34/6698	0.370054	0.972175	0.798867	1.38407	Ada/Cd8b1/Ung	3
mmu03022	Basal transcription factors	3/427	36/6698	0.405344	1	0.821732	1.30718	Taf5/Gtf2a2/Gtf2f1	3
mmu00510	N-Glycan biosynthesis	4/427	51/6698	0.410829	1	0.821732	1.23029	Alg8/Mogs/Rpn1/Ddost	4
mmu00350	Tyrosine metabolism	3/427	37/6698	0.422778	1	0.821732	1.27185	Mif/Got2/Adh5	3
mmu04150	mTOR signaling pathway	4/427	53/6698	0.439985	1	0.821732	1.18386	Vegfb/Eif4e/Akt1/Rheb	4
mmu04720	Long-term potentiation	5/427	69/6698	0.45142	1	0.821732	1.13668	Calm1/Kras/Calm2/Calm3/Ppp1ca	5
mmu00290	Valine, leucine and isoleucine biosynthesis	1/427	11/6698	0.515755	1	0.821732	1.42602	Vars	1
mmu00790	Folate biosynthesis	1/427	11/6698	0.515755	1	0.821732	1.42602	Dhfr	1
mmu04962	Vasopressin-regulated water reabsorption	3/427	44/6698	0.538664	1	0.821732	1.06951	Dynll2/Dynll1/Arhgdia	3
mmu00030	Pentose phosphate pathway	2/427	28/6698	0.540906	1	0.821732	1.12044	Prps1/Tkt	2
mmu00310	Lysine degradation	3/427	45/6698	0.554127	1	0.821732	1.04575	Suv39h1/Nsd2/Kmt5a	3
mmu03450	Non-homologous end-joining	1/427	13/6698	0.575628	1	0.821732	1.20663	Fen1	1
mmu05216	Thyroid cancer	2/427	30/6698	0.578847	1	0.821732	1.04575	Kras/Tpm3	2
mmu04910	Insulin signaling pathway	8/427	137/6698	0.653328	1	0.821732	0.915981	Calm1/Kras/Calm2/Eif4e/Akt1/Rheb/Calm3/Ppp1ca	8
mmu05020	Prion disease	2/427	35/6698	0.66344	1	0.821732	0.896353	Stip1/Sod1	2
mmu04971	Gastric acid secretion	4/427	73/6698	0.693131	1	0.821732	0.859517	Calm1/Calm2/Kcnk2/Calm3	4
mmu04964	Proximal tubule bicarbonate reclamation	1/427	20/6698	0.732704	1	0.821732	0.784309	Mdh1	1
mmu00860	Porphyrin metabolism	2/427	40/6698	0.733829	1	0.821732	0.784309	Blvra/Alad	2
mmu04070	Phosphatidylinositol signaling system	4/427	78/6698	0.741915	1	0.821732	0.80442	Calm1/Calm2/Impa2/Calm3	4
mmu04710	Circadian rhythm	1/427	22/6698	0.765796	1	0.821732	0.713008	Cul1	1
mmu04530	Tight junction	7/427	137/6698	0.779581	1	0.821732	0.801484	Cdk4/Ybx3/Kras/Actn4/Akt1/Csnk2b/Rhoa	7
mmu00410	beta-Alanine metabolism	1/427	23/6698	0.780776	1	0.821732	0.682008	Srm	1
mmu04350	TGF-beta signaling pathway	4/427	85/6698	0.800016	1	0.821732	0.738173	Tfdp1/Rbl1/Cul1/Rhoa	4
mmu04210	Apoptosis	4/427	86/6698	0.807387	1	0.821732	0.72959	Casp3/Gm10053/Akt1/Cycs	4
mmu01040	Biosynthesis of unsaturated fatty acids	1/427	25/6698	0.807928	1	0.821732	0.627447	Acot7	1
mmu00520	Amino sugar and nucleotide sugar metabolism	2/427	48/6698	0.820294	1	0.821732	0.653591	Galk1/Nans	2
mmu05100	Bacterial invasion of epithelial cells	3/427	71/6698	0.839926	1	0.821732	0.662796	Cltb/Arpc5l/Rhoa	3
mmu00052	Galactose metabolism	1/427	28/6698	0.842496	1	0.821732	0.560221	Galk1	1
mmu04660	T cell receptor signaling pathway	5/427	112/6698	0.850409	1	0.821732	0.700276	Cdk4/Kras/Cd8b1/Akt1/Rhoa	5
mmu05213	Endometrial cancer	2/427	52/6698	0.853318	1	0.821732	0.603315	Kras/Akt1	2
mmu04520	Adherens junction	3/427	75/6698	0.865782	1	0.821732	0.627447	Actn4/Csnk2b/Rhoa	3
mmu00330	Arginine and proline metabolism	2/427	54/6698	0.86767	1	0.821732	0.58097	Srm/Got2	2
mmu00650	Butanoate metabolism	1/427	31/6698	0.870854	1	0.821732	0.506006	Oxct1	1
mmu04662	B cell receptor signaling pathway	3/427	76/6698	0.871644	1	0.821732	0.619191	Kras/Cd81/Akt1	3
mmu04970	Salivary secretion	3/427	77/6698	0.877279	1	0.821732	0.61115	Calm1/Calm2/Calm3	3
mmu04912	GnRH signaling pathway	4/427	99/6698	0.884463	1	0.821732	0.633785	Calm1/Kras/Calm2/Calm3	4
mmu00562	Inositol phosphate metabolism	2/427	57/6698	0.886795	1	0.821732	0.550392	Tpi1/Impa2	2
mmu05221	Acute myeloid leukemia	2/427	57/6698	0.886795	1	0.821732	0.550392	Kras/Akt1	2
mmu00640	Propanoate metabolism	1/427	33/6698	0.886868	1	0.821732	0.475339	Ldha	1
mmu04020	Calcium signaling pathway	8/427	178/6698	0.889087	1	0.821732	0.704997	Slc25a5/Calm1/Vdac3/Calm2/Ppid/Calm3/Vdac2/Vdac1	8
mmu04621	NOD-like receptor signaling pathway	2/427	58/6698	0.89258	1	0.821732	0.540903	Hsp90aa1/Hsp90ab1	2
mmu04916	Melanogenesis	4/427	101/6698	0.893569	1	0.821732	0.621235	Calm1/Kras/Calm2/Calm3	4
mmu03010	Ribosome	5/427	122/6698	0.89685	1	0.821732	0.642876	Rps2/Rps27l/Rpl41/Mrpl13/Rpl14	5
mmu04270	Vascular smooth muscle contraction	5/427	125/6698	0.908104	1	0.821732	0.627447	Calm1/Calm2/Calm3/Ppp1ca/Rhoa	5
mmu05145	Toxoplasmosis	5/427	128/6698	0.918271	1	0.821732	0.612742	Casp3/Hspa8/Gm10053/Akt1/Cycs	5
mmu00051	Fructose and mannose metabolism	1/427	38/6698	0.918761	1	0.821732	0.412794	Tpi1	1
mmu04973	Carbohydrate digestion and absorption	1/427	39/6698	0.923969	1	0.821732	0.40221	Akt1	1
mmu05322	Systemic lupus erythematosus	6/427	152/6698	0.929135	1	0.821732	0.619191	Snrpd1/Snrpb/Snrpd3/H3f3b/Actn4/Ssb	6
mmu04666	Fc gamma R-mediated phagocytosis	3/427	92/6698	0.938992	1	0.821732	0.511506	Cfl1/Akt1/Arpc5l	3
mmu05416	Viral myocarditis	3/427	93/6698	0.941859	1	0.821732	0.506006	Casp3/Gm10053/Cycs	3
mmu05160	Hepatitis C	5/427	137/6698	0.94307	1	0.821732	0.572488	Kras/Eif2s1/Cd81/Akt1/Psme3	5
mmu04810	Regulation of actin cytoskeleton	9/427	218/6698	0.943672	1	0.821732	0.647595	Diaph3/Kras/Actn4/Cfl1/Rdx/Ssh2/Arpc5l/Ppp1ca/Rhoa	9
mmu04960	Aldosterone-regulated sodium reabsorption	1/427	44/6698	0.945419	1	0.821732	0.356504	Kras	1
mmu04975	Fat digestion and absorption	1/427	45/6698	0.948922	1	0.821732	0.348582	Got2	1
mmu05412	Arrhythmogenic right ventricular cardiomyopathy	2/427	74/6698	0.954693	1	0.821732	0.423951	Actn4/Emd	2
mmu05144	Malaria	1/427	47/6698	0.955269	1	0.821732	0.333749	Cd81	1
mmu04370	VEGF signaling pathway	2/427	76/6698	0.95944	1	0.821732	0.412794	Kras/Akt1	2
mmu00071	Fatty acid degradation	1/427	49/6698	0.960828	1	0.821732	0.320126	Adh5	1
mmu04930	Type II diabetes mellitus	1/427	49/6698	0.960828	1	0.821732	0.320126	Pkm	1
mmu00280	Valine, leucine and isoleucine degradation	1/427	51/6698	0.965698	1	0.821732	0.307572	Oxct1	1
mmu04146	Peroxisome	2/427	80/6698	0.967544	1	0.821732	0.392155	Prdx1/Sod1	2
mmu04664	Fc epsilon RI signaling pathway	2/427	80/6698	0.967544	1	0.821732	0.392155	Kras/Akt1	2
mmu03320	PPAR signaling pathway	2/427	81/6698	0.969312	1	0.821732	0.387313	Fabp5/Dbi	2
mmu04310	Wnt signaling pathway	5/427	154/6698	0.972269	1	0.821732	0.509292	Ccnd3/Cacybp/Cul1/Csnk2b/Rhoa	5
mmu05410	Hypertrophic cardiomyopathy	2/427	83/6698	0.972575	1	0.821732	0.37798	Emd/Tpm3	2
mmu04145	Phagosome	6/427	179/6698	0.975728	1	0.821732	0.525794	Tuba1b/Tubb5/Tubb4b/Tuba1c/Tubb2a/Tuba4a	6
mmu04012	ErbB signaling pathway	2/427	87/6698	0.978128	1	0.821732	0.360602	Kras/Akt1	2
mmu05414	Dilated cardiomyopathy	2/427	89/6698	0.980479	1	0.821732	0.352498	Emd/Tpm3	2
mmu04940	Type I diabetes mellitus	1/427	63/6698	0.984548	1	0.821732	0.248987	Hspd1	1
mmu04920	Adipocytokine signaling pathway	1/427	68/6698	0.988921	1	0.821732	0.230679	Akt1	1
mmu04622	RIG-I-like receptor signaling pathway	1/427	69/6698	0.989634	1	0.821732	0.227336	Pin1	1
mmu04510	Focal adhesion	6/427	200/6698	0.990154	1	0.821732	0.470585	Ccnd3/Actn4/Vegfb/Akt1/Ppp1ca/Rhoa	6
mmu04730	Long-term depression	1/427	72/6698	0.991512	1	0.821732	0.217864	Kras	1
mmu04360	Axon guidance	3/427	132/6698	0.992055	1	0.821732	0.356504	Kras/Cfl1/Rhoa	3
mmu00980	Metabolism of xenobiotics by cytochrome P450	1/427	77/6698	0.993917	1	0.821732	0.203717	Adh5	1
mmu00830	Retinol metabolism	1/427	78/6698	0.994309	1	0.821732	0.201105	Adh5	1
mmu04640	Hematopoietic cell lineage	1/427	83/6698	0.995923	1	0.821732	0.18899	Cd8b1	1
mmu05146	Amoebiasis	2/427	116/6698	0.995944	1	0.821732	0.270451	Casp3/Actn4	2
mmu05323	Rheumatoid arthritis	1/427	85/6698	0.996432	1	0.821732	0.184543	Vegfb	1
mmu04512	ECM-receptor interaction	1/427	86/6698	0.996663	1	0.821732	0.182397	Hmmr	1
mmu04670	Leukocyte transendothelial migration	2/427	120/6698	0.996802	1	0.821732	0.261436	Actn4/Rhoa	2
mmu00982	Drug metabolism - cytochrome P450	1/427	87/6698	0.996878	1	0.821732	0.180301	Adh5	1
mmu04142	Lysosome	2/427	125/6698	0.997627	1	0.821732	0.250979	Cltb/Ap3s1	2
mmu04650	Natural killer cell mediated cytotoxicity	2/427	125/6698	0.997627	1	0.821732	0.250979	Casp3/Kras	2
mmu04062	Chemokine signaling pathway	4/427	189/6698	0.99843	1	0.821732	0.331983	Rasgrp2/Kras/Akt1/Rhoa	4
mmu04620	Toll-like receptor signaling pathway	1/427	101/6698	0.998775	1	0.821732	0.155309	Akt1	1
mmu05142	Chagas disease	1/427	101/6698	0.998775	1	0.821732	0.155309	Akt1	1
mmu04972	Pancreatic secretion	1/427	104/6698	0.998998	1	0.821732	0.150829	Rhoa	1
mmu04630	JAK-STAT signaling pathway	2/427	153/6698	0.999565	1	0.821732	0.205048	Ccnd3/Akt1	2
mmu04380	Osteoclast differentiation	1/427	118/6698	0.999608	1	0.821732	0.132934	Akt1	1
mmu04010	MAPK signaling pathway	6/427	269/6698	0.999629	1	0.821732	0.349878	Stmn1/Casp3/Rasgrp2/Kras/Hspa8/Akt1	6
mmu04144	Endocytosis	3/427	223/6698	0.999955	1	0.821732	0.211025	Cltb/Hspa8/Rhoa	3
mmu04514	Cell adhesion molecules	1/427	154/6698	0.999965	1	0.821732	0.101858	Cd8b1	1
mmu04060	Cytokine-cytokine receptor interaction	1/427	246/6698	1	1	0.821732	0.063765	Vegfb	1
mmu04740	Olfactory transduction	3/427	1008/6698	1	1	0.821732	0.0466851	Calm1/Calm2/Calm3	3

## Sheet: Cluster 6
pathID	pathDescription	geneRatio	bgRatio	pvalue	padj	qvalue	enrichScore	overlapGeneList	overlapGeneCount
mmu03040	Spliceosome	62/484	140/6698	9.50002e-35	1.5295e-32	1.27e-32	6.12863	Srsf2/Hnrnpu/Snrpd1/Srsf7/Lsm2/Alyref/Snrpa1/Pcbp1/Snrpb/Ppil1/Snrpf/Lsm6/Srsf3/Lsm4/Snrpg/Snu13/Lsm5/Snrpd3/Ppih/Magoh/Phf5a/Srsf1/Prpf19/Snrpc/Eif4a3/Snrpe/Snrpa/Magohb/Snrpb2/Hspa8/Snrpd2/Ncbp2/Sf3b4/Hnrnpk/Snrnp40/Hnrnpm/Rbmx/Lsm3/Srsf9/Prpf38a/Sf3a3/Dhx15/Srsf4/Bcas2/Rbm8a/Cwc15/Lsm8/Eftud2/Srsf10/U2af2/Sf3b6/Sf3a2/Tcerg1/Rbm17/Ddx39b/Usp39/Thoc3/Wbp11/Tra2b/Hnrnpa1/Sf3b5/Prpf40a	62
mmu03013	Nucleocytoplasmic transport	58/484	168/6698	1.18505e-25	9.53969e-24	7.92115e-24	4.7777	Ran/Alyref/Eif2s2/Eif2s1/Eif4a1/Tacc3/Pabpc1/Eif1ax/Strap/Prmt5/Magoh/Kpnb1/Eef1a1/Smn1/Eif4a3/Magohb/Rpp30/Rangap1/Nup37/Pnn/Eif3a/Ncbp2/Eif3j2/Xpo1/Seh1l/Eif4e/Nup54/Sec13/Eif3j1/Eif3g/Eif4e2/Nup43/Nup107/Eif2b1/Nup85/Rbm8a/Rpp21/Eif5b/Sap18b/Nup205/Sumo1/Eif2b3/Clns1a/Eif1/Nxt1/Nup93/Eif3i/Eif2b5/Ddx39b/Eif3b/Eif4g2/Thoc3/Pop5/Eif1a/Eif3d/Eif3c/Eif3e/Tpr	58
mmu03030	DNA replication	27/484	35/6698	1.06285e-24	5.28758e-23	4.39047e-23	10.6757	Mcm2/Mcm3/Mcm5/Lig1/Mcm4/Pcna/Rfc4/Rpa2/Mcm7/Rfc3/Mcm6/Fen1/Rnaseh2b/Rpa1/Prim1/Rpa3/Pold2/Rfc5/Rnaseh2c/Pold3/Pole4/Pola2/Pold1/Rfc1/Pole3/Pole/Rfc2	27
mmu05016	Huntington disease	62/484	199/6698	1.31368e-24	5.28758e-23	4.39047e-23	4.3116	Slc25a5/Atp5b/Cox5a/Cox7a2/Ndufa4/Atp5g3/Atp5a1/Cox6a1/Ppid/Ndufb6/Atp5j/Sdhb/Uqcrq/Uqcr10/Ndufab1/Atp5g1/Ndufa12/Vdac1/Ndufs6/Ndufa5/Ndufc1/Cycs/Casp3/Cox7b/Gm10053/Sdhd/Hdac2/Uqcr11/Cox8a/Ndufc2/Cyc1/Cox5b/Cox6c/Polr2f/Polr2l/Atp5e/Polr2h/Ndufb3/Vdac3/Ndufv2/Sod1/Uqcrfs1/Ndufb4/Vdac2/Cltb/Ndufa11/Polr2c/Slc25a4/Sod2/Polr2g/Ndufa9/Polr2j/Ndufa8/Atp5h/Atp5c1/Ndufb7/Polr2e/Atp5d/Ndufa1/Uqcrb/Ndufa…	62
mmu05012	Parkinson disease	53/484	150/6698	4.81391e-24	1.55008e-22	1.28709e-22	4.88972	Slc25a5/Atp5b/Cox5a/Cox7a2/Ndufa4/Atp5g3/Atp5a1/Cox6a1/Ppid/Ndufb6/Atp5j/Sdhb/Uqcrq/Uqcr10/Ndufab1/Atp5g1/Ndufa12/Vdac1/Ndufs6/Ndufa5/Ndufc1/Cycs/Casp3/Cox7b/Gm10053/Sdhd/Park7/Uqcr11/Cox8a/Ndufc2/Cyc1/Cox5b/Cox6c/Atp5e/Ndufb3/Ube2l3/Vdac3/Ndufv2/Uqcrfs1/Ndufb4/Vdac2/Ndufa11/Slc25a4/Ndufa9/Ndufa8/Atp5h/Atp5c1/Ndufb7/Atp5d/Ndufa1/Uqcrb/Ndufa10/Uqcrc1	53
mmu03050	Proteasome	26/484	45/6698	7.5539e-19	2.02696e-17	1.68306e-17	7.99578	Psma7/Psmc1/Psmd1/Psmd7/Psmc6/Psmd6/Psma6/Psmd14/Psma1/Psmb5/Psmb7/Psmb6/Psme3/Psmb3/Psmd12/Psmc2/Psma2/Psmc4/Psmd13/Psmc3/Sem1/Psmc5/Psma5/Psma4/Psmd2/Psmb2	26
mmu00190	Oxidative phosphorylation	45/484	148/6698	1.34768e-17	3.09965e-16	2.57376e-16	4.20776	Atp5b/Cox5a/Ppa1/Cox7a2/Ndufa4/Atp5g3/Atp5a1/Cox6a1/Atp5k/Ndufb6/Atp5j/Sdhb/Uqcrq/Uqcr10/Ndufab1/Atp5g1/Ndufa12/Ndufs6/Ndufa5/Ndufc1/Cox7b/Sdhd/Uqcr11/Cox8a/Ndufc2/Cyc1/Atp5j2/Cox5b/Cox6c/Atp5e/Ndufb3/Ndufv2/Uqcrfs1/Ndufb4/Ndufa11/Ndufa9/Ndufa8/Atp5h/Atp5c1/Ndufb7/Atp5d/Ndufa1/Uqcrb/Ndufa10/Uqcrc1	45
mmu05010	Alzheimer disease	49/484	189/6698	6.33089e-16	1.27409e-14	1.05793e-14	3.58785	Calm1/Atp5b/Cox5a/Cox7a2/Ndufa4/Atp5g3/Atp5a1/Cox6a1/Ndufb6/Atp5j/Sdhb/Uqcrq/Uqcr10/Ndufab1/Atp5g1/Ndufa12/Bid/Ndufs6/Ndufa5/Ndufc1/Cycs/Casp3/Cox7b/Gm10053/Sdhd/Uqcr11/Cox8a/Ndufc2/Cyc1/Atp2a2/Cox5b/Cox6c/Atp5e/Calm3/Ndufb3/Ndufv2/Uqcrfs1/Ndufb4/Ndufa11/Ndufa9/Ndufa8/Atp5h/Atp5c1/Ndufb7/Atp5d/Ndufa1/Uqcrb/Ndufa10/Uqcrc1	49
mmu04110	Cell cycle	39/484	128/6698	2.01842e-15	3.61072e-14	2.99811e-14	4.21652	Ccnb2/Mcm2/Mcm3/Cdc20/Mcm5/Cdc6/Ccnb1/Mcm4/Pcna/Ccnd3/Mad2l1/Ywhae/Ccna2/Chek1/Orc6/Mcm7/Ccne2/Mcm6/Tfdp1/Bub1b/Cdc25a/E2f1/Ywhah/Bub1/Cdk4/Anapc5/Pttg1/Cdc45/E2f2/Hdac2/Rad21/Cul1/Skp2/Dbf4/Cdk2/Smc3/Orc2/Skp1a/Cdc7	39
mmu03430	Mismatch repair	16/484	22/6698	2.17028e-14	3.49416e-13	2.90133e-13	10.0646	Lig1/Pcna/Rfc4/Rpa2/Rfc3/Rpa1/Exo1/Rpa3/Pold2/Rfc5/Pold3/Msh6/Msh2/Pold1/Rfc1/Rfc2	16
mmu03420	Nucleotide excision repair	19/484	43/6698	2.31876e-11	3.39382e-10	2.81801e-10	6.11484	Lig1/Pcna/Rfc4/Rpa2/Rfc3/Rpa1/Rpa3/Pold2/Rfc5/Pold3/Pole4/Rad23b/Pold1/Gtf2h5/Rad23a/Rfc1/Pole3/Pole/Rfc2	19
mmu00240	Pyrimidine metabolism	28/484	99/6698	1.4952e-10	2.00605e-09	1.6657e-09	3.91402	Dut/Rrm2/Rrm1/Umps/Tyms/Tk1/Txnrd1/Ctps/Prim1/Pold2/Pold3/Nt5c/Pole4/Pola2/Itpa/Polr2f/Polr2l/Cad/Polr2h/Pold1/Polr1c/Polr2c/Polr2g/Pole3/Polr2j/Polr1d/Polr2e/Pole	28
mmu03008	Ribosome biogenesis in eukaryotes	24/484	88/6698	7.05027e-09	8.73149e-08	7.25008e-08	3.77423	Ran/Nop58/Nhp2/Gar1/Dkc1/Gnl3/Snu13/Nop10/Rpp30/Gtpbp4/Xpo1/Nop56/Mphosph10/Tcof1/Utp18/Wdr75/Utp14a/Wdr43/Nxt1/Rexo2/Rcl1/Pop5/Eif6/Emg1	24
mmu00230	Purine metabolism	34/484	168/6698	2.43955e-08	2.80549e-07	2.3295e-07	2.80072	Rrm2/Rrm1/Atic/Ppat/Pkm/Gart/Hprt/Ada/Gmps/Prim1/Adsl/Pold2/Pold3/Ak2/Nt5c/Pole4/Pola2/Prps1/Paics/Itpa/Polr2f/Polr2l/Polr2h/Guk1/Pold1/Polr1c/Adk/Polr2c/Polr2g/Pole3/Polr2j/Polr1d/Polr2e/Pole	34
mmu03410	Base excision repair	13/484	38/6698	1.2629e-06	1.35551e-05	1.12553e-05	4.73434	Lig1/Pcna/Ung/Fen1/Pold2/Pold3/Apex1/Pole4/Pold1/Hmgb1/Pole3/Pole/Parp1	13
mmu03018	RNA degradation	17/484	77/6698	2.53431e-05	0.000232708	0.000193226	3.05533	Hspd1/Lsm2/Exosc8/Hspa9/Lsm6/Lsm4/Pabpc1/Lsm5/Eno1/Exosc2/Dis3/Lsm3/Wdr61/Exosc9/Lsm8/Exosc3/Exosc1	17
mmu00670	One carbon pool by folate	8/484	19/6698	2.60171e-05	0.000232708	0.000193226	5.82688	Atic/Tyms/Shmt2/Dhfr/Mthfd2/Mthfd1/Gart/Shmt1	8
mmu03440	Homologous recombination	9/484	27/6698	7.19839e-05	0.000609969	0.00050648	4.61295	Rpa2/Rpa1/Rad51/Rpa3/Pold2/Pold3/Pold1/Sem1/Nbn	9
mmu03020	RNA polymerase	9/484	29/6698	0.000134998	0.00108673	0.000902354	4.29481	Polr2f/Polr2l/Polr2h/Polr1c/Polr2c/Polr2g/Polr2j/Polr1d/Polr2e	9
mmu04260	Cardiac muscle contraction	15/484	81/6698	0.000585894	0.00449186	0.00372975	2.56275	Cox5a/Cox7a2/Cox6a1/Uqcrq/Uqcr10/Cox7b/Uqcr11/Cox8a/Cyc1/Atp2a2/Cox5b/Cox6c/Uqcrfs1/Uqcrb/Uqcrc1	15
mmu03015	mRNA surveillance pathway	16/484	94/6698	0.00101853	0.00745376	0.00618913	2.35555	Alyref/Pabpc1/Gspt1/Magoh/Etf1/Eif4a3/Magohb/Dazap1/Cpsf6/Pnn/Ncbp2/Cstf2/Rbm8a/Sap18b/Nxt1/Ddx39b	16
mmu04141	Protein processing in endoplasmic reticulum	23/484	171/6698	0.00264247	0.0184973	0.015359	1.86136	Hsp90aa1/Hsp90ab1/Hsph1/Eif2s1/Hsp90b1/Hspa8/Sec13/Pdia6/Ube2e1/Rad23b/Lman1/Cul1/Rad23a/Ssr1/Canx/Pdia3/Dnaja2/Rpn1/Mogs/Skp1a/Ssr2/Edem1/Dnaja1	23
mmu04114	Oocyte meiosis	17/484	114/6698	0.00317036	0.0212678	0.0176594	2.06369	Ccnb2/Calm1/Cdc20/Ccnb1/Mad2l1/Ywhae/Ccne2/Ywhah/Bub1/Anapc5/Pttg1/Fbxo5/Calm3/Cul1/Cdk2/Smc3/Skp1a	17
mmu04115	p53 signaling pathway	12/484	70/6698	0.00397134	0.0255754	0.0212362	2.37237	Ccnb2/Rrm2/Ccnb1/Ccnd3/Chek1/Ccne2/Bid/Cdk4/Cycs/Casp3/Gm10053/Cdk2	12
mmu00020	Citrate cycle (TCA cycle)	7/484	31/6698	0.00564205	0.0349373	0.0290097	3.1249	Sdhb/Fh1/Idh3a/Mdh2/Sdhd/Cs/Mdh1	7
mmu00970	Aminoacyl-tRNA biosynthesis	11/484	65/6698	0.00631691	0.0376675	0.0312767	2.34196	Rars/Gars/Kars/Nars/Hars/Mars/Tars/Yars2/Vars/Farsb/Eprs	11
mmu05210	Colorectal cancer	10/484	65/6698	0.0173042	0.099499	0.0826176	2.12905	Birc5/Tcf7/Cycs/Casp3/Akt1/Gm10053/Msh6/Msh2/Kras/Ctnnb1	10
mmu00270	Cysteine and methionine metabolism	7/484	39/6698	0.0200361	0.111235	0.0923626	2.48389	Ldha/Srm/Dnmt1/Mtap/Got2/Mat2a/Ahcy	7
mmu04914	Progesterone-mediated oocyte maturation	12/484	88/6698	0.0236431	0.126885	0.105357	1.88711	Ccnb2/Hsp90aa1/Hsp90ab1/Ccnb1/Mad2l1/Ccna2/Cdc25a/Bub1/Anapc5/Akt1/Kras/Cdk2	12
mmu05215	Prostate cancer	12/484	90/6698	0.0276946	0.143833	0.11943	1.84518	Hsp90aa1/Hsp90ab1/Tcf7/Ccne2/Hsp90b1/E2f1/Akt1/E2f2/Kras/Hras/Ctnnb1/Cdk2	12
mmu03010	Ribosome	15/484	122/6698	0.0290623	0.14622	0.121412	1.7015	Rps2/Rpl14/Rps27l/Rpl41/Rpl4/Rpl13a/Rps29/Rpl29/Rpl22/Rps25/Rpsa/Rps8/Rsl24d1/Rpl5/Mrpl13	15
mmu00630	Glyoxylate and dicarboxylate metabolism	4/484	19/6698	0.0437763	0.213575	0.177339	2.91344	Pgp/Mdh2/Cs/Mdh1	4
mmu04120	Ubiquitin mediated proteolysis	16/484	142/6698	0.0496382	0.235051	0.195172	1.55931	Cdc20/Eloc/Cdc34/Prpf19/Uba2/Anapc5/Elob/Ube2e1/Cul1/Ube2k/Ube2l3/Skp2/Brca1/Ube2a/Sae1/Skp1a	16
mmu05216	Thyroid cancer	5/484	30/6698	0.0613545	0.282231	0.234347	2.30647	Tcf7/Kras/Hras/Ctnnb1/Tpr	5
mmu00260	Glycine, serine and threonine metabolism	5/484	34/6698	0.0949525	0.405146	0.336408	2.03512	Psat1/Shmt2/Shmt1/Psph/Phgdh	5
mmu05222	Small cell lung cancer	10/484	87/6698	0.0956245	0.405146	0.336408	1.59067	Cks1b/Ccne2/E2f1/Cdk4/Cycs/Akt1/Gm10053/E2f2/Skp2/Cdk2	10
mmu05214	Glioma	8/484	66/6698	0.101363	0.418449	0.347453	1.67744	Calm1/E2f1/Cdk4/Akt1/E2f2/Calm3/Kras/Hras	8
mmu05014	Amyotrophic lateral sclerosis	7/484	56/6698	0.106782	0.429798	0.356877	1.72986	Bid/Tomm40/Cycs/Casp3/Gm10053/Sod1/Nefh	7
mmu04612	Antigen processing and presentation	9/484	81/6698	0.128648	0.505181	0.41947	1.53765	Hsp90aa1/Hsp90ab1/Cd8b1/H2-Q2/Hspa8/Psme3/Hspa4/Canx/Pdia3	9
mmu00360	Phenylalanine metabolism	3/484	18/6698	0.136505	0.523271	0.434491	2.30647	Mif/Got2/Prdx6	3
mmu05200	Pathways in cancer	29/484	326/6698	0.139894	0.523791	0.434923	1.23106	Cks1b/Hsp90aa1/Birc5/Hsp90ab1/Tcf7/Ccne2/Hsp90b1/Eloc/Rad51/Fh1/E2f1/Bid/Cdk4/Cycs/Casp3/Akt1/Gm10053/Elob/E2f2/Hdac2/Msh6/Msh2/Kras/Hras/Skp2/Ctnnb1/Cdk2/Cdc42/Tpr	29
mmu05219	Bladder cancer	5/484	43/6698	0.196496	0.718997	0.59701	1.60917	E2f1/Cdk4/E2f2/Kras/Hras	5
mmu05223	Non-small cell lung cancer	6/484	55/6698	0.203995	0.72857	0.604959	1.50969	E2f1/Cdk4/Akt1/E2f2/Kras/Hras	6
mmu00620	Pyruvate metabolism	5/484	44/6698	0.209559	0.72857	0.604959	1.5726	Ldha/Pkm/Mdh2/Me2/Mdh1	5
mmu00250	Alanine, aspartate and glutamate metabolism	4/484	33/6698	0.212688	0.72857	0.604959	1.67744	Ppat/Adsl/Got2/Cad	4
mmu05212	Pancreatic cancer	7/484	71/6698	0.25131	0.842936	0.699921	1.36439	Rad51/E2f1/Cdk4/Akt1/E2f2/Kras/Cdc42	7
mmu03022	Basal transcription factors	4/484	36/6698	0.26058	0.845558	0.702098	1.53765	Gtf2a2/Gtf2e2/Gtf2f1/Taf10	4
mmu05211	Renal cell carcinoma	7/484	72/6698	0.262596	0.845558	0.702098	1.34544	Eloc/Fh1/Akt1/Elob/Kras/Hras/Cdc42	7
mmu05220	Chronic myeloid leukemia	7/484	74/6698	0.285573	0.901513	0.74856	1.30908	E2f1/Cdk4/Akt1/E2f2/Hdac2/Kras/Hras	7
mmu00010	Glycolysis / Gluconeogenesis	6/484	63/6698	0.302583	0.936843	0.777895	1.31799	Ldha/Tpi1/Pkm/Eno1/Pfkl/Pgk1	6
mmu05213	Endometrial cancer	5/484	52/6698	0.321773	0.974527	0.809185	1.33066	Tcf7/Akt1/Kras/Hras/Ctnnb1	5
mmu00030	Pentose phosphate pathway	3/484	28/6698	0.329714	0.974527	0.809185	1.48273	Tkt/Prps1/Pfkl	3
mmu04744	Phototransduction	3/484	29/6698	0.350046	0.974527	0.809185	1.4316	Calm1/Calm3/Gnb1	3
mmu00450	Selenocompound metabolism	2/484	17/6698	0.350693	0.974527	0.809185	1.6281	Txnrd1/Mars	2
mmu00330	Arginine and proline metabolism	5/484	54/6698	0.351072	0.974527	0.809185	1.28137	Srm/Lap3/Got2/Odc1/Pycrl	5
mmu00480	Glutathione metabolism	5/484	54/6698	0.351072	0.974527	0.809185	1.28137	Rrm2/Rrm1/Srm/Lap3/Odc1	5
mmu00061	Fatty acid biosynthesis	1/484	7/6698	0.408606	1	0.830337	1.97698	Fasn	1
mmu00130	Ubiquinone and other terpenoid-quinone biosynthesis	1/484	7/6698	0.408606	1	0.830337	1.97698	Coq7	1
mmu00400	Phenylalanine, tyrosine and tryptophan biosynthesis	1/484	7/6698	0.408606	1	0.830337	1.97698	Got2	1
mmu00750	Vitamin B6 metabolism	1/484	7/6698	0.408606	1	0.830337	1.97698	Psat1	1
mmu05218	Melanoma	6/484	72/6698	0.420969	1	0.830337	1.15324	E2f1/Cdk4/Akt1/E2f2/Kras/Hras	6
mmu00983	Drug metabolism - other enzymes	5/484	59/6698	0.424505	1	0.830337	1.17278	Umps/Tk1/Hprt/Gmps/Itpa	5
mmu05340	Primary immunodeficiency	3/484	34/6698	0.449741	1	0.830337	1.22107	Cd8b1/Ung/Ada	3
mmu04540	Gap junction	7/484	88/6698	0.453568	1	0.830337	1.10082	Tuba1b/Tubb4b/Tubb2a/Tubb5/Tubb2b/Kras/Hras	7
mmu04710	Circadian rhythm	2/484	22/6698	0.479199	1	0.830337	1.25808	Cul1/Skp1a	2
mmu00051	Fructose and mannose metabolism	3/484	38/6698	0.524811	1	0.830337	1.09254	Tpi1/Pmm1/Pfkl	3
mmu04150	mTOR signaling pathway	4/484	53/6698	0.53957	1	0.830337	1.04444	Akt1/Eif4e/Eif4e2/Rheb	4
mmu00290	Valine, leucine and isoleucine biosynthesis	1/484	11/6698	0.562066	1	0.830337	1.25808	Vars	1
mmu00790	Folate biosynthesis	1/484	11/6698	0.562066	1	0.830337	1.25808	Dhfr	1
mmu05221	Acute myeloid leukemia	4/484	57/6698	0.598248	1	0.830337	0.971147	Tcf7/Akt1/Kras/Hras	4
mmu00052	Galactose metabolism	2/484	28/6698	0.611079	1	0.830337	0.988489	Galk1/Pfkl	2
mmu04621	NOD-like receptor signaling pathway	4/484	58/6698	0.612201	1	0.830337	0.954403	Hsp90aa1/Hsp90ab1/Hsp90b1/Nlrc4	4
mmu04722	Neurotrophin signaling pathway	9/484	132/6698	0.621846	1	0.830337	0.943557	Calm1/Ywhae/Ywhah/Akt1/Calm3/Kras/Hras/Arhgdia/Cdc42	9
mmu00740	Riboflavin metabolism	1/484	13/6698	0.62317	1	0.830337	1.06453	Acp1	1
mmu03450	Non-homologous end-joining	1/484	13/6698	0.62317	1	0.830337	1.06453	Fen1	1
mmu04962	Vasopressin-regulated water reabsorption	3/484	44/6698	0.625904	1	0.830337	0.943557	Dynll1/Dynll2/Arhgdia	3
mmu00310	Lysine degradation	3/484	45/6698	0.641243	1	0.830337	0.92259	Kmt5a/Suv39h1/Nsd2	3
mmu04910	Insulin signaling pathway	9/484	137/6698	0.666236	1	0.830337	0.909121	Calm1/Akt1/Eif4e/Eif4e2/Fasn/Calm3/Kras/Hras/Rheb	9
mmu05416	Viral myocarditis	6/484	93/6698	0.672699	1	0.830337	0.892829	H2-Q2/Bid/Cycs/Casp3/Gm10053/Eif4g2	6
mmu00520	Amino sugar and nucleotide sugar metabolism	3/484	48/6698	0.684574	1	0.830337	0.864928	Galk1/Nans/Pmm1	3
mmu04146	Peroxisome	5/484	80/6698	0.695659	1	0.830337	0.864928	Prdx1/Acsl5/Sod1/Nudt19/Sod2	5
mmu05020	Prion disease	2/484	35/6698	0.73091	1	0.830337	0.790791	Stip1/Sod1	2
mmu04720	Long-term potentiation	4/484	69/6698	0.744915	1	0.830337	0.802252	Calm1/Calm3/Kras/Hras	4
mmu04916	Melanogenesis	6/484	101/6698	0.747833	1	0.830337	0.822109	Calm1/Tcf7/Calm3/Kras/Hras/Ctnnb1	6
mmu04210	Apoptosis	5/484	86/6698	0.754674	1	0.830337	0.804584	Bid/Cycs/Casp3/Akt1/Gm10053	5
mmu00350	Tyrosine metabolism	2/484	37/6698	0.758839	1	0.830337	0.748046	Mif/Got2	2
mmu04964	Proximal tubule bicarbonate reclamation	1/484	20/6698	0.777382	1	0.830337	0.691942	Mdh1	1
mmu04520	Adherens junction	4/484	75/6698	0.801168	1	0.830337	0.738072	Tcf7/Acp1/Ctnnb1/Cdc42	4
mmu04370	VEGF signaling pathway	4/484	76/6698	0.809496	1	0.830337	0.72836	Akt1/Kras/Hras/Cdc42	4
mmu00410	beta-Alanine metabolism	1/484	23/6698	0.822369	1	0.830337	0.601689	Srm	1
mmu04660	T cell receptor signaling pathway	6/484	112/6698	0.829581	1	0.830337	0.741367	Cd8b1/Cdk4/Akt1/Kras/Hras/Cdc42	6
mmu04912	GnRH signaling pathway	5/484	99/6698	0.852499	1	0.830337	0.698931	Calm1/Calm3/Kras/Hras/Cdc42	5
mmu00760	Nicotinate and nicotinamide metabolism	1/484	26/6698	0.858279	1	0.830337	0.532263	Nt5c	1
mmu04530	Tight junction	7/484	137/6698	0.875425	1	0.830337	0.707094	Ybx3/Cdk4/Akt1/Kras/Hras/Ctnnb1/Cdc42	7
mmu00510	N-Glycan biosynthesis	2/484	51/6698	0.892447	1	0.830337	0.5427	Rpn1/Mogs	2
mmu05100	Bacterial invasion of epithelial cells	3/484	71/6698	0.896095	1	0.830337	0.58474	Ctnnb1/Cltb/Cdc42	3
mmu00650	Butanoate metabolism	1/484	31/6698	0.902758	1	0.830337	0.446414	Oxct1	1
mmu04020	Calcium signaling pathway	9/484	178/6698	0.905418	1	0.830337	0.699717	Calm1/Slc25a5/Ppid/Vdac1/Atp2a2/Calm3/Vdac3/Vdac2/Slc25a4	9
mmu04971	Gastric acid secretion	3/484	73/6698	0.906432	1	0.830337	0.56872	Calm1/Kcnk2/Calm3	3
mmu03060	Protein export	1/484	32/6698	0.909818	1	0.830337	0.432464	Srp19	1
mmu05412	Arrhythmogenic right ventricular cardiomyopathy	3/484	74/6698	0.911244	1	0.830337	0.561034	Tcf7/Atp2a2/Ctnnb1	3
mmu05217	Basal cell carcinoma	2/484	55/6698	0.915487	1	0.830337	0.503231	Tcf7/Ctnnb1	2
mmu00640	Propanoate metabolism	1/484	33/6698	0.916365	1	0.830337	0.419359	Ldha	1
mmu04662	B cell receptor signaling pathway	3/484	76/6698	0.920201	1	0.830337	0.54627	Akt1/Kras/Hras	3
mmu04623	Cytosolic DNA-sensing pathway	2/484	56/6698	0.920477	1	0.830337	0.494244	Polr1c/Polr1d	2
mmu00562	Inositol phosphate metabolism	2/484	57/6698	0.925189	1	0.830337	0.485573	Tpi1/Impa2	2
mmu04070	Phosphatidylinositol signaling system	3/484	78/6698	0.928325	1	0.830337	0.532263	Calm1/Calm3/Impa2	3
mmu04664	Fc epsilon RI signaling pathway	3/484	80/6698	0.935685	1	0.830337	0.518957	Akt1/Kras/Hras	3
mmu04310	Wnt signaling pathway	7/484	154/6698	0.935906	1	0.830337	0.629038	Cacybp/Tcf7/Ccnd3/Ruvbl1/Cul1/Ctnnb1/Skp1a	7
mmu05160	Hepatitis C	6/484	137/6698	0.937996	1	0.830337	0.606081	Eif2s1/Akt1/Psme3/Kras/Hras/Eif3e	6
mmu03320	PPAR signaling pathway	3/484	81/6698	0.939097	1	0.830337	0.51255	Fabp5/Acsl5/Dbi	3
mmu04973	Carbohydrate digestion and absorption	1/484	39/6698	0.946806	1	0.830337	0.354842	Akt1	1
mmu04940	Type I diabetes mellitus	2/484	63/6698	0.94837	1	0.830337	0.439328	Hspd1/H2-Q2	2
mmu00860	Porphyrin metabolism	1/484	40/6698	0.950673	1	0.830337	0.345971	Eprs	1
mmu04350	TGF-beta signaling pathway	3/484	85/6698	0.95114	1	0.830337	0.48843	Tfdp1/Cul1/Skp1a	3
mmu04145	Phagosome	8/484	179/6698	0.952484	1	0.830337	0.618496	Tuba1b/Tubb4b/Tubb2a/H2-Q2/Tubb5/Tubb2b/Canx/Tfrc	8
mmu04650	Natural killer cell mediated cytotoxicity	5/484	125/6698	0.953597	1	0.830337	0.553554	Sh2d1a/Bid/Casp3/Kras/Hras	5
mmu00600	Sphingolipid metabolism	1/484	41/6698	0.954258	1	0.830337	0.337533	Smpd4	1
mmu04012	ErbB signaling pathway	3/484	87/6698	0.956293	1	0.830337	0.477201	Akt1/Kras/Hras	3
mmu05145	Toxoplasmosis	5/484	128/6698	0.959793	1	0.830337	0.54058	Cycs/Casp3/Hspa8/Akt1/Gm10053	5
mmu04920	Adipocytokine signaling pathway	2/484	68/6698	0.962291	1	0.830337	0.407025	Acsl5/Akt1	2
mmu04960	Aldosterone-regulated sodium reabsorption	1/484	44/6698	0.963529	1	0.830337	0.314519	Kras	1
mmu04975	Fat digestion and absorption	1/484	45/6698	0.966182	1	0.830337	0.30753	Got2	1
mmu04666	Fc gamma R-mediated phagocytosis	3/484	92/6698	0.967037	1	0.830337	0.451267	Cfl1/Akt1/Cdc42	3
mmu04730	Long-term depression	2/484	72/6698	0.97076	1	0.830337	0.384412	Kras/Hras	2
mmu00071	Fatty acid degradation	1/484	49/6698	0.975002	1	0.830337	0.282425	Acsl5	1
mmu04930	Type II diabetes mellitus	1/484	49/6698	0.975002	1	0.830337	0.282425	Pkm	1
mmu00280	Valine, leucine and isoleucine degradation	1/484	51/6698	0.978509	1	0.830337	0.27135	Oxct1	1
mmu04330	Notch signaling pathway	1/484	51/6698	0.978509	1	0.830337	0.27135	Hdac2	1
mmu04970	Salivary secretion	2/484	77/6698	0.978795	1	0.830337	0.35945	Calm1/Calm3	2
mmu05330	Allograft rejection	1/484	56/6698	0.985276	1	0.830337	0.247122	H2-Q2	1
mmu04640	Hematopoietic cell lineage	2/484	83/6698	0.985643	1	0.830337	0.333466	Cd8b1/Tfrc	2
mmu05332	Graft-versus-host disease	1/484	58/6698	0.987343	1	0.830337	0.238601	H2-Q2	1
mmu04360	Axon guidance	4/484	132/6698	0.988516	1	0.830337	0.419359	Cfl1/Kras/Hras/Cdc42	4
mmu04742	Taste transduction	1/484	60/6698	0.989121	1	0.830337	0.230647	Gnb1	1
mmu04810	Regulation of actin cytoskeleton	8/484	218/6698	0.991341	1	0.830337	0.507847	Ssh2/Cfl1/Pfn1/Diaph3/Rdx/Kras/Hras/Cdc42	8
mmu04670	Leukocyte transendothelial migration	3/484	120/6698	0.993712	1	0.830337	0.345971	Thy1/Ctnnb1/Cdc42	3
mmu04622	RIG-I-like receptor signaling pathway	1/484	69/6698	0.994499	1	0.830337	0.200563	Pin1	1
mmu05320	Autoimmune thyroid disease	1/484	72/6698	0.995618	1	0.830337	0.192206	H2-Q2	1
mmu05322	Systemic lupus erythematosus	4/484	152/6698	0.996326	1	0.830337	0.36418	Snrpd1/Snrpb/Snrpd3/Ssb	4
mmu05410	Hypertrophic cardiomyopathy	1/484	83/6698	0.998099	1	0.830337	0.166733	Atp2a2	1
mmu04062	Chemokine signaling pathway	5/484	189/6698	0.99841	1	0.830337	0.366107	Akt1/Kras/Hras/Gnb1/Cdc42	5
mmu05414	Dilated cardiomyopathy	1/484	89/6698	0.998795	1	0.830337	0.155493	Atp2a2	1
mmu04142	Lysosome	2/484	125/6698	0.999154	1	0.830337	0.221421	Ap3s1/Cltb	2
mmu04270	Vascular smooth muscle contraction	2/484	125/6698	0.999154	1	0.830337	0.221421	Calm1/Calm3	2
mmu04510	Focal adhesion	5/484	200/6698	0.999155	1	0.830337	0.345971	Ccnd3/Akt1/Hras/Ctnnb1/Cdc42	5
mmu04144	Endocytosis	6/484	223/6698	0.999184	1	0.830337	0.372346	H2-Q2/Hspa8/Hras/Cltb/Tfrc/Cdc42	6
mmu04620	Toll-like receptor signaling pathway	1/484	101/6698	0.999517	1	0.830337	0.137018	Akt1	1
mmu05142	Chagas disease	1/484	101/6698	0.999517	1	0.830337	0.137018	Akt1	1
mmu04972	Pancreatic secretion	1/484	104/6698	0.999615	1	0.830337	0.133066	Atp2a2	1
mmu04010	MAPK signaling pathway	7/484	269/6698	0.999786	1	0.830337	0.360119	Stmn1/Casp3/Hspa8/Akt1/Kras/Hras/Cdc42	7
mmu05146	Amoebiasis	1/484	116/6698	0.999846	1	0.830337	0.1193	Casp3	1
mmu04380	Osteoclast differentiation	1/484	118/6698	0.999868	1	0.830337	0.117278	Akt1	1
mmu04630	JAK-STAT signaling pathway	2/484	153/6698	0.99988	1	0.830337	0.1809	Ccnd3/Akt1	2
mmu04514	Cell adhesion molecules	2/484	154/6698	0.999889	1	0.830337	0.179725	Cd8b1/H2-Q2	2
mmu04080	Neuroactive ligand-receptor interaction	1/484	277/6698	1	1	0.830337	0.0499597	Gzma	1
mmu04740	Olfactory transduction	2/484	1008/6698	1	1	0.830337	0.027458	Calm1/Calm3	2

## Sheet: Cluster 7
pathID	pathDescription	geneRatio	bgRatio	pvalue	padj	qvalue	enrichScore	overlapGeneList	overlapGeneCount
mmu03030	DNA replication	23/371	35/6698	2.93197e-21	4.98435e-19	4.3208e-19	11.864	Mcm3/Mcm6/Mcm2/Mcm5/Lig1/Mcm4/Pold2/Mcm7/Prim1/Rfc4/Pcna/Rpa2/Fen1/Rfc3/Pola1/Pole4/Pold1/Rfc2/Rfc5/Pola2/Pold3/Rfc1/Pole3	23
mmu03008	Ribosome biogenesis in eukaryotes	33/371	88/6698	8.86142e-20	7.5322e-18	6.52946e-18	6.77022	Nop58/Nhp2/Nop56/Gnl3/Rexo2/Ran/Dkc1/Snu13/Wdr43/Utp18/Utp14a/Gtpbp4/Mdn1/Mphosph10/Heatr1/Utp4/Eif6/Wdr75/Nop10/Gar1/Nat10/Tbl3/Gnl2/Fbl/Pop5/Nxt1/Rcl1/Wdr36/Xpo1/Imp4/Nob1/Nmd3/Tcof1	33
mmu03013	Nucleocytoplasmic transport	40/371	168/6698	9.14025e-16	5.17947e-14	4.48995e-14	4.29855	Eif4a1/Ran/Eif3b/Eif3g/Eif2s1/Eif2s2/Eif1a/Eif2b3/Eif3a/Kpnb1/Alyref/Eif3d/Eif5b/Eif1/Pabpc1/Eif3c/Eif1ax/Eif4ebp1/Clns1a/Eif4a3/Pop5/Eif3j2/Nxt1/Sec13/Eif3i/Eif4g1/Magoh/Eif4e/Magohb/Nup85/Eif3j1/Rae1/Rangap1/Xpo1/Ncbp1/Pabpc4/Nmd3/Nup43/Trnt1/Strap	40
mmu03040	Spliceosome	32/371	140/6698	2.67304e-12	1.13604e-10	9.84803e-11	4.12661	Hspa8/Snu13/Srsf2/Hnrnpu/Snrpd1/Snrpd3/Alyref/Pcbp1/Snrpa1/Prpf19/Snrpb/Srsf7/Eif4a3/Lsm2/Snrpd2/Sf3a2/Srsf10/Lsm6/Sf3b4/Magoh/Ppie/Magohb/Tcerg1/Phf5a/Sf3a3/Srsf1/Ncbp1/Srsf9/Eftud2/Prpf31/Srsf3/U2af2	32
mmu03430	Mismatch repair	13/371	22/6698	1.18782e-11	4.03858e-10	3.50094e-10	10.6682	Lig1/Pold2/Rfc4/Pcna/Rpa2/Rfc3/Pold1/Exo1/Rfc2/Rfc5/Pold3/Rfc1/Msh6	13
mmu03420	Nucleotide excision repair	15/371	43/6698	3.90748e-09	1.10712e-07	9.59732e-08	6.29788	Lig1/Pold2/Rfc4/Pcna/Rpa2/Rfc3/Pole4/Pold1/Rfc2/Rfc5/Rad23b/Pold3/Rfc1/Ccnh/Pole3	15
mmu00230	Purine metabolism	30/371	168/6698	7.71437e-09	1.87349e-07	1.62408e-07	3.22391	Adsl/Ak2/Pold2/Prim1/Ppat/Gart/Polr2f/Gmps/Aprt/Paics/Atic/Polr3d/Polr2e/Pola1/Pole4/Pold1/Hprt/Polr1b/Rrm1/Polr2l/Guk1/Pola2/Adk/Pold3/Pkm/Adss/Pole3/Polr2h/Prps1/Polr1d	30
mmu04141	Protein processing in endoplasmic reticulum	30/371	171/6698	1.18422e-08	2.51647e-07	2.18146e-07	3.16735	Hspa8/Hsp90ab1/Hsp90aa1/Hspa5/Hsph1/Eif2s1/Pdia6/Calr/Hspbp1/Hsp90b1/Rpn1/Skp1a/Mogs/Pdia3/Ssr4/Canx/Dnajb11/Hyou1/Rpn2/Pdia4/Sec13/Dnaja1/Dad1/P4hb/Rad23b/Ddost/Dnaja2/Sec61b/Stt3a/Stub1	30
mmu00240	Pyrimidine metabolism	22/371	99/6698	1.36291e-08	2.57439e-07	2.23167e-07	4.01198	Umps/Pold2/Prim1/Polr2f/Dut/Cad/Polr3d/Ctps/Dtymk/Polr2e/Pola1/Pole4/Pold1/Polr1b/Rrm1/Polr2l/Tyms/Pola2/Pold3/Pole3/Polr2h/Polr1d	22
mmu03050	Proteasome	14/371	45/6698	6.93684e-08	1.17926e-06	1.02227e-06	5.61677	Psma7/Psme3/Psmc4/Psmd7/Psmd13/Psme2/Psmc2/Psmd6/Psmd14/Psmb5/Psmd1/Psmb2/Psma6/Psmb3	14
mmu04110	Cell cycle	24/371	128/6698	9.82949e-08	1.5191e-06	1.31687e-06	3.38511	Mcm3/Mcm6/Mcm2/Mcm5/Mcm4/E2f1/Cdk4/Mcm7/Tfdp1/Pcna/Skp1a/Cdc25a/Ccnd2/Ccnd3/Chek1/Myc/Cdc6/Smc1a/Wee1/Ccnh/Orc6/Ywhah/Hdac2/Pkmyt1	24
mmu00670	One carbon pool by folate	9/371	19/6698	2.51092e-07	3.55714e-06	3.08359e-06	8.55185	Shmt1/Mthfd1/Shmt2/Mthfd2/Gart/Atic/Dhfr/Tyms/Mthfd1l	9
mmu03410	Base excision repair	11/371	38/6698	4.02905e-06	4.89242e-05	4.24111e-05	5.22613	Ung/Lig1/Apex1/Pold2/Pcna/Fen1/Pole4/Pold1/Parp1/Pold3/Pole3	11
mmu00970	Aminoacyl-tRNA biosynthesis	13/371	65/6698	4.42267e-05	0.000501236	0.000434508	3.61078	Mars/Nars/Eprs/Iars/Gars/Kars/Rars/Farsb/Yars/Tars/Aars/Hars/Dars	13
mmu05016	Huntington disease	24/371	199/6698	0.000239603	0.00254578	0.00220687	2.17736	Slc25a5/Atp5g1/Uqcrq/Ppid/Atp5g3/Cltb/Polr2f/Cox5a/Ndufa12/Polr2e/Ndufab1/Atp5b/Gm10053/Cyc1/Ndufa5/Polr2l/Cycs/Ndufb6/Polr2h/Ndufb2/Ndufs6/Hdac2/Vdac2/Slc25a4	24
mmu03018	RNA degradation	13/371	77/6698	0.000270173	0.00270173	0.00234206	3.04806	Hspd1/Hspa9/Exosc8/Pabpc1/Dis3/Eno1/Exosc1/Lsm2/Lsm6/Exosc7/Exosc2/Exosc3/Pabpc4	13
mmu05012	Parkinson disease	19/371	150/6698	0.000574687	0.0054276	0.00470504	2.28683	Slc25a5/Atp5g1/Uqcrq/Ppid/Atp5g3/Cox5a/Ndufa12/Ndufab1/Atp5b/Gm10053/Cyc1/Ndufa5/Cycs/Ndufb6/Park7/Ndufb2/Ndufs6/Vdac2/Slc25a4	19
mmu03020	RNA polymerase	7/371	29/6698	0.000815759	0.00729889	0.00632721	4.35784	Polr2f/Polr3d/Polr2e/Polr1b/Polr2l/Polr2h/Polr1d	7
mmu03440	Homologous recombination	6/371	27/6698	0.00303962	0.0258368	0.0223972	4.01198	Pold2/Rpa2/Pold1/Nbn/Pold3/Rad51	6
mmu00270	Cysteine and methionine metabolism	7/371	39/6698	0.0049863	0.0403653	0.0349916	3.24045	Srm/Ldha/Mat2a/Mtap/Dnmt1/Mri1/Got2	7
mmu00250	Alanine, aspartate and glutamate metabolism	6/371	33/6698	0.00859325	0.0664024	0.0575624	3.28253	Adsl/Ppat/Cad/Adss/Ass1/Got2	6
mmu04612	Antigen processing and presentation	10/371	81/6698	0.0134209	0.0991976	0.0859918	2.22888	Hspa8/Hsp90ab1/Hsp90aa1/Hspa4/Hspa5/Calr/Psme3/Pdia3/Canx/Psme2	10
mmu00100	Steroid biosynthesis	4/371	18/6698	0.0152569	0.108069	0.0936825	4.01198	Cyp51/Sqle/Dhcr24/Msmo1	4
mmu00030	Pentose phosphate pathway	5/371	28/6698	0.0173633	0.11807	0.102352	3.22391	Tkt/Rpia/Aldoa/Pfkl/Prps1	5
mmu00510	N-Glycan biosynthesis	7/371	51/6698	0.0212891	0.139198	0.120667	2.47799	Rpn1/Mogs/Alg3/Rpn2/Dad1/Ddost/Stt3a	7
mmu05010	Alzheimer disease	17/371	189/6698	0.0322909	0.201562	0.174729	1.6239	Atp5g1/Uqcrq/Atp5g3/Cox5a/Ndufa12/Ndufab1/Atp5b/Gm10053/Cyc1/Ndufa5/Ide/Cycs/Atp2a2/Ndufb6/Casp7/Ndufb2/Ndufs6	17
mmu00190	Oxidative phosphorylation	14/371	148/6698	0.0342618	0.201562	0.174729	1.7078	Atp5g1/Ppa1/Uqcrq/Atp5g3/Cox5a/Ndufa12/Ndufab1/Atp5b/Cyc1/Ndufa5/Ndufb6/Ndufb2/Ndufs6/Atp5k	14
mmu03015	mRNA surveillance pathway	10/371	94/6698	0.0343842	0.201562	0.174729	1.92063	Gspt1/Alyref/Pabpc1/Eif4a3/Nxt1/Etf1/Magoh/Magohb/Ncbp1/Pabpc4	10
mmu00750	Vitamin B6 metabolism	2/371	7/6698	0.053391	0.292789	0.253811	5.15826	Psat1/Pdxp	2
mmu00010	Glycolysis / Gluconeogenesis	7/371	63/6698	0.05814	0.308868	0.26775	2.00599	Ldha/Tpi1/Adh5/Eno1/Aldoa/Pkm/Pfkl	7
mmu00360	Phenylalanine metabolism	3/371	18/6698	0.0741362	0.381914	0.331071	3.00898	Mif/Prdx6/Got2	3
mmu05219	Bladder cancer	5/371	43/6698	0.0871667	0.435833	0.377812	2.09929	E2f1/Cdk4/Myc/Kras/Vegfb	5
mmu00260	Glycine, serine and threonine metabolism	4/371	34/6698	0.116446	0.565593	0.490298	2.12399	Shmt1/Phgdh/Shmt2/Psat1	4
mmu00790	Folate biosynthesis	2/371	11/6698	0.120959	0.571195	0.495153	3.28253	Qdpr/Dhfr	2
mmu05210	Colorectal cancer	6/371	65/6698	0.149358	0.686241	0.594884	1.66651	Myc/Gm10053/Kras/Lef1/Cycs/Msh6	6
mmu00480	Glutathione metabolism	5/371	54/6698	0.177574	0.778829	0.675146	1.67166	Srm/Lap3/Gsto1/Rrm1/Gstp1	5
mmu00860	Porphyrin metabolism	4/371	40/6698	0.178673	0.778829	0.675146	1.80539	Eprs/Alad/Blvra/Gusb	4
mmu04115	p53 signaling pathway	6/371	70/6698	0.190103	0.807939	0.700381	1.54748	Cdk4/Ccnd2/Ccnd3/Chek1/Gm10053/Cycs	6
mmu00604	Glycosphingolipid biosynthesis - ganglio series	2/371	15/6698	0.200353	0.810954	0.702994	2.40719	St6galnac4/B4galnt1	2
mmu00900	Terpenoid backbone biosynthesis	2/371	15/6698	0.200353	0.810954	0.702994	2.40719	Hmgcr/Hmgcs1	2
mmu00620	Pyruvate metabolism	4/371	44/6698	0.225139	0.869809	0.754014	1.64126	Ldha/Mdh2/Me2/Pkm	4
mmu05216	Thyroid cancer	3/371	30/6698	0.229815	0.869809	0.754014	1.80539	Myc/Kras/Lef1	3
mmu05215	Prostate cancer	7/371	90/6698	0.230243	0.869809	0.754014	1.40419	Hsp90ab1/Hsp90aa1/E2f1/Hsp90b1/Kras/Lef1/Gstp1	7
mmu00020	Citrate cycle (TCA cycle)	3/371	31/6698	0.24483	0.904807	0.784353	1.74715	Fh1/Idh3a/Mdh2	3
mmu03060	Protein export	3/371	32/6698	0.259995	0.940409	0.815215	1.69255	Hspa5/Spcs3/Sec61b	3
mmu00630	Glyoxylate and dicarboxylate metabolism	2/371	19/6698	0.283971	0.985205	0.854048	1.90041	Mdh2/Pgp	2
mmu04614	Renin-angiotensin system	2/371	19/6698	0.283971	0.985205	0.854048	1.90041	Ctsa/Thop1	2
mmu00061	Fatty acid biosynthesis	1/371	7/6698	0.329052	1	0.866873	2.57913	Fasn	1
mmu00400	Phenylalanine, tyrosine and tryptophan biosynthesis	1/371	7/6698	0.329052	1	0.866873	2.57913	Got2	1
mmu00350	Tyrosine metabolism	3/371	37/6698	0.337007	1	0.866873	1.46383	Mif/Adh5/Got2	3
mmu00330	Arginine and proline metabolism	4/371	54/6698	0.350581	1	0.866873	1.33733	Srm/Lap3/Ass1/Got2	4
mmu05222	Small cell lung cancer	6/371	87/6698	0.351052	1	0.866873	1.2451	E2f1/Cdk4/Myc/Gm10053/Traf5/Cycs	6
mmu00051	Fructose and mannose metabolism	3/371	38/6698	0.352453	1	0.866873	1.42531	Tpi1/Aldoa/Pfkl	3
mmu05212	Pancreatic cancer	5/371	71/6698	0.357444	1	0.866873	1.2714	E2f1/Cdk4/Kras/Vegfb/Rad51	5
mmu05211	Renal cell carcinoma	5/371	72/6698	0.368634	1	0.866873	1.25374	Fh1/Kras/Rap1a/Eloc/Vegfb	5
mmu05014	Amyotrophic lateral sclerosis	4/371	56/6698	0.376211	1	0.866873	1.28956	Nefh/Tomm40/Gm10053/Cycs	4
mmu05221	Acute myeloid leukemia	4/371	57/6698	0.388998	1	0.866873	1.26694	Myc/Eif4ebp1/Kras/Lef1	4
mmu05220	Chronic myeloid leukemia	5/371	74/6698	0.391017	1	0.866873	1.21986	E2f1/Cdk4/Myc/Kras/Hdac2	5
mmu01040	Biosynthesis of unsaturated fatty acids	2/371	25/6698	0.406886	1	0.866873	1.44431	Acot7/Hsd17b12	2
mmu00983	Drug metabolism - other enzymes	4/371	59/6698	0.414454	1	0.866873	1.22399	Umps/Gmps/Hprt/Gusb	4
mmu00052	Galactose metabolism	2/371	28/6698	0.464576	1	0.866873	1.28956	Galk1/Pfkl	2
mmu00290	Valine, leucine and isoleucine biosynthesis	1/371	11/6698	0.465964	1	0.866873	1.64126	Iars	1
mmu03450	Non-homologous end-joining	1/371	13/6698	0.523582	1	0.866873	1.38876	Fen1	1
mmu04914	Progesterone-mediated oocyte maturation	5/371	88/6698	0.542668	1	0.866873	1.02579	Hsp90ab1/Hsp90aa1/Cdc25a/Kras/Pkmyt1	5
mmu05213	Endometrial cancer	3/371	52/6698	0.556074	1	0.866873	1.04157	Myc/Kras/Lef1	3
mmu04150	mTOR signaling pathway	3/371	53/6698	0.569173	1	0.866873	1.02192	Eif4ebp1/Eif4e/Vegfb	3
mmu05020	Prion disease	2/371	35/6698	0.585258	1	0.866873	1.03165	Hspa5/Stip1	2
mmu05223	Non-small cell lung cancer	3/371	55/6698	0.594644	1	0.866873	0.984759	E2f1/Cdk4/Kras	3
mmu03022	Basal transcription factors	2/371	36/6698	0.600771	1	0.866873	1.00299	Taf10/Gtf2f2	2
mmu00562	Inositol phosphate metabolism	3/371	57/6698	0.61912	1	0.866873	0.950206	Tpi1/Impa2/Isyna1	3
mmu00450	Selenocompound metabolism	1/371	17/6698	0.620879	1	0.866873	1.06199	Mars	1
mmu04621	NOD-like receptor signaling pathway	3/371	58/6698	0.630977	1	0.866873	0.933823	Hsp90ab1/Hsp90aa1/Hsp90b1	3
mmu05200	Pathways in cancer	17/371	326/6698	0.639678	1	0.866873	0.941461	Hsp90ab1/Hsp90aa1/E2f1/Cdk4/Hsp90b1/Fh1/Myc/Gm10053/Kras/Traf5/Lef1/Eloc/Cycs/Vegfb/Msh6/Hdac2/Rad51	17
mmu04260	Cardiac muscle contraction	4/371	81/6698	0.664131	1	0.866873	0.891551	Uqcrq/Cox5a/Cyc1/Atp2a2	4
mmu03010	Ribosome	6/371	122/6698	0.676297	1	0.866873	0.887897	Rps2/Rsl24d1/Rps27l/Rpl36al/Rpl22l1/Mrpl13	6
mmu00531	Glycosaminoglycan degradation	1/371	21/6698	0.698348	1	0.866873	0.85971	Gusb	1
mmu04710	Circadian rhythm	1/371	22/6698	0.715109	1	0.866873	0.820632	Skp1a	1
mmu05214	Glioma	3/371	66/6698	0.716523	1	0.866873	0.820632	E2f1/Cdk4/Kras	3
mmu04540	Gap junction	4/371	88/6698	0.726556	1	0.866873	0.820632	Tuba1b/Tuba4a/Tubb5/Kras	4
mmu00410	beta-Alanine metabolism	1/371	23/6698	0.730941	1	0.866873	0.784953	Srm	1
mmu04977	Vitamin digestion and absorption	1/371	24/6698	0.745895	1	0.866873	0.752246	Slc19a1	1
mmu00520	Amino sugar and nucleotide sugar metabolism	2/371	48/6698	0.753589	1	0.866873	0.752246	Galk1/Nans	2
mmu04310	Wnt signaling pathway	7/371	154/6698	0.757703	1	0.866873	0.820632	Cacybp/Skp1a/Ccnd2/Ccnd3/Myc/Lef1/Ruvbl1	7
mmu00563	Glycosylphosphatidylinositol (GPI)-anchor biosynthesis	1/371	25/6698	0.760021	1	0.866873	0.722156	Gpaa1	1
mmu05100	Bacterial invasion of epithelial cells	3/371	71/6698	0.761708	1	0.866873	0.762841	Cltb/Arpc1b/Arpc5l	3
mmu05416	Viral myocarditis	4/371	93/6698	0.765587	1	0.866873	0.776512	Gm10053/Cycs/Eif4g1/Cd28	4
mmu05218	Melanoma	3/371	72/6698	0.770011	1	0.866873	0.752246	E2f1/Cdk4/Kras	3
mmu04330	Notch signaling pathway	2/371	51/6698	0.782916	1	0.866873	0.707996	Kat2a/Hdac2	2
mmu04520	Adherens junction	3/371	75/6698	0.793512	1	0.866873	0.722156	Afdn/Ptpn6/Lef1	3
mmu04120	Ubiquitin mediated proteolysis	6/371	142/6698	0.806856	1	0.866873	0.762841	Skp1a/Cdc34/Prpf19/Eloc/Uba2/Stub1	6
mmu00980	Metabolism of xenobiotics by cytochrome P450	3/371	77/6698	0.808044	1	0.866873	0.703399	Adh5/Gsto1/Gstp1	3
mmu04744	Phototransduction	1/371	29/6698	0.809111	1	0.866873	0.622549	Arrb2	1
mmu04974	Protein digestion and absorption	3/371	78/6698	0.814982	1	0.866873	0.694381	Slc3a2/Slc1a5/Slc16a10	3
mmu04623	Cytosolic DNA-sensing pathway	2/371	56/6698	0.825019	1	0.866873	0.644782	Polr3d/Polr1d	2
mmu00650	Butanoate metabolism	1/371	31/6698	0.829761	1	0.866873	0.582384	Hmgcs1	1
mmu00040	Pentose and glucuronate interconversions	1/371	32/6698	0.839234	1	0.866873	0.564185	Gusb	1
mmu05143	African trypanosomiasis	1/371	32/6698	0.839234	1	0.866873	0.564185	Thop1	1
mmu00640	Propanoate metabolism	1/371	33/6698	0.848182	1	0.866873	0.547088	Ldha	1
mmu05340	Primary immunodeficiency	1/371	34/6698	0.856632	1	0.866873	0.530997	Ung	1
mmu04350	TGF-beta signaling pathway	3/371	85/6698	0.857822	1	0.866873	0.637197	Tfdp1/Skp1a/Myc	3
mmu04210	Apoptosis	3/371	86/6698	0.863178	1	0.866873	0.629788	Gm10053/Cycs/Casp7	3
mmu04130	SNARE interactions in vesicular transport	1/371	35/6698	0.864614	1	0.866873	0.515826	Vamp5	1
mmu00982	Drug metabolism - cytochrome P450	3/371	87/6698	0.868356	1	0.866873	0.622549	Adh5/Gsto1/Gstp1	3
mmu04012	ErbB signaling pathway	3/371	87/6698	0.868356	1	0.866873	0.622549	Myc/Eif4ebp1/Kras	3
mmu04940	Type I diabetes mellitus	2/371	63/6698	0.871656	1	0.866873	0.57314	Hspd1/Cd28	2
mmu04145	Phagosome	7/371	179/6698	0.874957	1	0.866873	0.706019	Tuba1b/Tuba4a/Calr/Tubb5/Canx/Sec61b/Cyba	7
mmu04660	T cell receptor signaling pathway	4/371	112/6698	0.875427	1	0.866873	0.644782	Cdk4/Ptpn6/Kras/Cd28	4
mmu05140	Leishmaniasis	2/371	65/6698	0.882715	1	0.866873	0.555505	Ptpn6/Cyba	2
mmu04114	Oocyte meiosis	4/371	114/6698	0.883894	1	0.866873	0.63347	Skp1a/Smc1a/Ywhah/Pkmyt1	4
mmu04666	Fc gamma R-mediated phagocytosis	3/371	92/6698	0.891736	1	0.866873	0.588714	Cfl1/Arpc1b/Arpc5l	3
mmu04720	Long-term potentiation	2/371	69/6698	0.902239	1	0.866873	0.523302	Kras/Rap1a	2
mmu04670	Leukocyte transendothelial migration	4/371	120/6698	0.906362	1	0.866873	0.601797	Afdn/Rap1a/Cyba/Ezr	4
mmu04971	Gastric acid secretion	2/371	73/6698	0.9187	1	0.866873	0.494628	Kcnk2/Ezr	2
mmu04960	Aldosterone-regulated sodium reabsorption	1/371	44/6698	0.919182	1	0.866873	0.410316	Kras	1
mmu04962	Vasopressin-regulated water reabsorption	1/371	44/6698	0.919182	1	0.866873	0.410316	Dynll1	1
mmu05412	Arrhythmogenic right ventricular cardiomyopathy	2/371	74/6698	0.922388	1	0.866873	0.487943	Lef1/Atp2a2	2
mmu00310	Lysine degradation	1/371	45/6698	0.923689	1	0.866873	0.401198	Kmt5a	1
mmu00500	Starch and sucrose metabolism	1/371	45/6698	0.923689	1	0.866873	0.401198	Gusb	1
mmu04672	Intestinal immune network for IgA production	1/371	45/6698	0.923689	1	0.866873	0.401198	Cd28	1
mmu04975	Fat digestion and absorption	1/371	45/6698	0.923689	1	0.866873	0.401198	Got2	1
mmu04370	VEGF signaling pathway	2/371	76/6698	0.929298	1	0.866873	0.475103	Sh2d2a/Kras	2
mmu04662	B cell receptor signaling pathway	2/371	76/6698	0.929298	1	0.866873	0.475103	Ptpn6/Kras	2
mmu05322	Systemic lupus erythematosus	5/371	152/6698	0.929906	1	0.866873	0.593879	Snrpd1/Snrpd3/Snrpb/Ssb/Cd28	5
mmu05145	Toxoplasmosis	4/371	128/6698	0.930304	1	0.866873	0.564185	Hspa8/Gm10053/Cycs/Ppif	4
mmu00071	Fatty acid degradation	1/371	49/6698	0.939342	1	0.866873	0.368447	Adh5	1
mmu04930	Type II diabetes mellitus	1/371	49/6698	0.939342	1	0.866873	0.368447	Pkm	1
mmu04146	Peroxisome	2/371	80/6698	0.941414	1	0.866873	0.451348	Prdx1/Nudt19	2
mmu00280	Valine, leucine and isoleucine degradation	1/371	51/6698	0.945923	1	0.866873	0.353998	Hmgcs1	1
mmu04530	Tight junction	4/371	137/6698	0.950533	1	0.866873	0.527121	Ybx3/Afdn/Cdk4/Kras	4
mmu04910	Insulin signaling pathway	4/371	137/6698	0.950533	1	0.866873	0.527121	Fasn/Eif4ebp1/Kras/Eif4e	4
mmu05323	Rheumatoid arthritis	2/371	85/6698	0.953801	1	0.866873	0.424798	Cd28/Vegfb	2
mmu00140	Steroid hormone biosynthesis	1/371	55/6698	0.957025	1	0.866873	0.328253	Hsd17b12	1
mmu05217	Basal cell carcinoma	1/371	55/6698	0.957025	1	0.866873	0.328253	Lef1	1
mmu05330	Allograft rejection	1/371	56/6698	0.959425	1	0.866873	0.322391	Cd28	1
mmu05332	Graft-versus-host disease	1/371	58/6698	0.963831	1	0.866873	0.311274	Cd28	1
mmu04020	Calcium signaling pathway	5/371	178/6698	0.972767	1	0.866873	0.507132	Slc25a5/Ppid/Atp2a2/Vdac2/Slc25a4	5
mmu04142	Lysosome	3/371	125/6698	0.972805	1	0.866873	0.433294	Ctsa/Cltb/Gusb	3
mmu04630	JAK-STAT signaling pathway	4/371	153/6698	0.973763	1	0.866873	0.471998	Ccnd2/Ccnd3/Ptpn6/Myc	4
mmu04916	Melanogenesis	2/371	101/6698	0.978753	1	0.866873	0.357503	Kras/Lef1	2
mmu04722	Neurotrophin signaling pathway	3/371	132/6698	0.980044	1	0.866873	0.410316	Kras/Rap1a/Ywhah	3
mmu04622	RIG-I-like receptor signaling pathway	1/371	69/6698	0.980793	1	0.866873	0.261651	Pin1	1
mmu04972	Pancreatic secretion	2/371	104/6698	0.981678	1	0.866873	0.347191	Rap1a/Atp2a2	2
mmu04976	Bile secretion	1/371	71/6698	0.982883	1	0.866873	0.25428	Hmgcr	1
mmu04730	Long-term depression	1/371	72/6698	0.983841	1	0.866873	0.250749	Kras	1
mmu05320	Autoimmune thyroid disease	1/371	72/6698	0.983841	1	0.866873	0.250749	Cd28	1
mmu05160	Hepatitis C	3/371	137/6698	0.984049	1	0.866873	0.395341	Eif2s1/Psme3/Kras	3
mmu04810	Regulation of actin cytoskeleton	6/371	218/6698	0.984211	1	0.866873	0.496897	Ssh2/Cfl1/Kras/Arpc1b/Arpc5l/Ezr	6
mmu00830	Retinol metabolism	1/371	78/6698	0.988566	1	0.866873	0.23146	Adh5	1
mmu04070	Phosphatidylinositol signaling system	1/371	78/6698	0.988566	1	0.866873	0.23146	Impa2	1
mmu04664	Fc epsilon RI signaling pathway	1/371	80/6698	0.989812	1	0.866873	0.225674	Kras	1
mmu03320	PPAR signaling pathway	1/371	81/6698	0.990383	1	0.866873	0.222888	Dbi	1
mmu04640	Hematopoietic cell lineage	1/371	83/6698	0.991431	1	0.866873	0.217517	Cd24a	1
mmu05410	Hypertrophic cardiomyopathy	1/371	83/6698	0.991431	1	0.866873	0.217517	Atp2a2	1
mmu04650	Natural killer cell mediated cytotoxicity	2/371	125/6698	0.993618	1	0.866873	0.288863	Ptpn6/Kras	2
mmu04010	MAPK signaling pathway	7/371	269/6698	0.993885	1	0.866873	0.469804	Hspa8/Myc/Arrb2/Kras/Rap1a/Stmn1/Ptpn7	7
mmu05414	Dilated cardiomyopathy	1/371	89/6698	0.99394	1	0.866873	0.202853	Atp2a2	1
mmu04360	Axon guidance	2/371	132/6698	0.995537	1	0.866873	0.273544	Cfl1/Kras	2
mmu04510	Focal adhesion	4/371	200/6698	0.996476	1	0.866873	0.361078	Ccnd2/Ccnd3/Rap1a/Vegfb	4
mmu04912	GnRH signaling pathway	1/371	99/6698	0.996601	1	0.866873	0.182363	Kras	1
mmu05142	Chagas disease	1/371	101/6698	0.996972	1	0.866873	0.178752	Calr	1
mmu04514	Cell adhesion molecules	2/371	154/6698	0.998573	1	0.866873	0.234466	Cd6/Cd28	2
mmu04062	Chemokine signaling pathway	3/371	189/6698	0.998616	1	0.866873	0.28657	Arrb2/Kras/Rap1a	3
mmu04380	Osteoclast differentiation	1/371	118/6698	0.99887	1	0.866873	0.152999	Cyba	1
mmu04144	Endocytosis	3/371	223/6698	0.999743	1	0.866873	0.242878	Hspa8/Cltb/Arrb2	3
mmu04060	Cytokine-cytokine receptor interaction	1/371	246/6698	0.999999	1	0.866873	0.0733899	Vegfb	1
mmu04740	Olfactory transduction	1/371	1008/6698	1	1	0.866873	0.0179106	Arrb2	1

## Sheet: Cluster 8
pathID	pathDescription	geneRatio	bgRatio	pvalue	padj	qvalue	enrichScore	overlapGeneList	overlapGeneCount
mmu04670	Leukocyte transendothelial migration	19/178	120/6698	2.52447e-10	3.45852e-08	2.63076e-08	5.95796	Itgb2/Actb/Ptk2b/Thy1/Itgal/Msn/Itk/Rac2/Gnai2/Gnai3/Rap1a/Rhoh/Pecam1/Rock1/Cyba/Rap1b/Actg1/Vasp/Rassf5	19
mmu04650	Natural killer cell mediated cytotoxicity	15/178	125/6698	9.13005e-07	5.94015e-05	4.51844e-05	4.51551	Cd247/Itgb2/Lcp2/Ptk2b/Fyn/Itgal/Zap70/Sh2d1a/Hcst/Grb2/Rac2/Ifngr1/H2-T23/Ifnar1/Casp3	15
mmu04660	T cell receptor signaling pathway	14/178	112/6698	1.30076e-06	5.94015e-05	4.51844e-05	4.70365	Rasgrp1/Cd247/Prkcq/Pdcd1/Lcp2/Fyn/Zap70/Itk/Ptprc/Fos/Grb2/Grap2/Nck2/Nfkbia	14
mmu04062	Chemokine signaling pathway	18/178	189/6698	2.27424e-06	6.73371e-05	5.12207e-05	3.58373	Ccr9/Arrb2/Ptk2b/Itk/Grb2/Rac2/Csk/Gnai2/Gnai3/Rap1a/Nfkbia/Rock1/Rasgrp2/Jak2/Rap1b/Prkacb/Grk2/Was	18
mmu04380	Osteoclast differentiation	14/178	118/6698	2.45756e-06	6.73371e-05	5.12207e-05	4.46448	Itgb3/Camk4/Lcp2/Fyn/Jak1/Fos/Acp5/Grb2/Ifngr1/Nfkbia/Cyba/Tab2/Ifnar1/Junb	14
mmu04810	Regulation of actin cytoskeleton	18/178	218/6698	1.69854e-05	0.000387834	0.00029501	3.107	Itgb3/Gsn/Tmsb4x/Itgb2/Actb/Itgal/Msn/Rac2/Csk/Pfn1/Iqgap2/Arhgef1/Rock1/Arhgef6/Myh9/Ppp1r12a/Actg1/Was	18
mmu04720	Long-term potentiation	9/178	69/6698	7.75317e-05	0.00147558	0.00112241	4.90816	Camk2d/Camk4/Rps6ka1/Calm3/Rap1a/Ppp1r12a/Rap1b/Prkacb/Crebbp	9
mmu04010	MAPK signaling pathway	19/178	269/6698	8.6165e-05	0.00147558	0.00112241	2.65783	Rasgrp1/Arrb2/Fos/Grb2/Rac2/Rps6ka1/Rasa2/Flna/Rap1a/Stk4/Map4k4/Rasgrp2/Ptpn7/Dusp1/Tab2/Rap1b/Prkacb/Rasa1/Casp3	19
mmu05416	Viral myocarditis	10/178	93/6698	0.000163421	0.00248763	0.00189224	4.04615	Itgb2/Actb/Fyn/Itgal/Rac2/H2-T23/Myh9/Actg1/Casp3/Casp8	10
mmu05140	Leishmaniasis	8/178	65/6698	0.00029423	0.00403096	0.00306619	4.63129	Itgb2/Jak1/Fos/Ifngr1/Nfkbia/Jak2/Cyba/Tab2	8
mmu04142	Lysosome	11/178	125/6698	0.000457953	0.0057036	0.00433851	3.31137	Laptm5/Lipa/Cd164/Acp5/Abcb9/Gm2a/Npc2/Ctsa/Ap3s1/Man2b1/Lamp1	11
mmu04971	Gastric acid secretion	8/178	73/6698	0.000654124	0.00746792	0.00568055	4.12375	Camk2d/Actb/Atp1b1/Gnas/Gnai2/Gnai3/Calm3/Prkacb	8
mmu04520	Adherens junction	8/178	75/6698	0.000784786	0.00812141	0.00617764	4.01378	Actb/Fyn/Rac2/Tcf7/Lef1/Actg1/Crebbp/Was	8
mmu04510	Focal adhesion	14/178	200/6698	0.000829925	0.00812141	0.00617764	2.63404	Itgb3/Actb/Fyn/Grb2/Rac2/Flna/Rap1a/Tln1/Rock1/Ppp1r12a/Rap1b/Zyx/Actg1/Vasp	14
mmu04916	Melanogenesis	9/178	101/6698	0.00137932	0.0118104	0.00898372	3.3531	Camk2d/Gnas/Gnai2/Gnai3/Calm3/Tcf7/Lef1/Prkacb/Crebbp	9
mmu05142	Chagas disease	9/178	101/6698	0.00137932	0.0118104	0.00898372	3.3531	Cd247/Fos/Gnas/Gnai2/Ifngr1/Gnai3/Nfkbia/Calr/Casp8	9
mmu04722	Neurotrophin signaling pathway	10/178	132/6698	0.00258842	0.0200827	0.0152761	2.8507	Camk2d/Camk4/Grb2/Arhgdib/Csk/Rps6ka1/Calm3/Rap1a/Nfkbia/Rap1b	10
mmu05100	Bacterial invasion of epithelial cells	7/178	71/6698	0.0026386	0.0200827	0.0152761	3.70992	Actb/Rhog/Sept1/Actg1/Dnm2/Hcls1/Was	7
mmu04621	NOD-like receptor signaling pathway	6/178	58/6698	0.00416733	0.0300486	0.0228568	3.89268	Pstpip1/Nfkbia/Tab2/Tnfaip3/Casp8/Hsp90b1	6
mmu04141	Protein processing in endoplasmic reticulum	11/178	171/6698	0.00567549	0.0388771	0.0295723	2.42059	Pdia3/Tram1/Hspa5/Dnajb1/Dnajc3/Dad1/Man1a/Calr/Ppp1r15a/Sec62/Hsp90b1	11
mmu05145	Toxoplasmosis	9/178	128/6698	0.00683704	0.0446035	0.0339282	2.6458	Jak1/Gnai2/Ifngr1/Gnai3/Nfkbia/Jak2/Tab2/Casp3/Casp8	9
mmu05215	Prostate cancer	7/178	90/6698	0.00973729	0.0606368	0.046124	2.92672	Grb2/Tcf7/Nfkbia/Cdkn1b/Lef1/Crebbp/Hsp90b1	7
mmu04145	Phagosome	10/178	179/6698	0.0205864	0.12079	0.0918802	2.10219	Itgb3/Itgb2/Actb/Coro1a/H2-T23/Cyba/Actg1/Calr/Lamp1/Tfrc	10
mmu04310	Wnt signaling pathway	9/178	154/6698	0.0211603	0.12079	0.0918802	2.19911	Camk2d/Rac2/Tcf7/Rock1/Ppp2r5a/Lef1/Prkacb/Csnk1a1/Crebbp	9
mmu04360	Axon guidance	8/178	132/6698	0.0239562	0.13128	0.0998595	2.28056	Ablim1/Fyn/Rac2/Nck2/Gnai2/Gnai3/Rock1/Rasa1	8
mmu05200	Pathways in cancer	15/178	326/6698	0.026341	0.137521	0.104607	1.73141	Jak1/Fos/Grb2/Rac2/Tcf7/Stk4/Nfkbia/Cdkn1b/Lef1/Traf4/Casp3/Crebbp/Casp8/Hsp90b1/Rassf5	15
mmu04962	Vasopressin-regulated water reabsorption	4/178	44/6698	0.0286513	0.137521	0.104607	3.42084	Gnas/Arhgdib/Prkacb/Dctn6	4
mmu05210	Colorectal cancer	5/178	65/6698	0.0286782	0.137521	0.104607	2.89455	Fos/Rac2/Tcf7/Lef1/Casp3	5
mmu04530	Tight junction	8/178	137/6698	0.0291103	0.137521	0.104607	2.19733	Prkcq/Exoc4/Actb/Gnai2/Gnai3/Myh9/Actg1/Hcls1	8
mmu05414	Dilated cardiomyopathy	6/178	89/6698	0.0305908	0.139698	0.106263	2.5368	Itgb3/Actb/Tpm4/Gnas/Actg1/Prkacb	6
mmu04666	Fc gamma R-mediated phagocytosis	6/178	92/6698	0.0351995	0.155559	0.118328	2.45408	Gsn/Ptprc/Rac2/Dnm2/Vasp/Was	6
mmu00512	Mucin type O-glycan biosynthesis	3/178	28/6698	0.0371485	0.157104	0.119503	4.0317	Galnt10/Galnt6/Galnt1	3
mmu04115	p53 signaling pathway	5/178	70/6698	0.0378426	0.157104	0.119503	2.6878	Sesn1/Shisa5/Cd82/Casp3/Casp8	5
mmu05211	Renal cell carcinoma	5/178	72/6698	0.0419571	0.169062	0.128599	2.61314	Grb2/Ets1/Rap1a/Rap1b/Crebbp	5
mmu00510	N-Glycan biosynthesis	4/178	51/6698	0.0457795	0.174281	0.132569	2.95131	St6gal1/Mgat5/Dad1/Man1a	4
mmu05412	Arrhythmogenic right ventricular cardiomyopathy	5/178	74/6698	0.0463322	0.174281	0.132569	2.54251	Itgb3/Actb/Tcf7/Lef1/Actg1	5
mmu04912	GnRH signaling pathway	6/178	99/6698	0.0476274	0.174281	0.132569	2.28056	Camk2d/Ptk2b/Grb2/Gnas/Calm3/Prkacb	6
mmu04270	Vascular smooth muscle contraction	7/178	125/6698	0.0483408	0.174281	0.132569	2.10724	Prkcq/Gnas/Arhgef1/Calm3/Rock1/Ppp1r12a/Prkacb	7
mmu03060	Protein export	3/178	32/6698	0.0521052	0.17839	0.135694	3.52774	Hspa5/Spcs2/Sec62	3
mmu04514	Cell adhesion molecules	8/178	154/6698	0.0522373	0.17839	0.135694	1.95476	Sell/Itgb2/Pdcd1/Itgal/Selplg/Ptprc/H2-T23/Pecam1	8
mmu04970	Salivary secretion	5/178	77/6698	0.0533868	0.17839	0.135694	2.44346	Atp1b1/Gnas/Calm3/Kcnn4/Prkacb	5
mmu04972	Pancreatic secretion	6/178	104/6698	0.0579819	0.189131	0.143865	2.17092	Cpa3/Atp1b1/Gnas/Atp2a3/Rap1a/Rap1b	6
mmu05020	Prion disease	3/178	35/6698	0.0649437	0.206914	0.157391	3.22536	Fyn/Hspa5/Prkacb	3
mmu05323	Rheumatoid arthritis	5/178	85/6698	0.0750886	0.233798	0.177841	2.21348	Ltb/Itgb2/Itgal/Fos/Acp5	5
mmu04210	Apoptosis	5/178	86/6698	0.0780942	0.237754	0.18085	2.18774	Nfkbia/Prkar1a/Prkacb/Casp3/Casp8	5
mmu04540	Gap junction	5/178	88/6698	0.0842975	0.25106	0.190972	2.13802	Grb2/Gnas/Gnai2/Gnai3/Prkacb	5
mmu04614	Renin-angiotensin system	2/178	19/6698	0.0893969	0.260583	0.198215	3.96097	Cpa3/Ctsa	2
mmu04020	Calcium signaling pathway	8/178	178/6698	0.101067	0.288461	0.219421	1.6912	Camk2d/Camk4/Ptk2b/Gnas/Calm3/Atp2a3/Prkacb/Tbxa2r	8
mmu04630	JAK-STAT signaling pathway	7/178	153/6698	0.112413	0.314299	0.239075	1.7216	Jak1/Grb2/Ifngr1/Il21r/Jak2/Ifnar1/Crebbp	7
mmu05144	Malaria	3/178	47/6698	0.128406	0.344039	0.261697	2.40186	Itgb2/Itgal/Pecam1	3
mmu04620	Toll-like receptor signaling pathway	5/178	101/6698	0.130584	0.344039	0.261697	1.86283	Fos/Nfkbia/Tab2/Ifnar1/Casp8	5
mmu04662	B cell receptor signaling pathway	4/178	76/6698	0.142965	0.368007	0.279929	1.98048	Fos/Grb2/Rac2/Nfkbia	4
mmu03018	RNA degradation	4/178	77/6698	0.147874	0.368007	0.279929	1.95476	Cnot6l/Btg1/Ddx6/Btg2	4
mmu04070	Phosphatidylinositol signaling system	4/178	78/6698	0.152847	0.368007	0.279929	1.9297	Calm3/Dgkd/Dgka/Dgkz	4
mmu04974	Protein digestion and absorption	4/178	78/6698	0.152847	0.368007	0.279929	1.9297	Cpa3/Atp1b1/Kcnn4/Slc38a2	4
mmu05150	Staphylococcus aureus infection	3/178	51/6698	0.153112	0.368007	0.279929	2.21348	Itgb2/Itgal/Selplg	3
mmu00561	Glycerolipid metabolism	3/178	52/6698	0.159511	0.37039	0.281741	2.17092	Dgkd/Dgka/Dgkz	3
mmu05213	Endometrial cancer	3/178	52/6698	0.159511	0.37039	0.281741	2.17092	Grb2/Tcf7/Lef1	3
mmu04664	Fc epsilon RI signaling pathway	4/178	80/6698	0.162981	0.372139	0.283072	1.88146	Lcp2/Fyn/Grb2/Rac2	4
mmu04612	Antigen processing and presentation	4/178	81/6698	0.168137	0.37762	0.287241	1.85823	Pdia3/H2-T23/Hspa5/Calr	4
mmu05410	Hypertrophic cardiomyopathy	4/178	83/6698	0.178621	0.383966	0.292068	1.81346	Itgb3/Actb/Tpm4/Actg1	4
mmu05223	Non-small cell lung cancer	3/178	55/6698	0.179175	0.383966	0.292068	2.0525	Grb2/Stk4/Rassf5	3
mmu04744	Phototransduction	2/178	29/6698	0.179371	0.383966	0.292068	2.59512	Arrb2/Calm3	2
mmu04114	Oocyte meiosis	5/178	114/6698	0.186017	0.392066	0.298229	1.6504	Camk2d/Rps6ka1/Calm3/Ppp2r5a/Prkacb	5
mmu05216	Thyroid cancer	2/178	30/6698	0.189018	0.392356	0.29845	2.50861	Tcf7/Lef1	2
mmu05221	Acute myeloid leukemia	3/178	57/6698	0.192635	0.393895	0.299621	1.98048	Grb2/Tcf7/Lef1	3
mmu04012	ErbB signaling pathway	4/178	87/6698	0.20022	0.403385	0.306839	1.73008	Camk2d/Grb2/Nck2/Cdkn1b	4
mmu04914	Progesterone-mediated oocyte maturation	4/178	88/6698	0.20574	0.408499	0.310729	1.71042	Gnai2/Rps6ka1/Gnai3/Prkacb	4
mmu05340	Primary immunodeficiency	2/178	34/6698	0.228198	0.446616	0.339723	2.21348	Zap70/Ptprc	2
mmu05214	Glioma	3/178	66/6698	0.25581	0.48823	0.371377	1.71042	Camk2d/Grb2/Calm3	3
mmu00290	Valine, leucine and isoleucine biosynthesis	1/178	11/6698	0.256588	0.48823	0.371377	3.42084	Pdha1	1
mmu04920	Adipocytokine signaling pathway	3/178	68/6698	0.270257	0.507195	0.385803	1.66011	Prkcq/Nfkbia/Jak2	3
mmu04622	RIG-I-like receptor signaling pathway	3/178	69/6698	0.277516	0.513779	0.390812	1.63605	Tmem173/Nfkbia/Casp8	3
mmu04976	Bile secretion	3/178	71/6698	0.292088	0.519637	0.395267	1.58997	Atp1b1/Gnas/Prkacb	3
mmu05212	Pancreatic cancer	3/178	71/6698	0.292088	0.519637	0.395267	1.58997	Jak1/Rac2/Arhgef6	3
mmu00740	Riboflavin metabolism	1/178	13/6698	0.295642	0.519637	0.395267	2.89455	Acp5	1
mmu04730	Long-term depression	3/178	72/6698	0.299396	0.519637	0.395267	1.56788	Gnas/Gnai2/Gnai3	3
mmu05160	Hepatitis C	5/178	137/6698	0.299645	0.519637	0.395267	1.37333	Jak1/Grb2/Nfkbia/Ifnar1/Irf1	5
mmu05220	Chronic myeloid leukemia	3/178	74/6698	0.314039	0.537791	0.409077	1.52551	Grb2/Nfkbia/Cdkn1b	3
mmu00604	Glycosphingolipid biosynthesis - ganglio series	1/178	15/6698	0.332655	0.562638	0.427977	2.50861	B4galnt1	1
mmu00564	Glycerophospholipid metabolism	3/178	80/6698	0.357993	0.59811	0.454959	1.4111	Dgkd/Dgka/Dgkz	3
mmu04260	Cardiac muscle contraction	3/178	81/6698	0.365295	0.59899	0.455628	1.39367	Tpm4/Atp1b1/Cox7a2l	3
mmu00511	Other glycan degradation	1/178	17/6698	0.367733	0.59899	0.455628	2.21348	Man2b1	1
mmu05146	Amoebiasis	4/178	116/6698	0.371636	0.59899	0.455628	1.29756	Itgb2/Gnas/Prkacb/Casp3	4
mmu04640	Hematopoietic cell lineage	3/178	83/6698	0.379857	0.605122	0.460292	1.36009	Itgb3/Cd37/Tfrc	3
mmu00100	Steroid biosynthesis	1/178	18/6698	0.384578	0.6056	0.460656	2.09051	Lipa	1
mmu04350	TGF-beta signaling pathway	3/178	85/6698	0.39435	0.613931	0.466993	1.32809	Id3/Rock1/Crebbp	3
mmu05222	Small cell lung cancer	3/178	87/6698	0.408755	0.627703	0.477469	1.29756	Nfkbia/Cdkn1b/Traf4	3
mmu04150	mTOR signaling pathway	2/178	53/6698	0.413512	0.627703	0.477469	1.41997	Rps6ka1/Cab39	2
mmu04964	Proximal tubule bicarbonate reclamation	1/178	20/6698	0.416942	0.627703	0.477469	1.88146	Atp1b1	1
mmu04340	Hedgehog signaling pathway	2/178	54/6698	0.422779	0.629574	0.478892	1.39367	Prkacb/Csnk1a1	2
mmu05217	Basal cell carcinoma	2/178	55/6698	0.431972	0.636346	0.484043	1.36834	Tcf7/Lef1	2
mmu04623	Cytosolic DNA-sensing pathway	2/178	56/6698	0.441087	0.642861	0.488999	1.3439	Tmem173/Nfkbia	2
mmu04710	Circadian rhythm	1/178	22/6698	0.447612	0.645504	0.491009	1.71042	Rorc	1
mmu04742	Taste transduction	2/178	60/6698	0.476723	0.67896	0.516458	1.25431	Gnas/Prkacb	2
mmu04060	Cytokine-cytokine receptor interaction	7/178	246/6698	0.482023	0.67896	0.516458	1.07075	Ccr9/Cd27/Ltb/Ifngr1/Il21r/Ifnar1/Il17ra	7
mmu00563	Glycosylphosphatidylinositol (GPI)-anchor biosynthesis	1/178	25/6698	0.490635	0.67896	0.516458	1.50517	Pigx	1
mmu01040	Biosynthesis of unsaturated fatty acids	1/178	25/6698	0.490635	0.67896	0.516458	1.50517	Tecr	1
mmu04910	Insulin signaling pathway	4/178	137/6698	0.496599	0.680341	0.517508	1.09866	Grb2/Calm3/Prkar1a/Prkacb	4
mmu04120	Ubiquitin mediated proteolysis	4/178	142/6698	0.524928	0.712031	0.541614	1.05998	Ube2h/Ube2r2/Ube2b/Trip12	4
mmu04144	Endocytosis	6/178	223/6698	0.546947	0.734625	0.5588	1.01245	Sh3kbp1/Arrb2/H2-T23/Dnm2/Grk2/Tfrc	6
mmu00020	Citrate cycle (TCA cycle)	1/178	31/6698	0.566938	0.734902	0.559011	1.21385	Pdha1	1
mmu00650	Butanoate metabolism	1/178	31/6698	0.566938	0.734902	0.559011	1.21385	Pdha1	1
mmu05010	Alzheimer disease	5/178	189/6698	0.568416	0.734902	0.559011	0.995482	Calm3/Atp2a3/Cox7a2l/Casp3/Casp8	5
mmu05012	Parkinson disease	4/178	150/6698	0.56861	0.734902	0.559011	1.00345	Ubb/Cox7a2l/Casp3/Pink1	4
mmu04370	VEGF signaling pathway	2/178	76/6698	0.604521	0.768428	0.584513	0.990242	Rac2/Sh2d2a	2
mmu04130	SNARE interactions in vesicular transport	1/178	35/6698	0.611377	0.768428	0.584513	1.07512	Stx5a	1
mmu04140	Autophagy - animal	1/178	35/6698	0.611377	0.768428	0.584513	1.07512	Gabarapl2	1
mmu04973	Carbohydrate digestion and absorption	1/178	39/6698	0.651278	0.811138	0.617001	0.964852	Atp1b1	1
mmu00600	Sphingolipid metabolism	1/178	41/6698	0.669674	0.826534	0.628712	0.917786	Ugcg	1
mmu00514	Other types of O-glycan biosynthesis	1/178	43/6698	0.687104	0.830999	0.632108	0.875098	St6gal1	1
mmu00620	Pyruvate metabolism	1/178	44/6698	0.695473	0.830999	0.632108	0.855209	Pdha1	1
mmu04960	Aldosterone-regulated sodium reabsorption	1/178	44/6698	0.695473	0.830999	0.632108	0.855209	Atp1b1	1
mmu02010	ABC transporters	1/178	45/6698	0.703619	0.830999	0.632108	0.836205	Abcb9	1
mmu04672	Intestinal immune network for IgA production	1/178	45/6698	0.703619	0.830999	0.632108	0.836205	Ccr9	1
mmu03015	mRNA surveillance pathway	2/178	94/6698	0.718596	0.841432	0.640045	0.800622	Ppp2r5a/Pcf11	2
mmu00520	Amino sugar and nucleotide sugar metabolism	1/178	48/6698	0.726781	0.843805	0.641849	0.783942	Cmas	1
mmu04330	Notch signaling pathway	1/178	51/6698	0.748142	0.861306	0.655162	0.737828	Crebbp	1
mmu05014	Amyotrophic lateral sclerosis	1/178	56/6698	0.780115	0.8773	0.667328	0.67195	Casp3	1
mmu05330	Allograft rejection	1/178	56/6698	0.780115	0.8773	0.667328	0.67195	H2-T23	1
mmu05016	Huntington disease	4/178	199/6698	0.781245	0.8773	0.667328	0.756366	Cox7a2l/Casp3/Crebbp/Casp8	4
mmu05332	Graft-versus-host disease	1/178	58/6698	0.791743	0.88186	0.670797	0.64878	H2-T23	1
mmu00010	Glycolysis / Gluconeogenesis	1/178	63/6698	0.818208	0.896756	0.682127	0.597289	Pdha1	1
mmu04940	Type I diabetes mellitus	1/178	63/6698	0.818208	0.896756	0.682127	0.597289	H2-T23	1
mmu03010	Ribosome	2/178	122/6698	0.840597	0.913982	0.69523	0.616872	Rps11/Rps27rt	2
mmu05320	Autoimmune thyroid disease	1/178	72/6698	0.857695	0.920004	0.699811	0.522628	H2-T23	1
mmu04110	Cell cycle	2/178	128/6698	0.859565	0.920004	0.699811	0.587956	Cdkn1b/Crebbp	2
mmu04146	Peroxisome	1/178	80/6698	0.885565	0.940484	0.715389	0.470365	Crot	1
mmu04512	ECM-receptor interaction	1/178	86/6698	0.902841	0.951455	0.723735	0.437549	Itgb3	1
mmu04080	Neuroactive ligand-receptor interaction	4/178	277/6698	0.94142	0.984539	0.7489	0.543382	Gzma/Lpar6/Tbxa2r/P2ry10	4
mmu03040	Spliceosome	1/178	140/6698	0.977876	1	0.760661	0.26878	Snrpe	1
mmu00190	Oxidative phosphorylation	1/178	148/6698	0.982249	1	0.760661	0.254251	Cox7a2l	1
mmu00230	Purine metabolism	1/178	168/6698	0.989778	1	0.760661	0.223983	Pde7a	1
mmu03013	Nucleocytoplasmic transport	1/178	168/6698	0.989778	1	0.760661	0.223983	Eif3f	1
mmu04740	Olfactory transduction	4/178	1008/6698	1	1	0.760661	0.149322	Camk2d/Arrb2/Calm3/Prkacb	4

## Sheet: Cluster 9
pathID	pathDescription	geneRatio	bgRatio	pvalue	padj	qvalue	enrichScore	overlapGeneList	overlapGeneCount
mmu03030	DNA replication	22/105	35/6698	2.41922e-32	2.58856e-30	2.21549e-30	40.0969	Mcm6/Mcm3/Mcm2/Lig1/Mcm4/Mcm5/Mcm7/Prim1/Rfc2/Rpa2/Pcna/Rfc1/Pold1/Rfc3/Pola1/Rnaseh2b/Pole4/Pold3/Rfc5/Fen1/Rnaseh2a/Pold2	22
mmu03430	Mismatch repair	11/105	22/6698	5.03806e-15	2.69536e-13	2.3069e-13	31.8952	Lig1/Rfc2/Rpa2/Msh2/Pcna/Rfc1/Pold1/Rfc3/Pold3/Rfc5/Pold2	11
mmu03420	Nucleotide excision repair	12/105	43/6698	1.1894e-12	4.24218e-11	3.63078e-11	17.802	Lig1/Rfc2/Rpa2/Pcna/Rfc1/Pold1/Rfc3/Pole4/Ccnh/Pold3/Rfc5/Pold2	12
mmu04110	Cell cycle	15/105	128/6698	9.42292e-10	2.52063e-08	2.15735e-08	7.47545	Mcm6/Mcm3/Mcm2/Mcm4/Mcm5/Mcm7/Cdk4/Pcna/Smc1a/Tfdp1/Trp53/Orc6/Chek1/Ccnh/Cdc7	15
mmu03410	Base excision repair	9/105	38/6698	4.51773e-09	9.66795e-08	8.27458e-08	15.1083	Ung/Lig1/Apex1/Pcna/Pold1/Pole4/Pold3/Fen1/Pold2	9
mmu03440	Homologous recombination	7/105	27/6698	1.30568e-07	2.32847e-06	1.99288e-06	16.5383	Rpa2/Pold1/Rad50/Nbn/Pold3/Pold2/Brca2	7
mmu00240	Pyrimidine metabolism	11/105	99/6698	3.30958e-07	5.05894e-06	4.32983e-06	7.08783	Prim1/Dut/Rrm1/Uck2/Dtymk/Umps/Pold1/Pola1/Pole4/Pold3/Pold2	11
mmu03008	Ribosome biogenesis in eukaryotes	7/105	88/6698	0.000426494	0.00570435	0.00488223	5.07424	Nop10/Nop58/Rexo2/Nop56/Nxt1/Dkc1/Drosha	7
mmu03450	Non-homologous end-joining	3/105	13/6698	0.000955044	0.0113544	0.009718	14.7209	Dntt/Rad50/Fen1	3
mmu00230	Purine metabolism	9/105	168/6698	0.00121098	0.0129575	0.01109	3.41735	Paics/Prim1/Rrm1/Pold1/Pola1/Hprt/Pole4/Pold3/Pold2	9
mmu03040	Spliceosome	7/105	140/6698	0.00621751	0.0604794	0.051763	3.18952	Hspa8/Snrpd1/Srsf2/Snrpd2/Snrpd3/Snrpf/Srsf7	7
mmu00190	Oxidative phosphorylation	7/105	148/6698	0.00835785	0.0687915	0.0588772	3.01712	Atp5g1/Cox5a/Ndufa12/Uqcr10/Ppa1/Uqcrb/Atp5e	7
mmu00480	Glutathione metabolism	4/105	54/6698	0.00989175	0.0756012	0.0647054	4.72522	Gpx1/Rrm1/Idh2/Gsto1	4
mmu05016	Huntington disease	8/105	199/6698	0.0125497	0.0895212	0.0766192	2.56444	Gpx1/Atp5g1/Cox5a/Trp53/Ndufa12/Uqcr10/Uqcrb/Atp5e	8
mmu05010	Alzheimer disease	7/105	189/6698	0.0284643	0.188027	0.160929	2.36261	Atp5g1/Cox5a/Ndufa12/Uqcr10/Uqcrb/Atp5e/Ide	7
mmu05012	Parkinson disease	6/105	150/6698	0.0299706	0.188027	0.160929	2.55162	Atp5g1/Cox5a/Ndufa12/Uqcr10/Uqcrb/Atp5e	6
mmu00360	Phenylalanine metabolism	2/105	18/6698	0.0316308	0.188027	0.160929	7.08783	Mif/Prdx6	2
mmu04260	Cardiac muscle contraction	4/105	81/6698	0.0378341	0.213066	0.182358	3.15015	Atp1b3/Cox5a/Uqcr10/Uqcrb	4
mmu04640	Hematopoietic cell lineage	4/105	83/6698	0.0408203	0.218388	0.186914	3.07424	Cd3g/Il2ra/Dntt/Cd24a	4
mmu01040	Biosynthesis of unsaturated fatty acids	2/105	25/6698	0.0578002	0.294506	0.252061	5.10324	Acot7/Fads2	2
mmu00983	Drug metabolism - other enzymes	3/105	59/6698	0.0647589	0.314964	0.26957	3.24358	Uck2/Umps/Hprt	3
mmu00030	Pentose phosphate pathway	2/105	28/6698	0.070675	0.328792	0.281406	4.55646	Pgls/Tkt	2
mmu04115	p53 signaling pathway	3/105	70/6698	0.0966362	0.427158	0.365595	2.73388	Cdk4/Trp53/Chek1	3
mmu05212	Pancreatic cancer	3/105	71/6698	0.0998032	0.427158	0.365595	2.69537	Cdk4/Trp53/Brca2	3
mmu03010	Ribosome	4/105	122/6698	0.124201	0.511136	0.43747	2.09149	Rpl41/Gm2000/Rpl22l1/Rps27l	4
mmu03320	PPAR signaling pathway	3/105	81/6698	0.133634	0.529588	0.453263	2.36261	Acadl/Dbi/Fads2	3
mmu05219	Bladder cancer	2/105	43/6698	0.145568	0.556276	0.476105	2.967	Cdk4/Trp53	2
mmu00790	Folate biosynthesis	1/105	11/6698	0.15965	0.589052	0.504157	5.79913	Dhfr	1
mmu00071	Fatty acid degradation	2/105	49/6698	0.178811	0.637758	0.545843	2.60369	Aldh1b1/Acadl	2
mmu00330	Arginine and proline metabolism	2/105	54/6698	0.207315	0.70962	0.607348	2.36261	Aldh1b1/Ass1	2
mmu05223	Non-small cell lung cancer	2/105	55/6698	0.213077	0.70962	0.607348	2.31965	Cdk4/Trp53	2
mmu05014	Amyotrophic lateral sclerosis	2/105	56/6698	0.218855	0.70962	0.607348	2.27823	Gpx1/Trp53	2
mmu00670	One carbon pool by folate	1/105	19/6698	0.259639	0.780274	0.667819	3.35739	Dhfr	1
mmu05210	Colorectal cancer	2/105	65/6698	0.271267	0.780274	0.667819	1.96278	Msh2/Trp53	2
mmu00592	alpha-Linolenic acid metabolism	1/105	20/6698	0.271278	0.780274	0.667819	3.18952	Fads2	1
mmu04964	Proximal tubule bicarbonate reclamation	1/105	20/6698	0.271278	0.780274	0.667819	3.18952	Atp1b3	1
mmu05214	Glioma	2/105	66/6698	0.277107	0.780274	0.667819	1.93304	Cdk4/Trp53	2
mmu00410	beta-Alanine metabolism	1/105	23/6698	0.305119	0.825107	0.706191	2.7735	Aldh1b1	1
mmu05218	Melanoma	2/105	72/6698	0.312051	0.825107	0.706191	1.77196	Cdk4/Trp53	2
mmu05220	Chronic myeloid leukemia	2/105	74/6698	0.323634	0.825107	0.706191	1.72407	Cdk4/Trp53	2
mmu00053	Ascorbate and aldarate metabolism	1/105	25/6698	0.32681	0.825107	0.706191	2.55162	Aldh1b1	1
mmu00340	Histidine metabolism	1/105	26/6698	0.337403	0.825107	0.706191	2.45348	Aldh1b1	1
mmu04146	Peroxisome	2/105	80/6698	0.358064	0.825107	0.706191	1.59476	Prdx1/Idh2	2
mmu04612	Antigen processing and presentation	2/105	81/6698	0.363746	0.825107	0.706191	1.57507	Hspa8/Psme2	2
mmu05216	Thyroid cancer	1/105	30/6698	0.378147	0.825107	0.706191	2.12635	Trp53	1
mmu00020	Citrate cycle (TCA cycle)	1/105	31/6698	0.38794	0.825107	0.706191	2.05776	Idh2	1
mmu05222	Small cell lung cancer	2/105	87/6698	0.39742	0.825107	0.706191	1.46645	Cdk4/Trp53	2
mmu00040	Pentose and glucuronate interconversions	1/105	32/6698	0.397579	0.825107	0.706191	1.99345	Aldh1b1	1
mmu03060	Protein export	1/105	32/6698	0.397579	0.825107	0.706191	1.99345	Sec61b	1
mmu00250	Alanine, aspartate and glutamate metabolism	1/105	33/6698	0.407068	0.825107	0.706191	1.93304	Ass1	1
mmu00640	Propanoate metabolism	1/105	33/6698	0.407068	0.825107	0.706191	1.93304	Aldh1b1	1
mmu00260	Glycine, serine and threonine metabolism	1/105	34/6698	0.416409	0.825107	0.706191	1.87619	Phgdh	1
mmu05340	Primary immunodeficiency	1/105	34/6698	0.416409	0.825107	0.706191	1.87619	Ung	1
mmu00350	Tyrosine metabolism	1/105	37/6698	0.443567	0.852686	0.729796	1.72407	Mif	1
mmu00270	Cysteine and methionine metabolism	1/105	39/6698	0.460972	0.852686	0.729796	1.63565	Dnmt1	1
mmu04973	Carbohydrate digestion and absorption	1/105	39/6698	0.460972	0.852686	0.729796	1.63565	Atp1b3	1
mmu00860	Porphyrin metabolism	1/105	40/6698	0.469472	0.852686	0.729796	1.59476	Fth1	1
mmu00620	Pyruvate metabolism	1/105	44/6698	0.502162	0.852686	0.729796	1.44978	Aldh1b1	1
mmu04960	Aldosterone-regulated sodium reabsorption	1/105	44/6698	0.502162	0.852686	0.729796	1.44978	Atp1b3	1
mmu04141	Protein processing in endoplasmic reticulum	3/105	171/6698	0.505083	0.852686	0.729796	1.11913	Hspa8/Sec61b/Hspbp1	3
mmu00310	Lysine degradation	1/105	45/6698	0.510018	0.852686	0.729796	1.41757	Aldh1b1	1
mmu00380	Tryptophan metabolism	1/105	45/6698	0.510018	0.852686	0.729796	1.41757	Aldh1b1	1
mmu03050	Proteasome	1/105	45/6698	0.510018	0.852686	0.729796	1.41757	Psme2	1
mmu04660	T cell receptor signaling pathway	2/105	112/6698	0.527589	0.868492	0.743323	1.13912	Cd3g/Cdk4	2
mmu00280	Valine, leucine and isoleucine degradation	1/105	51/6698	0.55464	0.883812	0.756436	1.25079	Aldh1b1	1
mmu00561	Glycerolipid metabolism	1/105	52/6698	0.561675	0.883812	0.756436	1.22674	Aldh1b1	1
mmu05213	Endometrial cancer	1/105	52/6698	0.561675	0.883812	0.756436	1.22674	Trp53	1
mmu05217	Basal cell carcinoma	1/105	55/6698	0.582127	0.902719	0.772617	1.15983	Trp53	1
mmu00562	Inositol phosphate metabolism	1/105	57/6698	0.595233	0.909857	0.778726	1.11913	Impa2	1
mmu04010	MAPK signaling pathway	4/105	269/6698	0.614075	0.922479	0.789529	0.948557	Stmn1/Hspa8/Trp53/Rasgrp2	4
mmu00010	Glycolysis / Gluconeogenesis	1/105	63/6698	0.632159	0.922479	0.789529	1.01255	Aldh1b1	1
mmu04530	Tight junction	2/105	137/6698	0.637714	0.922479	0.789529	0.931248	Cdk4/Ybx3	2
mmu04622	RIG-I-like receptor signaling pathway	1/105	69/6698	0.665745	0.922479	0.789529	0.9245	Isg15	1
mmu04976	Bile secretion	1/105	71/6698	0.676251	0.922479	0.789529	0.898457	Atp1b3	1
mmu04971	Gastric acid secretion	1/105	73/6698	0.686429	0.922479	0.789529	0.873842	Atp1b3	1
mmu05322	Systemic lupus erythematosus	2/105	152/6698	0.693664	0.922479	0.789529	0.839348	Snrpd1/Snrpd3	2
mmu00980	Metabolism of xenobiotics by cytochrome P450	1/105	77/6698	0.705845	0.922479	0.789529	0.828448	Gsto1	1
mmu03018	RNA degradation	1/105	77/6698	0.705845	0.922479	0.789529	0.828448	Exosc8	1
mmu04970	Salivary secretion	1/105	77/6698	0.705845	0.922479	0.789529	0.828448	Atp1b3	1
mmu04070	Phosphatidylinositol signaling system	1/105	78/6698	0.71051	0.922479	0.789529	0.817827	Impa2	1
mmu04974	Protein digestion and absorption	1/105	78/6698	0.71051	0.922479	0.789529	0.817827	Atp1b3	1
mmu04350	TGF-beta signaling pathway	1/105	85/6698	0.741175	0.922479	0.789529	0.750476	Tfdp1	1
mmu04210	Apoptosis	1/105	86/6698	0.745285	0.922479	0.789529	0.74175	Trp53	1
mmu00982	Drug metabolism - cytochrome P450	1/105	87/6698	0.74933	0.922479	0.789529	0.733224	Gsto1	1
mmu05200	Pathways in cancer	4/105	326/6698	0.759403	0.922479	0.789529	0.782705	Cdk4/Msh2/Trp53/Brca2	4
mmu05215	Prostate cancer	1/105	90/6698	0.761086	0.922479	0.789529	0.708783	Trp53	1
mmu00590	Arachidonic acid metabolism	1/105	91/6698	0.764883	0.922479	0.789529	0.700994	Gpx1	1
mmu04666	Fc gamma R-mediated phagocytosis	1/105	92/6698	0.768619	0.922479	0.789529	0.693375	Scin	1
mmu03015	mRNA surveillance pathway	1/105	94/6698	0.775917	0.922479	0.789529	0.678622	Nxt1	1
mmu05142	Chagas disease	1/105	101/6698	0.799708	0.940316	0.804796	0.631589	Cd3g	1
mmu04972	Pancreatic secretion	1/105	104/6698	0.809122	0.941044	0.805419	0.61337	Atp1b3	1
mmu04114	Oocyte meiosis	1/105	114/6698	0.837446	0.959	0.820787	0.559566	Smc1a	1
mmu04142	Lysosome	1/105	125/6698	0.863812	0.959	0.820787	0.510324	Laptm4b	1
mmu04650	Natural killer cell mediated cytotoxicity	1/105	125/6698	0.863812	0.959	0.820787	0.510324	Cd48	1
mmu04144	Endocytosis	2/105	223/6698	0.870157	0.959	0.820787	0.572112	Il2ra/Hspa8	2
mmu05145	Toxoplasmosis	1/105	128/6698	0.870236	0.959	0.820787	0.498363	Hspa8	1
mmu04722	Neurotrophin signaling pathway	1/105	132/6698	0.878337	0.959	0.820787	0.483261	Trp53	1
mmu05160	Hepatitis C	1/105	137/6698	0.887761	0.959499	0.821215	0.465624	Trp53	1
mmu04630	JAK-STAT signaling pathway	1/105	153/6698	0.913322	0.959551	0.821259	0.416931	Il2ra	1
mmu04310	Wnt signaling pathway	1/105	154/6698	0.914712	0.959551	0.821259	0.414224	Trp53	1
mmu04514	Cell adhesion molecules	1/105	154/6698	0.914712	0.959551	0.821259	0.414224	Sell	1
mmu03013	Nucleocytoplasmic transport	1/105	168/6698	0.932011	0.968206	0.828666	0.379705	Nxt1	1
mmu04145	Phagosome	1/105	179/6698	0.943123	0.96978	0.830013	0.356371	Sec61b	1
mmu04062	Chemokine signaling pathway	1/105	189/6698	0.951653	0.96978	0.830013	0.337516	Rasgrp2	1
mmu04810	Regulation of actin cytoskeleton	1/105	218/6698	0.969863	0.979013	0.837916	0.292617	Scin	1
mmu04060	Cytokine-cytokine receptor interaction	1/105	246/6698	0.980944	0.980944	0.839569	0.259311	Il2ra	1

[truncated: 11 more sheets: Cluster 10, Cluster 11, Cluster 12, Cluster 13, Cluster 14, Cluster 15, Cluster 16, Cluster 17, Cluster 18, Cluster 19, Cluster 20]
