# Supplementary material for: E3 Ligase Rbx1 Orchestrates Thymus Development and Fate Determination of αβ-γδ T Cells
Source: Research (Wash D C). 2025 Jul 10;8:0774. doi: 10.34133/research.0774 (PMC12241798; doi:10.34133/research.0774)
Supplement: Supplementary 1 — Figs. S1 to S12 Tables S1 to S4 [file research.0774.f1.zip › Supplementary Tab. 3.xlsx]

## Sheet: marker_twosample
p_val	avg_log2FC	pct.1	pct.2	p_val_adj	cluster	gene
0	1.06996	0.642	0.371	0	0	Dgka
0	1.038	0.652	0.411	0	0	Arl4c
0	1.00779	0.427	0.182	0	0	S1pr1
0	0.916898	0.803	0.586	0	0	Smc4
0	0.775976	0.817	0.648	0	0	Chd3
0	0.652596	0.997	0.963	0	0	Tmsb10
0	0.628145	0.886	0.63	0	0	Sell
1.31848e-307	0.965609	0.56	0.347	2.55785e-303	0	Rasgrp2
8.57269e-287	0.474439	0.873	0.612	1.6631e-282	0	Ms4a4b
2.73824e-283	0.691571	0.814	0.647	5.31219e-279	0	Gimap6
6.28565e-274	0.625318	0.911	0.754	1.21942e-269	0	Thy1
1.5235e-265	0.579294	0.857	0.687	2.9556e-261	0	Lck
1.38014e-231	0.298436	0.999	0.997	2.67748e-227	0	Malat1
2.47224e-231	0.486496	0.921	0.812	4.79615e-227	0	Shisa5
1.43861e-228	0.841497	0.526	0.348	2.7909e-224	0	Rasa3
2.28863e-226	0.327656	0.83	0.606	4.43994e-222	0	Nkg7
7.03692e-224	0.494759	0.756	0.496	1.36516e-219	0	Ccr9
1.89791e-219	0.506743	0.898	0.774	3.68195e-215	0	Tcf7
3.93532e-212	0.847083	0.479	0.307	7.63451e-208	0	Foxo1
4.98645e-210	0.604742	0.748	0.59	9.67371e-206	0	Ms4a6b
7.65981e-208	0.394679	0.985	0.907	1.486e-203	0	Trdc
1.75476e-205	0.689091	0.603	0.418	3.40424e-201	0	Cd2
9.01285e-205	0.587831	0.457	0.259	1.74849e-200	0	Slfn5
5.441e-192	0.652775	0.695	0.523	1.05555e-187	0	Klf2
4.10695e-190	0.495877	0.837	0.764	7.96748e-186	0	Arhgap45
1.73728e-189	0.543128	0.687	0.497	3.37033e-185	0	Lef1
1.18978e-183	0.387238	0.963	0.924	2.30818e-179	0	Arhgdib
4.76002e-181	0.620965	0.708	0.591	9.23444e-177	0	Saraf
5.54927e-177	0.508287	0.828	0.731	1.07656e-172	0	Ablim1
1.6653e-173	0.482963	0.661	0.443	3.23069e-169	0	Igfbp4
3.28876e-172	0.547741	0.739	0.626	6.38019e-168	0	Gm9844
4.2905e-170	0.506248	0.788	0.63	8.32358e-166	0	Cd27
3.39857e-167	0.763243	0.495	0.348	6.59323e-163	0	Acp5
8.53951e-162	0.289333	0.977	0.951	1.65666e-157	0	Ptprc
2.89569e-155	0.5625	0.428	0.271	5.61764e-151	0	Themis
1.03782e-147	0.530519	0.729	0.649	2.01337e-143	0	Arhgef1
4.03737e-147	0.667442	0.504	0.367	7.83249e-143	0	Add3
4.03137e-144	0.706518	0.338	0.201	7.82087e-140	0	Actn1
2.49387e-143	0.412858	0.617	0.435	4.83811e-139	0	5830411N06Rik
2.53929e-140	0.674761	0.273	0.143	4.92623e-136	0	Trib2
8.58625e-134	0.511769	0.586	0.425	1.66573e-129	0	Gimap4
2.08907e-131	0.393438	0.882	0.823	4.05279e-127	0	Limd2
1.55224e-129	0.52686	0.666	0.568	3.01134e-125	0	Bin2
7.10967e-129	0.560819	0.63	0.533	1.37928e-124	0	Klf13
1.4035e-128	0.317508	0.958	0.922	2.72278e-124	0	Coro1a
3.77801e-128	0.533238	0.656	0.555	7.32935e-124	0	Cytip
2.07691e-127	0.385561	0.842	0.746	4.0292e-123	0	Lat
5.5446e-127	0.398074	0.785	0.69	1.07565e-122	0	Skap1
1.57701e-123	0.542441	0.685	0.592	3.05941e-119	0	Fam189b
2.11156e-123	0.466798	0.802	0.732	4.09643e-119	0	Cnn2
4.04794e-123	0.513435	0.697	0.627	7.853e-119	0	Dnm2
1.06322e-122	0.570199	0.787	0.711	2.06265e-118	0	Trbc1
5.36301e-122	0.343182	0.965	0.888	1.04042e-117	0	Cd52
9.72672e-119	0.332889	0.959	0.902	1.88698e-114	0	Trbc2
4.23657e-112	0.521165	0.688	0.615	8.21895e-108	0	Atp1b3
7.07429e-109	0.635228	0.41	0.286	1.37241e-104	0	Itgb3
5.58119e-108	0.409612	0.801	0.701	1.08275e-103	0	Ltb
1.63773e-107	0.43389	0.666	0.551	3.17719e-103	0	Bcl11b
7.80539e-106	0.398888	0.806	0.75	1.51425e-101	0	Stk17b
1.60944e-104	0.437565	0.753	0.696	3.12231e-100	0	Cox7a2l
2.79042e-104	0.527511	0.52	0.383	5.41341e-100	0	Gimap3
3.56267e-103	0.588607	0.478	0.375	6.91157e-99	0	Rbm38
5.9239e-99	0.490094	0.641	0.533	1.14924e-94	0	Slfn2
1.39146e-97	0.49549	0.452	0.337	2.69942e-93	0	Ripor2
1.48257e-97	0.474515	0.673	0.585	2.87619e-93	0	Ccnd2
3.00831e-93	0.368679	0.718	0.624	5.83612e-89	0	Fyb
8.39471e-89	0.543567	0.523	0.402	1.62857e-84	0	Id3
1.28009e-86	0.332496	0.826	0.782	2.48337e-82	0	Msn
1.69479e-86	0.533478	0.315	0.205	3.28789e-82	0	Pik3ip1
7.19821e-86	0.470808	0.549	0.459	1.39645e-81	0	Prkcq
7.87392e-86	0.466241	0.588	0.507	1.52754e-81	0	Sptbn1
9.77513e-85	0.554235	0.456	0.364	1.89637e-80	0	Stk38
1.16609e-84	0.581029	0.294	0.19	2.26222e-80	0	Arl5c
1.5418e-84	0.559254	0.294	0.191	2.99109e-80	0	Treml2
2.05728e-84	0.537089	0.381	0.274	3.99112e-80	0	Pde3b
7.87294e-84	0.545258	0.346	0.241	1.52735e-79	0	Smad7
1.74623e-82	0.448238	0.495	0.396	3.38769e-78	0	Pitpnc1
2.02474e-82	0.592702	0.309	0.206	3.92799e-78	0	Tmem108
4.14549e-80	0.317291	0.829	0.797	8.04225e-76	0	Jak1
9.71033e-80	0.431716	0.566	0.472	1.8838e-75	0	Rhoh
4.59151e-76	0.557135	0.291	0.194	8.90753e-72	0	Tspan32
1.76312e-75	0.25857	0.624	0.498	3.42046e-71	0	Ctsw
2.05821e-75	0.453421	0.584	0.52	3.99293e-71	0	Stk4
2.71603e-74	0.361196	0.706	0.653	5.2691e-70	0	Anxa6
3.42471e-73	0.527479	0.287	0.194	6.64393e-69	0	Fam78a
3.76382e-72	0.532609	0.29	0.194	7.30182e-68	0	Cmah
1.2174e-69	0.271934	0.871	0.825	2.36175e-65	0	Selplg
4.53117e-69	0.278517	0.574	0.474	8.79047e-65	0	Ighm
5.58895e-68	0.507408	0.338	0.25	1.08426e-63	0	Map4k2
6.00197e-68	0.445661	0.557	0.488	1.16438e-63	0	Zfp36l2
1.57158e-66	0.384139	0.596	0.533	3.04887e-62	0	Rasal3
6.70655e-66	0.420272	0.469	0.39	1.30107e-61	0	Foxp1
1.99636e-63	0.379493	0.556	0.479	3.87293e-59	0	Grap2
4.51289e-63	0.322639	0.699	0.651	8.75501e-59	0	Macf1
1.91107e-60	0.467309	0.479	0.417	3.70748e-56	0	Srpk1
4.95779e-59	0.378014	0.557	0.488	9.6181e-55	0	Evl
6.30144e-55	0.494625	0.454	0.395	1.22248e-50	0	Snx4
1.52842e-54	0.275063	0.616	0.528	2.96514e-50	0	Itgb7
2.88985e-54	0.408561	0.453	0.379	5.60631e-50	0	Hdac7
1.10683e-52	0.302709	0.697	0.657	2.14725e-48	0	Sp100
4.31653e-51	0.41821	0.404	0.328	8.37407e-47	0	Dpp4
4.36368e-51	0.270706	0.687	0.634	8.46555e-47	0	Mndal
8.7764e-51	0.448103	0.421	0.355	1.70262e-46	0	Prkd2
4.52331e-50	0.397535	0.511	0.454	8.77522e-46	0	Rapgef6
5.93041e-50	0.462104	0.364	0.295	1.1505e-45	0	Hpcal1
1.43073e-48	0.438193	0.546	0.492	2.77561e-44	0	Txnip
3.81215e-48	0.32238	0.664	0.631	7.39557e-44	0	Pdcd4
1.57096e-47	0.343396	0.589	0.535	3.04765e-43	0	Ypel3
1.9031e-46	0.429184	0.412	0.343	3.69202e-42	0	Klk8
1.37935e-45	0.486916	0.277	0.207	2.67593e-41	0	Dennd2d
1.30562e-43	0.267536	0.767	0.74	2.5329e-39	0	Cd53
4.26293e-43	0.405757	0.401	0.337	8.27008e-39	0	Gimap8
4.47616e-43	0.403247	0.447	0.39	8.68376e-39	0	Gramd1a
4.70218e-43	0.330072	0.628	0.58	9.12222e-39	0	Emp3
2.54069e-42	0.435759	0.318	0.252	4.92894e-38	0	Il21r
5.67177e-42	0.34764	0.558	0.524	1.10032e-37	0	Arhgap9
3.91821e-41	0.282535	0.622	0.576	7.60132e-37	0	Ifi203
6.96934e-41	0.426137	0.322	0.255	1.35205e-36	0	Gsn
1.01254e-40	0.253932	0.794	0.777	1.96433e-36	0	Ets1
6.48863e-39	0.408639	0.299	0.234	1.25879e-34	0	Galnt10
9.15628e-39	0.441072	0.334	0.272	1.77632e-34	0	Cdkn2d
1.15888e-38	0.457299	0.271	0.209	2.24823e-34	0	Eva1b
5.11726e-37	0.334265	0.563	0.541	9.92748e-33	0	Cdc42se1
4.47393e-36	0.34075	0.528	0.494	8.67942e-32	0	Arrb2
2.36432e-35	0.319239	0.447	0.395	4.58678e-31	0	Itk
1.69982e-33	0.388159	0.402	0.357	3.29766e-29	0	Setx
1.78812e-33	0.366533	0.391	0.338	3.46894e-29	0	Galnt6
6.76498e-33	0.281461	0.612	0.587	1.31241e-28	0	Gmfg
1.07208e-32	0.32516	0.515	0.466	2.07983e-28	0	Dusp2
1.12026e-30	0.359573	0.368	0.32	2.17331e-26	0	Kif21b
1.30489e-30	0.282058	0.603	0.587	2.53149e-26	0	Top2b
6.69662e-30	0.338579	0.415	0.373	1.29914e-25	0	Stk10
7.47733e-30	0.294358	0.521	0.498	1.4506e-25	0	Ppp2r5a
7.51636e-30	0.37148	0.369	0.322	1.45817e-25	0	Kcnn4
2.11554e-29	0.313809	0.532	0.512	4.10415e-25	0	Clk1
3.46924e-29	0.359987	0.418	0.378	6.73033e-25	0	Traf3ip3
6.81396e-29	0.314995	0.493	0.468	1.32191e-24	0	Ldb1
1.18049e-28	0.330518	0.516	0.5	2.29015e-24	0	Slc9a3r1
6.09574e-28	0.356064	0.413	0.375	1.18257e-23	0	Il17ra
6.51976e-28	0.384321	0.264	0.214	1.26483e-23	0	B4galt1
1.32426e-27	0.272131	0.477	0.439	2.56906e-23	0	Utrn
5.26874e-27	0.27203	0.604	0.597	1.02214e-22	0	Ppp1r18
9.46106e-27	0.384499	0.254	0.204	1.83545e-22	0	Frat2
1.01054e-26	0.383463	0.28	0.23	1.96045e-22	0	S1pr4
1.30696e-26	0.265962	0.6	0.588	2.5355e-22	0	Kmt2e
1.66873e-26	0.336274	0.455	0.43	3.23734e-22	0	Pik3cd
1.31897e-25	0.334908	0.354	0.304	2.5588e-21	0	Klf3
2.39561e-25	0.300389	0.483	0.445	4.64748e-21	0	Tspan13
2.88395e-25	0.297726	0.391	0.347	5.59487e-21	0	Trp53inp1
3.44037e-25	0.259838	0.467	0.437	6.67431e-21	0	Map4k4
3.98852e-25	0.349965	0.396	0.357	7.73774e-21	0	Peli1
4.82603e-24	0.28333	0.539	0.528	9.3625e-20	0	Arhgap30
7.01984e-24	0.279827	0.572	0.566	1.36185e-19	0	Erbin
1.52051e-23	0.366918	0.377	0.346	2.94978e-19	0	Slc44a2
4.5331e-23	0.341111	0.331	0.291	8.79421e-19	0	Tgfbr2
4.43032e-22	0.269793	0.564	0.561	8.59482e-18	0	Fermt3
9.76178e-22	0.29507	0.368	0.33	1.89378e-17	0	Pde7a
5.35409e-21	0.323695	0.408	0.381	1.03869e-16	0	1810026B05Rik
8.11737e-21	0.370025	0.314	0.274	1.57477e-16	0	4930523C07Rik
1.35885e-20	0.34872	0.311	0.274	2.63618e-16	0	Dennd1c
1.65016e-20	0.354451	0.34	0.308	3.20131e-16	0	AB124611
3.99547e-20	0.331574	0.37	0.34	7.75122e-16	0	Pdlim1
5.46217e-20	0.271999	0.427	0.399	1.05966e-15	0	Mta3
7.36309e-20	0.273241	0.499	0.486	1.42844e-15	0	Ube2r2
1.57107e-19	0.320318	0.342	0.307	3.04788e-15	0	Trim12a
1.7206e-19	0.315859	0.373	0.343	3.33797e-15	0	Vps37b
2.27807e-19	0.312799	0.411	0.393	4.41946e-15	0	Grk6
2.56413e-19	0.295654	0.35	0.317	4.97442e-15	0	Ube2h
3.74233e-19	0.267463	0.523	0.511	7.26011e-15	0	Pycard
3.93347e-19	0.330259	0.346	0.319	7.63093e-15	0	Kcnab2
4.75285e-19	0.279146	0.509	0.506	9.22053e-15	0	Arl6ip5
1.11889e-18	0.329902	0.251	0.211	2.17065e-14	0	H2-Oa
1.56415e-18	0.309003	0.279	0.243	3.03444e-14	0	Ift80
2.71581e-18	0.283308	0.379	0.344	5.26868e-14	0	Kbtbd11
9.10256e-18	0.292147	0.334	0.299	1.7659e-13	0	Vsir
1.75291e-17	0.301034	0.447	0.429	3.40064e-13	0	Ppp1r15a
2.25346e-17	0.271147	0.416	0.397	4.37171e-13	0	Add1
3.45027e-16	0.278418	0.338	0.306	6.69352e-12	0	Clec2i
9.51885e-16	0.259949	0.488	0.488	1.84666e-11	0	Grk2
2.85925e-15	0.308021	0.353	0.328	5.54694e-11	0	Plec
3.04454e-15	0.312545	0.38	0.366	5.90641e-11	0	Myo1g
6.46479e-15	0.293787	0.338	0.315	1.25417e-10	0	Baz2a
9.54253e-15	0.259509	0.434	0.422	1.85125e-10	0	Lbh
1.85673e-14	0.266128	0.335	0.311	3.60205e-10	0	Ccdc88c
2.56068e-14	0.285713	0.379	0.355	4.96772e-10	0	Il27ra
4.36963e-14	0.309589	0.342	0.324	8.47709e-10	0	Phf20l1
6.56196e-14	0.315824	0.396	0.381	1.27302e-09	0	Resf1
2.84214e-13	0.311592	0.281	0.256	5.51374e-09	0	Grap
5.01591e-13	0.276934	0.371	0.358	9.73087e-09	0	Il16
2.04817e-12	0.288642	0.298	0.275	3.97345e-08	0	Rnf167
2.15067e-12	0.271822	0.289	0.265	4.17229e-08	0	Ifnar1
3.67424e-12	0.28259	0.309	0.288	7.12802e-08	0	Srpk2
4.37465e-12	0.296903	0.294	0.273	8.48682e-08	0	Smarca2
4.45863e-12	0.258076	0.425	0.424	8.64974e-08	0	Nsd3
1.20612e-11	0.261586	0.322	0.297	2.33988e-07	0	Trat1
1.44958e-11	0.272925	0.338	0.321	2.81219e-07	0	Mdm4
4.56847e-11	0.275012	0.433	0.436	8.86284e-07	0	Rpl13a
4.88002e-11	0.298706	0.269	0.249	9.46725e-07	0	Frmd8
5.49387e-11	0.278956	0.292	0.269	1.06581e-06	0	Fam102a
1.08941e-10	0.279787	0.347	0.334	2.11345e-06	0	Akap8l
6.37554e-10	0.270888	0.393	0.395	1.23685e-05	0	Cnp
5.41417e-09	0.257827	0.372	0.372	0.000105035	0	Gltp
2.48257e-08	0.271912	0.27	0.259	0.000481618	0	Capn1
3.02079e-08	0.260404	0.384	0.387	0.000586034	0	Sirt7
5.37423e-08	0.304257	0.283	0.269	0.0010426	0	Dipk2a
7.19726e-08	0.250033	0.384	0.386	0.00139627	0	Plgrkt
1.02469e-07	0.262081	0.27	0.256	0.0019879	0	Gimap5
2.82056e-07	0.262525	0.291	0.281	0.00547188	0	Mpp1
9.06544e-07	0.265639	0.286	0.28	0.0175869	0	Cmas
3.27202e-06	0.260183	0.306	0.305	0.0634772	0	Sun2
0.000205671	0.280131	0.265	0.269	1	0	Nras
0	2.39777	0.746	0.154	0	1	Cpa3
0	2.29269	0.906	0.374	0	1	Gzma
0	1.92879	0.705	0.117	0	1	Etv5
0	1.85829	0.67	0.123	0	1	Tmem121
0	1.82513	0.915	0.434	0	1	Igfbp4
0	1.78401	0.788	0.21	0	1	Sox13
0	1.66636	0.983	0.492	0	1	Ccr9
0	1.63235	0.306	0.088	0	1	Myo6
0	1.55047	0.996	0.894	0	1	Crip1
0	1.51318	0.54	0.102	0	1	Tox2
0	1.48869	0.765	0.267	0	1	B630019A10Rik
0	1.34862	0.718	0.266	0	1	Lztfl1
0	1.31269	0.439	0.078	0	1	Tuba8
0	1.26785	0.511	0.153	0	1	Mns1
0	1.25747	0.978	0.639	0	1	Sell
0	1.22076	0.749	0.314	0	1	Gata3
0	1.19969	0.557	0.203	0	1	Exoc4
0	1.19047	0.573	0.155	0	1	Endou
0	1.15248	0.973	0.778	0	1	Cd247
0	1.14032	0.647	0.256	0	1	St6gal1
0	1.1191	0.866	0.552	0	1	Rasgrp1
0	1.1165	0.888	0.57	0	1	Lgals9
0	1.10923	0.835	0.448	0	1	Sox4
0	1.09947	0.382	0.084	0	1	Gfra1
0	1.08645	0.622	0.316	0	1	Paxbp1
0	1.08451	0.56	0.197	0	1	Nck2
0	1.04573	0.715	0.298	0	1	Blk
0	1.03187	0.628	0.267	0	1	Camk2d
0	1.02237	0.725	0.389	0	1	Tespa1
0	1.00972	0.703	0.387	0	1	Aff4
0	1.00592	0.916	0.666	0	1	Trgc2
0	1.00299	0.587	0.244	0	1	Myb
0	0.995961	0.893	0.622	0	1	Snrpe
0	0.960574	0.422	0.14	0	1	Heg1
0	0.954999	0.316	0.074	0	1	Tedc1
0	0.930297	0.865	0.581	0	1	Sh3kbp1
0	0.920828	0.278	0.048	0	1	Slc15a1
0	0.916889	0.561	0.237	0	1	Gsn
0	0.912507	0.559	0.218	0	1	Fam169b
0	0.908664	0.692	0.376	0	1	Mta3
0	0.905742	0.688	0.376	0	1	Chchd3
0	0.785536	0.92	0.628	0	1	Cd27
0	0.717493	0.635	0.299	0	1	Slc9a9
0	0.42573	0.998	0.984	0	1	Rps9
1.54258e-298	0.787466	0.272	0.069	2.9926e-294	1	Clec12a
9.36539e-292	0.722826	0.482	0.183	1.81689e-287	1	Dntt
1.35697e-279	0.888829	0.593	0.29	2.63253e-275	1	Abi3
1.73411e-278	0.88356	0.632	0.323	3.36418e-274	1	Kbtbd11
7.23304e-276	0.591923	0.792	0.46	1.40321e-271	1	Ighm
1.90302e-272	0.788051	0.702	0.356	3.69185e-268	1	Maf
2.57129e-269	0.76491	0.828	0.544	4.9883e-265	1	Bcl11b
3.48937e-263	0.783198	0.28	0.081	6.76937e-259	1	Tnfsf11
6.27624e-254	0.807802	0.778	0.511	1.21759e-249	1	Cmtm7
1.00603e-252	0.810021	0.793	0.549	1.95169e-248	1	Cd164
9.81029e-252	0.82612	0.529	0.247	1.9032e-247	1	Dipk2a
8.36311e-251	0.813517	0.679	0.377	1.62244e-246	1	Sh2d1a
1.48519e-248	0.660585	0.937	0.719	2.88126e-244	1	Trgc1
2.42174e-247	0.814004	0.642	0.358	4.69818e-243	1	Rnf24
1.53991e-242	0.849675	0.48	0.22	2.98742e-238	1	Hnrnpll
3.92156e-241	0.50053	0.819	0.52	7.60782e-237	1	Plac8
4.92776e-239	0.738066	0.773	0.518	9.55985e-235	1	Grb2
2.18431e-235	0.634366	0.252	0.071	4.23756e-231	1	Ppm1l
5.38081e-230	0.62513	0.883	0.653	1.04388e-225	1	Chd3
1.76719e-229	0.73102	0.531	0.252	3.42835e-225	1	Marcksl1
2.90631e-228	0.756271	0.737	0.476	5.63824e-224	1	Arrb2
1.16145e-226	0.787287	0.349	0.13	2.25321e-222	1	Abcb9
1.251e-226	0.815691	0.463	0.213	2.42694e-222	1	Tfrc
3.0292e-222	0.772201	0.384	0.156	5.87664e-218	1	Ptov1
6.32508e-214	0.616722	0.935	0.78	1.22707e-209	1	Tcf7
1.31472e-212	0.790299	0.556	0.296	2.55055e-208	1	Atp8b4
5.81833e-208	0.751977	0.627	0.363	1.12876e-203	1	Rgs10
4.80931e-207	0.60278	0.273	0.091	9.33006e-203	1	Smo
1.37332e-206	0.759497	0.711	0.475	2.66423e-202	1	Gnai3
7.19875e-206	0.745561	0.675	0.41	1.39656e-201	1	Zfas1
2.70122e-205	0.855013	0.706	0.439	5.24036e-201	1	5830411N06Rik
1.69631e-204	0.708106	0.734	0.469	3.29083e-200	1	Ppp1r14b
7.08394e-203	0.548291	0.966	0.76	1.37429e-198	1	Thy1
9.96822e-197	0.643184	0.623	0.354	1.93383e-192	1	Nrip1
2.33318e-193	0.726964	0.456	0.223	4.52637e-189	1	Coro7
3.97236e-193	0.7011	0.306	0.114	7.70638e-189	1	Slc16a10
8.48021e-190	0.656608	0.633	0.367	1.64516e-185	1	Hdac7
3.14297e-186	0.755723	0.503	0.262	6.09735e-182	1	Nrros
3.56987e-186	0.618503	0.727	0.463	6.92555e-182	1	Rhoh
1.19086e-178	0.566215	0.841	0.618	2.31028e-174	1	Fyb
3.61042e-175	0.706489	0.528	0.291	7.00421e-171	1	Pglyrp2
1.35529e-171	0.641548	0.713	0.478	2.62926e-167	1	Prdx2
9.47155e-170	0.656416	0.627	0.392	1.83748e-165	1	Tes
7.96205e-166	0.645259	0.48	0.252	1.54464e-161	1	AI504432
4.04427e-164	0.64532	0.738	0.52	7.84588e-160	1	Ptpn7
2.44728e-160	0.661565	0.57	0.346	4.74772e-156	1	Parvg
1.14434e-159	0.667929	0.559	0.325	2.22001e-155	1	Galnt6
1.6722e-158	0.615226	0.692	0.471	3.24407e-154	1	Grap2
2.84377e-158	0.636203	0.862	0.666	5.51691e-154	1	Trgc4
5.16149e-158	0.565742	0.623	0.385	1.00133e-153	1	Cux1
3.62564e-156	0.666654	0.503	0.273	7.03374e-152	1	Lpar6
1.08913e-155	0.363014	0.994	0.938	2.1129e-151	1	Ftl1
3.34787e-155	0.572399	0.429	0.211	6.49486e-151	1	Kdm5b
1.84408e-154	0.635681	0.308	0.129	3.57751e-150	1	Sytl1
1.5177e-153	0.28722	0.998	0.983	2.94433e-149	1	Rplp0
9.5065e-153	0.523678	0.26	0.099	1.84426e-148	1	St8sia1
2.38071e-152	0.628742	0.592	0.356	4.61859e-148	1	Trgv2
9.26832e-152	0.625377	0.474	0.255	1.79805e-147	1	Trp53i11
4.89126e-151	0.579143	0.441	0.225	9.48905e-147	1	Galnt10
1.23929e-150	0.530692	0.709	0.475	2.40423e-146	1	Znrf1
1.26587e-150	0.407739	0.974	0.917	2.4558e-146	1	Eef2
3.55868e-150	0.596367	0.777	0.596	6.90383e-146	1	Atp5pb
1.05967e-149	0.475504	0.93	0.745	2.05575e-145	1	Lat
1.58036e-149	0.625482	0.497	0.28	3.0659e-145	1	Arhgef6
8.04563e-148	0.581767	0.455	0.238	1.56085e-143	1	Ldlrad4
1.46776e-146	0.636374	0.536	0.315	2.84745e-142	1	Dok2
2.01014e-145	0.656138	0.527	0.305	3.89968e-141	1	Casp3
9.28941e-143	0.56657	0.311	0.138	1.80215e-138	1	Aldh2
2.55918e-142	0.595722	0.733	0.509	4.9648e-138	1	Calm3
1.09176e-140	0.629468	0.54	0.321	2.11802e-136	1	Mtf2
9.00082e-139	0.445795	0.985	0.904	1.74616e-134	1	Trbc2
6.52727e-138	0.549065	0.588	0.361	1.26629e-133	1	Rabgap1l
1.90732e-136	0.592831	0.447	0.239	3.70019e-132	1	Klhl24
3.42711e-131	0.540393	0.518	0.304	6.6486e-127	1	Camk4
1.19898e-129	0.570874	0.581	0.371	2.32602e-125	1	Pdha1
4.32873e-128	0.52548	0.422	0.222	8.39773e-124	1	Usp18
4.1909e-127	0.409813	0.956	0.871	8.13035e-123	1	Actr3
2.59751e-124	0.542587	0.526	0.317	5.03916e-120	1	Pde7a
4.02596e-124	0.563124	0.384	0.199	7.81036e-120	1	Wbp1
1.88327e-123	0.594531	0.392	0.205	3.65355e-119	1	Tmem108
2.67082e-123	0.568745	0.503	0.303	5.18139e-119	1	Scd2
2.47877e-122	0.553617	0.463	0.265	4.80881e-118	1	Mpp1
5.70569e-121	0.349537	0.978	0.908	1.1069e-116	1	Ptprcap
6.14799e-121	0.555978	0.429	0.236	1.19271e-116	1	Rcbtb2
1.26281e-119	0.32177	0.984	0.94	2.44984e-115	1	Rpl21
2.30437e-118	0.584069	0.328	0.159	4.47047e-114	1	Cd24a
5.97169e-118	0.419376	0.498	0.294	1.15851e-113	1	Tcf12
2.10785e-117	0.364043	0.992	0.912	4.08923e-113	1	Trdc
7.26145e-117	0.542317	0.296	0.14	1.40872e-112	1	Pex6
1.16858e-115	0.495788	0.582	0.374	2.26704e-111	1	Rcsd1
1.50481e-115	0.594713	0.311	0.151	2.91932e-111	1	Gstt2
6.05364e-115	0.478804	0.546	0.335	1.17441e-110	1	Trp53inp1
3.54879e-113	0.641355	0.685	0.506	6.88464e-109	1	Uqcrq
6.54418e-112	0.528167	0.54	0.348	1.26957e-107	1	Mbp
1.25972e-111	0.489339	0.749	0.573	2.44386e-107	1	Macroh2a1
1.36828e-111	0.525273	0.632	0.43	2.65447e-107	1	Rtf1
1.77028e-111	0.49588	0.64	0.433	3.43435e-107	1	Tspan13
3.85609e-111	0.554564	0.278	0.129	7.48081e-107	1	Bpgm
1.70672e-110	0.541532	0.598	0.404	3.31104e-106	1	Cnot6l
4.12903e-108	0.483378	0.512	0.312	8.01032e-104	1	Kcnn4
9.95501e-108	0.507429	0.317	0.159	1.93127e-103	1	Traf4
1.51476e-107	0.595823	0.83	0.712	2.93863e-103	1	Trbc1
4.80286e-107	0.524834	0.263	0.121	9.31755e-103	1	Slc39a6
6.19025e-107	0.256778	0.997	0.977	1.20091e-102	1	Rps11
2.06369e-106	0.404105	0.767	0.548	4.00356e-102	1	Ramp1
5.37487e-106	0.500961	0.55	0.357	1.04272e-101	1	Abhd8
9.27129e-106	0.444535	0.658	0.455	1.79863e-101	1	Prkcq
2.42996e-104	0.415222	0.852	0.691	4.71411e-100	1	Cox7a2l
1.21814e-103	0.483673	0.335	0.175	2.36318e-99	1	Idh2
9.24299e-103	0.367114	0.276	0.128	1.79314e-98	1	Arpp21
3.00856e-102	0.594538	0.685	0.509	5.8366e-98	1	Traf5
5.61497e-101	0.457174	0.703	0.527	1.0893e-96	1	Rasal3
1.67695e-100	0.573133	0.467	0.285	3.25329e-96	1	Trat1
5.80046e-100	0.516111	0.582	0.393	1.12529e-95	1	Rsrc2
1.28983e-99	0.404248	0.771	0.593	2.50227e-95	1	Saraf
1.62628e-99	0.317779	0.582	0.374	3.15499e-95	1	Tox
9.62059e-98	0.572599	0.285	0.139	1.86639e-93	1	Trdv5
2.11484e-96	0.516471	0.406	0.239	4.10279e-92	1	Dpf2
3.17504e-96	0.448348	0.378	0.206	6.15958e-92	1	Pik3ip1
5.6587e-96	0.256553	0.994	0.962	1.09779e-91	1	Rps3a1
5.71541e-96	0.458521	0.49	0.306	1.10879e-91	1	Ube2h
2.61968e-95	0.495716	0.552	0.368	5.08218e-91	1	Runx3
1.46579e-94	0.264904	0.995	0.964	2.84363e-90	1	Rps26
2.57344e-94	0.426386	0.73	0.563	4.99248e-90	1	Csnk1a1
3.17399e-94	0.408616	0.847	0.721	6.15754e-90	1	Eif3f
1.29964e-93	0.478084	0.554	0.367	2.52131e-89	1	Bzw2
7.45433e-93	0.545555	0.511	0.34	1.44614e-88	1	Pigx
8.25477e-93	0.496746	0.513	0.334	1.60142e-88	1	Sla2
2.03267e-91	0.454012	0.328	0.176	3.94338e-87	1	Plscr3
4.32227e-91	0.475085	0.529	0.349	8.3852e-87	1	Prkd2
5.96007e-91	0.362343	0.732	0.547	1.15625e-86	1	Ikzf1
5.87177e-90	0.455636	0.348	0.192	1.13912e-85	1	Gngt2
2.60469e-88	0.472621	0.414	0.248	5.05311e-84	1	Il21r
4.27134e-88	0.415859	0.719	0.546	8.2864e-84	1	Hp1bp3
1.46663e-87	0.46707	0.328	0.181	2.84525e-83	1	Sypl
1.26513e-86	0.354677	0.87	0.734	2.45436e-82	1	Ablim1
2.85025e-86	0.433344	0.662	0.486	5.52948e-82	1	Ppp2r5a
3.68421e-86	0.336234	0.605	0.397	7.14736e-82	1	Ezh2
6.08761e-86	0.435903	0.271	0.137	1.181e-81	1	Patz1
1.00647e-85	0.468326	0.553	0.38	1.95255e-81	1	Dnajb1
1.48613e-84	0.266368	0.992	0.947	2.88309e-80	1	Rpl18
2.65504e-84	0.435914	0.613	0.434	5.15078e-80	1	Lbr
4.75618e-84	0.474476	0.59	0.409	9.22699e-80	1	Atpif1
4.79936e-84	0.413463	0.74	0.576	9.31077e-80	1	Gmfg
3.10411e-83	0.464519	0.287	0.151	6.02198e-79	1	Tspan31
3.53884e-83	0.423062	0.469	0.296	6.86535e-79	1	Clec2i
1.90478e-82	0.392991	0.768	0.609	3.69526e-78	1	Csk
1.5308e-81	0.43439	0.259	0.13	2.96975e-77	1	Acss1
1.85568e-80	0.408733	0.285	0.15	3.60003e-76	1	Bach1
3.12415e-80	0.451546	0.257	0.13	6.06085e-76	1	Ptger4
9.36015e-80	0.288991	0.722	0.506	1.81587e-75	1	Lef1
1.02563e-79	0.340014	0.902	0.791	1.98973e-75	1	Uqcrh
1.75011e-78	0.436512	0.609	0.431	3.39521e-74	1	Cbx1
5.99504e-78	0.398686	0.484	0.314	1.16304e-73	1	Ttc3
7.27819e-78	0.404771	0.647	0.473	1.41197e-73	1	Ube2r2
3.4214e-77	0.432993	0.344	0.197	6.63751e-73	1	Atp1b1
5.06528e-77	0.399761	0.493	0.328	9.82664e-73	1	Prkcb
2.95881e-76	0.375805	0.859	0.715	5.74009e-72	1	Gas5
3.81495e-76	0.467067	0.389	0.242	7.401e-72	1	Cnpy2
6.85244e-76	0.393678	0.27	0.14	1.32937e-71	1	Calcoco1
1.73974e-75	0.385211	0.718	0.568	3.3751e-71	1	Atrx
7.45001e-75	0.316025	0.858	0.721	1.4453e-70	1	Arl6ip1
2.04488e-74	0.3776	0.714	0.557	3.96707e-70	1	Tsc22d4
2.96648e-74	0.449511	0.324	0.188	5.75497e-70	1	Inpp5b
5.42612e-74	0.412666	0.585	0.422	1.05267e-69	1	Rpl13a
5.74187e-74	0.436319	0.277	0.149	1.11392e-69	1	Rab19
7.88777e-74	0.37759	0.606	0.427	1.53023e-69	1	Cdk4
2.33608e-73	0.359172	0.768	0.618	4.53199e-69	1	Acin1
6.3388e-73	0.434547	0.46	0.306	1.22973e-68	1	Arpc1a
6.85642e-73	0.433749	0.652	0.495	1.33014e-68	1	2410006H16Rik
1.04076e-72	0.37525	0.713	0.557	2.01908e-68	1	Ddx6
4.28924e-72	0.394775	0.587	0.424	8.32112e-68	1	2025-09-09
4.90407e-72	0.310737	0.931	0.819	9.51389e-68	1	Cd3d
7.79288e-72	0.422966	0.458	0.303	1.51182e-67	1	Actr10
4.69816e-71	0.354851	0.413	0.254	9.11443e-67	1	Pdcd1
7.87793e-71	0.381244	0.274	0.149	1.52832e-66	1	Narf
6.43444e-70	0.413775	0.292	0.166	1.24828e-65	1	Ddx19a
5.56318e-69	0.41204	0.589	0.414	1.07926e-64	1	Anp32e
5.06807e-68	0.256312	0.984	0.955	9.83205e-64	1	Rpsa
5.15251e-68	0.272032	0.835	0.691	9.99588e-64	1	Skap1
5.53661e-68	0.387407	0.273	0.151	1.0741e-63	1	Wdr6
5.81675e-68	0.331441	0.875	0.768	1.12845e-63	1	Ucp2
1.4571e-67	0.357664	0.488	0.331	2.82677e-63	1	Aak1
2.03089e-67	0.388838	0.392	0.248	3.93992e-63	1	Pecam1
4.49813e-67	0.41133	0.353	0.216	8.72637e-63	1	Rnf2
7.80988e-67	0.447962	0.272	0.151	1.51512e-62	1	2300009A05Rik
1.22623e-66	0.393977	0.356	0.218	2.3789e-62	1	Gtpbp2
1.84977e-66	0.433584	0.311	0.182	3.58856e-62	1	1110038B12Rik
3.68267e-66	0.374869	0.471	0.316	7.14437e-62	1	Klhl6
5.2023e-66	0.365184	0.651	0.497	1.00925e-61	1	Rap1a
2.36323e-65	0.377422	0.342	0.205	4.58466e-61	1	H2-Oa
6.40316e-65	0.347186	0.313	0.182	1.24221e-60	1	Mbtd1
1.42976e-64	0.379698	0.252	0.137	2.77373e-60	1	Anks1
2.97891e-64	0.375613	0.428	0.281	5.77908e-60	1	Midn
1.28147e-62	0.404505	0.392	0.254	2.48606e-58	1	Desi1
2.47692e-62	0.368893	0.332	0.2	4.80523e-58	1	Frat2
5.24697e-62	0.36809	0.263	0.147	1.01791e-57	1	Etv3
5.99086e-62	0.318494	0.705	0.554	1.16223e-57	1	Erbin
6.85468e-62	0.364815	0.655	0.52	1.32981e-57	1	Gpi1
9.7558e-62	0.324515	0.254	0.138	1.89263e-57	1	Ccr7
2.68592e-61	0.361209	0.602	0.448	5.21068e-57	1	Nono
5.41808e-61	0.371993	0.261	0.146	1.05111e-56	1	Mvb12b
5.65136e-61	0.278984	0.782	0.629	1.09636e-56	1	Npc2
1.29019e-60	0.33302	0.745	0.612	2.50297e-56	1	Paip2
3.12352e-60	0.392544	0.314	0.187	6.05962e-56	1	Rnf125
4.15075e-60	0.373467	0.319	0.191	8.05246e-56	1	Adamts10
6.67731e-60	0.390166	0.597	0.444	1.2954e-55	1	Top1
8.60138e-60	0.395182	0.357	0.224	1.66867e-55	1	Lipa
1.11653e-59	0.374869	0.465	0.317	2.16607e-55	1	Nedd4
1.14481e-59	0.305019	0.803	0.669	2.22094e-55	1	Nop53
1.92576e-59	0.471571	0.396	0.266	3.73597e-55	1	Gstp1
2.06738e-59	0.374545	0.377	0.241	4.01071e-55	1	St8sia4
8.29319e-59	0.366688	0.293	0.173	1.60888e-54	1	N4bp2
9.4906e-59	0.375032	0.441	0.301	1.84118e-54	1	Tlk1
6.61539e-58	0.366468	0.525	0.379	1.28339e-53	1	Atxn7l3b
7.56465e-58	0.346431	0.566	0.423	1.46754e-53	1	Ccni
1.03127e-57	0.405177	0.344	0.219	2.00066e-53	1	Sh2b1
6.04617e-57	0.388706	0.416	0.281	1.17296e-52	1	Pstpip1
1.24501e-56	0.367075	0.4	0.267	2.41532e-52	1	Ap3s1
1.52811e-56	0.347593	0.556	0.411	2.96454e-52	1	Lbh
9.96583e-56	0.38064	0.338	0.213	1.93337e-51	1	Fndc3a
1.06096e-55	0.418711	0.307	0.19	2.05827e-51	1	Gyg
4.90038e-55	0.375299	0.419	0.287	9.50674e-51	1	Arhgef2
4.92115e-55	0.366654	0.296	0.181	9.54704e-51	1	Dnmt3a
5.11878e-55	0.323858	0.75	0.607	9.93044e-51	1	Skp1a
1.47321e-54	0.307545	0.641	0.492	2.85803e-50	1	Ftl1-ps1
1.94407e-54	0.297638	0.924	0.826	3.77149e-50	1	Arih1
2.09072e-54	0.260178	0.883	0.783	4.056e-50	1	Eif4g2
3.71711e-54	0.33127	0.333	0.208	7.21119e-50	1	Eva1b
4.29472e-54	0.306921	0.478	0.331	8.33175e-50	1	Mxd4
1.19769e-53	0.308274	0.364	0.234	2.32352e-49	1	Mgat5
3.83629e-53	0.351432	0.372	0.244	7.4424e-49	1	Cxxc5
1.12955e-52	0.31166	0.408	0.275	2.19132e-48	1	Rfx7
2.11303e-52	0.36467	0.372	0.247	4.09928e-48	1	Snhg6
2.15587e-52	0.294889	0.433	0.297	4.18239e-48	1	Foxn3
4.52504e-52	0.342848	0.314	0.198	8.77859e-48	1	Cdk6
5.68302e-52	0.346792	0.254	0.148	1.1025e-47	1	Xpc
9.77897e-52	0.310209	0.269	0.158	1.89712e-47	1	Smad3
1.42622e-51	0.340074	0.27	0.159	2.76687e-47	1	Armc7
1.44532e-51	0.312945	0.57	0.429	2.80392e-47	1	Map4k4
1.96358e-51	0.342131	0.321	0.204	3.80934e-47	1	Zfp740
2.40991e-51	0.312675	0.702	0.559	4.67522e-47	1	Lcp2
2.78253e-51	0.331892	0.312	0.198	5.3981e-47	1	Ap1b1
1.7757e-50	0.329311	0.6	0.462	3.44486e-46	1	H13
3.72589e-50	0.323954	0.254	0.15	7.22822e-46	1	Csnk1e
4.84172e-50	0.274561	0.793	0.682	9.39295e-46	1	Rps17
5.24581e-50	0.300622	0.412	0.281	1.01769e-45	1	Baz2b
4.34829e-49	0.342318	0.409	0.285	8.43568e-45	1	Atxn10
5.63786e-49	0.33523	0.418	0.292	1.09374e-44	1	Dgkd
6.29107e-48	0.345346	0.393	0.272	1.22047e-43	1	Rest
8.13145e-48	0.273603	0.66	0.52	1.5775e-43	1	Celf2
9.79434e-48	0.295401	0.314	0.2	1.9001e-43	1	Jarid2
1.3894e-47	0.357945	0.309	0.197	2.69543e-43	1	Sesn1
4.19001e-47	0.319918	0.603	0.469	8.12862e-43	1	Rtraf
4.29666e-47	0.339174	0.253	0.151	8.33552e-43	1	Ilvbl
5.96741e-47	0.303094	0.267	0.163	1.15768e-42	1	Ano6
1.40101e-46	0.324476	0.298	0.189	2.71795e-42	1	Smarcd1
2.29791e-46	0.320842	0.463	0.337	4.45795e-42	1	Cbx4
3.54656e-46	0.274696	0.466	0.332	6.88033e-42	1	Nr3c1
3.88838e-46	0.290898	0.532	0.399	7.54345e-42	1	Ptk2b
6.51641e-46	0.357047	0.387	0.268	1.26418e-41	1	Glipr1
9.15692e-46	0.318718	0.615	0.48	1.77644e-41	1	Use1
1.13893e-45	0.312715	0.272	0.168	2.20953e-41	1	Tapt1
2.22425e-45	0.32009	0.258	0.158	4.31504e-41	1	Maco1
3.76698e-45	0.335688	0.612	0.488	7.30793e-41	1	Cops9
5.16682e-45	0.252833	0.971	0.9	1.00236e-40	1	Gm2000
5.3437e-45	0.341808	0.263	0.161	1.03668e-40	1	Xlr4a
5.52016e-45	0.298101	0.47	0.347	1.07091e-40	1	Cbl
1.47563e-44	0.304095	0.257	0.156	2.86272e-40	1	Tnk2
1.66402e-44	0.319528	0.362	0.248	3.2282e-40	1	Stt3b
3.59607e-44	0.340301	0.438	0.319	6.97638e-40	1	Ppp6r1
4.55948e-44	0.316913	0.49	0.361	8.84539e-40	1	Gimap9
2.13494e-43	0.327496	0.312	0.205	4.14179e-39	1	Stap1
2.18673e-43	0.30911	0.351	0.239	4.24225e-39	1	Med13
2.82395e-43	0.321389	0.639	0.513	5.47846e-39	1	Tecr
8.73156e-43	0.330505	0.327	0.219	1.69392e-38	1	Gpr65
8.91792e-43	0.273207	0.588	0.459	1.73008e-38	1	Nisch
1.0126e-42	0.341784	0.295	0.193	1.96444e-38	1	Dtnbp1
1.14732e-42	0.274354	0.318	0.206	2.2258e-38	1	Nlrc3
3.23376e-42	0.291486	0.377	0.262	6.27349e-38	1	Lasp1
7.61742e-42	0.284791	0.501	0.377	1.47778e-37	1	Rbbp6
2.1128e-41	0.301106	0.273	0.173	4.09883e-37	1	Casp6
2.49642e-41	0.325934	0.27	0.172	4.84305e-37	1	Eci2
5.5216e-41	0.305406	0.379	0.266	1.07119e-36	1	Elk4
1.34867e-40	0.265335	0.589	0.461	2.61642e-36	1	Ldb1
1.40783e-40	0.315215	0.421	0.305	2.73119e-36	1	Iqgap2
2.21688e-40	0.268798	0.44	0.317	4.30075e-36	1	Kif21b
1.84284e-39	0.306201	0.355	0.248	3.57511e-35	1	Rasa2
1.94779e-39	0.274945	0.469	0.349	3.77872e-35	1	Srrt
1.95249e-39	0.26623	0.351	0.239	3.78782e-35	1	Zmynd8
4.47292e-39	0.265898	0.587	0.466	8.67746e-35	1	Rock1
4.71646e-39	0.269494	0.302	0.2	9.14993e-35	1	Pxn
6.54578e-39	0.263126	0.424	0.304	1.26988e-34	1	AC149090.1
7.04676e-39	0.264232	0.353	0.24	1.36707e-34	1	Pink1
7.08606e-39	0.299731	0.281	0.184	1.3747e-34	1	Impdh1
9.90893e-39	0.299262	0.261	0.169	1.92233e-34	1	Zfp422
1.52461e-38	0.296482	0.457	0.34	2.95775e-34	1	Phf14
1.94038e-38	0.316341	0.268	0.175	3.76434e-34	1	Pwwp3a
2.27307e-38	0.266151	0.498	0.375	4.40976e-34	1	Plgrkt
3.04474e-38	0.261103	0.483	0.359	5.90679e-34	1	Hmgb1
3.59216e-38	0.273614	0.42	0.301	6.9688e-34	1	Klf3
3.64147e-38	0.291513	0.406	0.295	7.06445e-34	1	Dync1i2
5.89258e-38	0.268896	0.514	0.392	1.14316e-33	1	Hnrnph1
5.94014e-38	0.263044	0.557	0.429	1.15239e-33	1	Hnrnpa1
1.01017e-37	0.28314	0.503	0.386	1.95974e-33	1	Def6
1.01612e-37	0.293087	0.277	0.18	1.97127e-33	1	Ppp1r13b
1.2844e-37	0.303566	0.39	0.281	2.49174e-33	1	Dctn6
1.74017e-37	0.302085	0.556	0.438	3.37593e-33	1	Slc38a2
2.47977e-37	0.261199	0.573	0.455	4.81075e-33	1	Caprin1
2.68242e-37	0.259454	0.593	0.47	5.2039e-33	1	Sp110
3.39285e-37	0.254964	0.612	0.498	6.58214e-33	1	Bptf
4.83991e-37	0.25916	0.727	0.617	9.38943e-33	1	Ndufa6
8.63341e-37	0.266395	0.401	0.291	1.67488e-32	1	Vezf1
1.16913e-36	0.295997	0.308	0.21	2.26811e-32	1	Blmh
2.47301e-36	0.277347	0.521	0.405	4.79764e-32	1	Tnfaip8
3.34416e-36	0.309472	0.365	0.26	6.48767e-32	1	Uqcc3
3.38349e-36	0.264915	0.628	0.511	6.56397e-32	1	Tram1
3.55157e-36	0.262028	0.276	0.178	6.89004e-32	1	Pcmtd2
1.4632e-35	0.279	0.339	0.236	2.83861e-31	1	Gdi1
2.51011e-35	0.316463	0.542	0.427	4.86961e-31	1	Ifi27
3.06278e-35	0.296152	0.285	0.193	5.9418e-31	1	Srp68
1.11614e-34	0.256199	0.53	0.412	2.1653e-30	1	Zfand6
1.72998e-34	0.317894	0.259	0.171	3.35615e-30	1	Acads
1.88354e-34	0.251602	0.302	0.206	3.65407e-30	1	Senp7
2.0553e-34	0.337054	0.441	0.334	3.98728e-30	1	Lamtor4
2.60863e-34	0.268286	0.383	0.277	5.06074e-30	1	Rnf130
2.28578e-33	0.268336	0.311	0.217	4.43442e-29	1	Brd3
2.71144e-33	0.252148	0.256	0.169	5.26019e-29	1	Dapp1
3.61212e-33	0.279458	0.376	0.275	7.00751e-29	1	Zbtb1
1.15706e-32	0.253491	0.433	0.328	2.2447e-28	1	Slc38a1
4.29842e-32	0.251133	0.327	0.227	8.33894e-28	1	Rab37
8.2983e-32	0.253838	0.427	0.32	1.60987e-27	1	Smarcc1
1.76754e-31	0.265716	0.362	0.264	3.42903e-27	1	Asxl1
3.66742e-31	0.257729	0.442	0.337	7.11479e-27	1	Taf1d
8.96012e-31	0.252047	0.54	0.436	1.73826e-26	1	Mier1
1.88274e-30	0.276821	0.33	0.24	3.65251e-26	1	Map7d1
2.97269e-30	0.254811	0.362	0.266	5.76702e-26	1	Smarce1
4.0365e-30	0.260533	0.297	0.208	7.83082e-26	1	Fyttd1
1.36234e-29	0.264501	0.321	0.232	2.64293e-25	1	Tle3
1.8501e-29	0.277899	0.361	0.267	3.5892e-25	1	Igbp1
4.25844e-29	0.284022	0.289	0.204	8.26137e-25	1	Tmem223
5.38518e-28	0.315161	0.253	0.176	1.04473e-23	1	Pycr2
5.74854e-28	0.253206	0.305	0.218	1.11522e-23	1	Rftn1
1.23322e-27	0.255545	0.298	0.214	2.39245e-23	1	Rbfa
1.21888e-26	0.251739	0.285	0.203	2.36462e-22	1	Glb1
1.27387e-26	0.290372	0.334	0.245	2.4713e-22	1	Trgv1
1.3469e-26	0.254946	0.422	0.328	2.61299e-22	1	Kdm1a
2.47745e-26	0.265409	0.284	0.204	4.80624e-22	1	Mospd3
7.25538e-26	0.250359	0.266	0.187	1.40754e-21	1	Dtx3
4.49544e-25	0.266269	0.31	0.229	8.72115e-21	1	Znrd1
1.36306e-23	0.255362	0.301	0.224	2.64433e-19	1	Cops4
1.75045e-20	0.25649	0.264	0.196	3.39587e-16	1	Cdc26
0	3.32681	0.873	0.335	0	2	Ccl5
0	2.48571	0.602	0.182	0	2	Ly6c2
0	2.30605	0.767	0.128	0	2	Klrd1
0	2.27481	0.761	0.136	0	2	Xcl1
0	2.25154	0.355	0.028	0	2	Klra1
0	2.12936	0.333	0.046	0	2	Klra7
0	1.97061	0.547	0.128	0	2	Klrk1
0	1.92466	0.476	0.062	0	2	Klrc1
0	1.91336	0.713	0.186	0	2	Fcer1g
0	1.83263	0.967	0.616	0	2	Nkg7
0	1.81713	0.493	0.058	0	2	Klrb1c
0	1.72675	0.533	0.088	0	2	Klre1
0	1.67162	0.961	0.616	0	2	AW112010
0	1.63457	0.91	0.489	0	2	Ctsw
0	1.62905	0.874	0.402	0	2	Il2rb
0	1.5877	0.433	0.053	0	2	Hopx
0	1.55327	0.371	0.054	0	2	Ifng
0	1.49943	0.396	0.039	0	2	Cxcr3
0	1.43042	0.464	0.099	0	2	Pglyrp1
0	1.39234	0.968	0.628	0	2	Ms4a4b
0	1.38096	0.512	0.118	0	2	Gm2682
0	1.34863	0.795	0.444	0	2	Id2
0	1.30562	0.787	0.376	0	2	Gimap3
0	1.29701	0.802	0.486	0	2	Hcst
0	1.29579	0.659	0.325	0	2	Efhd2
0	1.29346	0.376	0.088	0	2	Gm19585
0	1.29163	0.809	0.423	0	2	Gimap4
0	1.29032	0.282	0.042	0	2	Ncr1
0	1.2844	0.351	0.045	0	2	Samd3
0	1.27887	0.413	0.117	0	2	Serpina3g
0	1.26997	0.858	0.499	0	2	Cd7
0	1.24726	0.51	0.189	0	2	Cd160
0	1.21611	0.366	0.068	0	2	Ifitm10
0	1.1658	0.835	0.402	0	2	Ahnak
0	1.13924	0.675	0.31	0	2	H2-Q6
0	1.1031	0.328	0.062	0	2	Sidt1
0	1.08514	0.324	0.081	0	2	Il18rap
0	0.980847	0.995	0.913	0	2	H2-K1
0	0.754693	0.997	0.952	0	2	H2-D1
1.87379e-277	0.965502	0.326	0.089	3.63516e-273	2	Slamf7
9.53869e-274	1.21236	0.269	0.063	1.85051e-269	2	Car2
1.35799e-259	1.26414	0.471	0.181	2.63451e-255	2	Tyrobp
6.4809e-259	0.880399	0.882	0.654	1.2573e-254	2	H2-Q7
3.57316e-239	0.563004	0.986	0.966	6.93192e-235	2	Rps18
2.4702e-238	0.443269	1	0.988	4.79219e-234	2	B2m
2.28326e-230	0.662432	0.961	0.819	4.42952e-226	2	Shisa5
1.34811e-228	0.483714	0.997	0.982	2.61533e-224	2	Rpl18a
2.19009e-221	0.445691	0.998	0.992	4.24877e-217	2	Rplp1
8.72902e-217	0.425711	0.994	0.985	1.69343e-212	2	Rps24
2.66039e-216	0.524733	0.999	0.994	5.16117e-212	2	Tmsb4x
1.36114e-211	0.948059	0.415	0.165	2.64062e-207	2	Hsd11b1
1.29121e-209	0.440853	0.998	0.988	2.50495e-205	2	Rpl32
4.81613e-201	0.913154	0.385	0.15	9.34329e-197	2	Adgre5
1.46724e-200	0.470412	0.991	0.968	2.84644e-196	2	Rps5
1.0881e-199	0.611815	0.976	0.894	2.11091e-195	2	Cd52
1.86215e-185	0.981456	0.557	0.313	3.61258e-181	2	Itgb1
3.04897e-182	0.494221	0.987	0.953	5.915e-178	2	Ptprc
8.55719e-182	0.511084	0.989	0.952	1.6601e-177	2	Rps2
6.29454e-171	0.881098	0.32	0.121	1.22114e-166	2	Ppp3cc
1.08448e-168	0.892346	0.377	0.161	2.10389e-164	2	Myo1f
8.05548e-161	0.758127	0.26	0.087	1.56276e-156	2	Neurl3
3.88506e-155	0.519387	0.965	0.928	7.53701e-151	2	Rps27rt
9.73754e-151	0.727033	0.681	0.429	1.88908e-146	2	Cd2
2.36694e-143	0.610266	0.87	0.744	4.59186e-139	2	Mbnl1
7.69773e-143	0.531053	0.944	0.889	1.49336e-138	2	Rpl37
9.11745e-142	0.302255	0.999	0.992	1.76879e-137	2	Eef1a1
1.8938e-141	0.479262	0.968	0.928	3.67396e-137	2	Rpl36
9.63097e-139	0.352441	0.995	0.984	1.86841e-134	2	Rps3
2.61852e-138	0.809242	0.32	0.135	5.07993e-134	2	Dennd4a
5.6035e-136	0.759301	0.672	0.484	1.08708e-131	2	Itgb2
6.83228e-131	0.862695	0.354	0.164	1.32546e-126	2	Inpp4b
2.06405e-130	0.618801	0.916	0.832	4.00425e-126	2	Rps18-ps5
2.98681e-128	0.377503	0.985	0.968	5.79441e-124	2	Rpl4
8.46791e-127	0.789377	0.371	0.179	1.64277e-122	2	Tnfrsf18
3.36521e-115	0.435061	0.965	0.925	6.52851e-111	2	Rpl14
1.19047e-114	0.719436	0.532	0.33	2.30951e-110	2	Epsti1
6.63876e-113	0.531104	0.475	0.244	1.28792e-108	2	Il18r1
1.10009e-110	0.421697	0.955	0.905	2.13418e-106	2	Rpl39
1.13948e-110	0.75685	0.6	0.412	2.21058e-106	2	Itga4
9.84016e-110	0.507368	0.957	0.9	1.90899e-105	2	Rps21
1.60493e-104	0.685501	0.624	0.434	3.11356e-100	2	Arl4c
6.42225e-103	0.45469	0.931	0.871	1.24592e-98	2	mt-Nd2
1.14533e-102	0.353361	0.984	0.958	2.22194e-98	2	Rps20
1.2402e-102	0.685144	0.274	0.124	2.40599e-98	2	Chsy1
1.8514e-101	0.887311	0.63	0.462	3.59172e-97	2	Dusp2
1.62833e-100	0.41096	0.95	0.887	3.15896e-96	2	Rac2
5.82997e-100	0.324899	0.988	0.969	1.13101e-95	2	Rps15a
8.80479e-100	0.73632	0.662	0.498	1.70813e-95	2	Anxa2
1.93156e-99	0.639878	0.655	0.487	3.74723e-95	2	Evl
2.32326e-99	0.719079	0.42	0.242	4.50712e-95	2	Dnajc15
1.59052e-96	0.660378	0.614	0.443	3.0856e-92	2	Ostf1
1.69432e-95	0.333682	0.985	0.969	3.28698e-91	2	Rps15
1.21988e-93	0.422253	0.949	0.885	2.36656e-89	2	mt-Nd5
2.01206e-92	0.548206	0.779	0.647	3.9034e-88	2	Btg1
2.56838e-92	0.571454	0.663	0.454	4.98265e-88	2	Ifi27l2a
2.88074e-92	0.642025	0.595	0.424	5.58863e-88	2	Ptpn22
1.68251e-91	0.568482	0.699	0.542	3.26406e-87	2	Zyx
1.53971e-89	0.643806	0.619	0.464	2.98704e-85	2	B4galnt1
2.20302e-89	0.7298	0.43	0.263	4.27386e-85	2	Bcl2
8.47389e-89	0.566055	0.708	0.537	1.64393e-84	2	Klf2
8.60409e-85	0.519363	0.841	0.743	1.66919e-80	2	Junb
2.86192e-84	0.330854	0.97	0.938	5.55212e-80	2	Rpl34
7.48381e-78	0.539212	0.615	0.423	1.45186e-73	2	Il7r
1.08559e-77	0.651699	0.271	0.138	2.10605e-73	2	1700025G04Rik
6.24624e-77	0.381514	0.941	0.905	1.21177e-72	2	Rps28
1.55111e-76	0.451762	0.842	0.754	3.00915e-72	2	Ddah1
7.30605e-75	0.351645	0.961	0.923	1.41737e-70	2	Rplp2
9.4382e-75	0.284797	0.985	0.965	1.83101e-70	2	Rps4x
8.59293e-74	0.61699	0.447	0.288	1.66703e-69	2	Cst7
2.68197e-73	0.354731	0.88	0.76	5.20302e-69	2	Fxyd5
1.83471e-71	0.551203	0.251	0.124	3.55934e-67	2	Traf1
7.00797e-71	0.545662	0.65	0.505	1.35955e-66	2	Cd48
1.7922e-70	0.586195	0.522	0.378	3.47686e-66	2	Atp11b
8.82432e-70	0.484589	0.397	0.23	1.71192e-65	2	Jaml
8.85331e-70	0.251955	0.996	0.986	1.71754e-65	2	Rpl41
3.19746e-69	0.288511	0.983	0.968	6.20308e-65	2	Rps19
3.07684e-66	0.295671	0.971	0.942	5.96906e-62	2	Rpl21
9.02506e-66	0.593848	0.29	0.161	1.75086e-61	2	Glipr2
1.79957e-63	0.29673	0.662	0.482	3.49117e-59	2	S100a6
1.44644e-62	0.408279	0.862	0.798	2.8061e-58	2	Jak1
2.15639e-61	0.468012	0.696	0.575	4.1834e-57	2	Bin2
5.40162e-61	0.401311	0.841	0.779	1.04791e-56	2	Rpl9-ps6
2.55706e-59	0.284719	0.955	0.932	4.96069e-55	2	Vmp1
7.40575e-59	0.596865	0.375	0.242	1.43672e-54	2	Plaat3
3.00738e-58	0.580823	0.293	0.172	5.83432e-54	2	Tm6sf1
7.33128e-57	0.565838	0.252	0.141	1.42227e-52	2	AI506816
1.36141e-56	0.342024	0.935	0.883	2.64114e-52	2	Sh3bgrl3
5.31728e-56	0.438919	0.766	0.685	1.03155e-51	2	Ptpn18
7.50399e-56	0.279711	0.966	0.936	1.45577e-51	2	Rpl26
3.34921e-54	0.355608	0.878	0.811	6.49747e-50	2	Rpl23
4.51395e-54	0.573115	0.461	0.334	8.75707e-50	2	AU020206
5.84891e-54	0.526486	0.332	0.207	1.13469e-49	2	Arhgef3
8.23483e-54	0.370514	0.786	0.664	1.59756e-49	2	Gimap6
2.45909e-53	0.592685	0.284	0.164	4.77064e-49	2	Fgl2
3.2416e-53	0.286136	0.96	0.935	6.2887e-49	2	mt-Nd4
1.59814e-52	0.472054	0.302	0.179	3.10039e-48	2	Txk
2.37208e-52	0.553268	0.393	0.266	4.60184e-48	2	Ugcg
2.341e-51	0.380719	0.738	0.604	4.54154e-47	2	Ms4a6b
4.30334e-51	0.426811	0.555	0.44	8.34849e-47	2	Ccnd3
2.8735e-50	0.456136	0.257	0.141	5.57459e-46	2	Lgals3
2.60113e-49	0.530647	0.478	0.366	5.04619e-45	2	Ly9
2.83328e-49	0.547515	0.275	0.164	5.49656e-45	2	Tmem243
2.87859e-48	0.514908	0.278	0.166	5.58446e-44	2	Stat4
1.05685e-47	0.393988	0.793	0.713	2.05029e-43	2	Rpl22l1
6.29729e-47	0.293848	0.905	0.824	1.22167e-42	2	Cd3d
2.31426e-46	0.260636	0.98	0.956	4.48967e-42	2	Rpsa
1.13314e-45	0.265838	0.846	0.703	2.19829e-41	2	Lck
5.74416e-43	0.40497	0.667	0.582	1.11437e-38	2	Myl6
1.53922e-42	0.314215	0.929	0.905	2.98609e-38	2	Gm2000
2.19568e-41	0.435406	0.467	0.355	4.25962e-37	2	Peli1
9.05382e-41	0.414091	0.592	0.497	1.75644e-36	2	Vasp
3.23216e-39	0.331398	0.821	0.754	6.2704e-35	2	Atp5e
5.15053e-38	0.462919	0.25	0.155	9.99203e-34	2	Pik3r5
7.46759e-38	0.331208	0.776	0.716	1.44871e-33	2	Jund
5.54287e-36	0.358698	0.674	0.588	1.07532e-31	2	Cotl1
1.02401e-35	0.458534	0.261	0.166	1.98659e-31	2	Smpd5
1.22148e-35	0.317293	0.825	0.75	2.36967e-31	2	Cox8a
1.44384e-35	0.256078	0.884	0.828	2.80105e-31	2	Selplg
4.06364e-35	0.500431	0.445	0.332	7.88346e-31	2	Rgs1
6.89353e-35	0.336769	0.756	0.701	1.33734e-30	2	Pfdn5
3.31945e-34	0.513075	0.295	0.203	6.43973e-30	2	Nab1
1.39965e-33	0.412835	0.487	0.392	2.71532e-29	2	Gramd1a
1.6857e-33	0.299472	0.671	0.564	3.27025e-29	2	Tagln2
6.483e-33	0.45122	0.387	0.295	1.2577e-28	2	Sipa1
1.23297e-31	0.356552	0.544	0.441	2.39197e-27	2	Prr13
2.3436e-31	0.44043	0.384	0.291	4.54658e-27	2	Ier5
6.94065e-31	0.377386	0.532	0.443	1.34649e-26	2	Ier2
1.38799e-30	0.334843	0.696	0.631	2.69271e-26	2	Pdcd4
1.57161e-30	0.387328	0.253	0.166	3.04893e-26	2	Cd9
8.95586e-30	0.405572	0.53	0.456	1.73744e-25	2	Vps28
1.1987e-27	0.394212	0.565	0.493	2.32548e-23	2	Zfp36l2
2.5829e-27	0.399479	0.445	0.364	5.01082e-23	2	Tpst2
3.96168e-27	0.377383	0.395	0.301	7.68566e-23	2	Fosb
5.49235e-27	0.408188	0.382	0.296	1.06552e-22	2	Tapbpl
6.63133e-27	0.460106	0.332	0.252	1.28648e-22	2	Bola2
1.7429e-26	0.32177	0.534	0.445	3.38122e-22	2	Rabac1
2.20868e-26	0.360846	0.557	0.492	4.28483e-22	2	Eef1d
3.22611e-26	0.442185	0.328	0.246	6.25866e-22	2	Bin1
6.28367e-26	0.277156	0.799	0.762	1.21903e-21	2	Rpl35
1.04802e-25	0.352304	0.429	0.341	2.03317e-21	2	Gimap8
1.483e-25	0.331338	0.568	0.497	2.87702e-21	2	Xrn2
6.04226e-25	0.387931	0.451	0.374	1.1722e-20	2	Prex1
6.29733e-25	0.324078	0.569	0.502	1.22168e-20	2	Arl6ip5
8.94622e-25	0.383402	0.41	0.339	1.73557e-20	2	Rpl3
1.16832e-24	0.305948	0.469	0.389	2.26655e-20	2	Prkch
1.20423e-24	0.261868	0.743	0.699	2.3362e-20	2	Capzb
2.68671e-24	0.311989	0.319	0.232	5.21221e-20	2	Ifi208
3.91632e-24	0.294392	0.274	0.19	7.59766e-20	2	Cd44
3.92418e-24	0.552504	0.452	0.383	7.61291e-20	2	Dusp1
1.82701e-23	0.335378	0.422	0.341	3.54439e-19	2	Lax1
4.99109e-23	0.422687	0.275	0.205	9.68272e-19	2	Me2
9.41405e-23	0.350689	0.407	0.327	1.82633e-18	2	Clec2d
1.07235e-22	0.252762	0.804	0.774	2.08035e-18	2	Rpl11
1.69699e-22	0.267788	0.699	0.644	3.29216e-18	2	Ndfip1
3.82844e-22	0.283703	0.694	0.65	7.42717e-18	2	Pnrc1
4.14839e-22	0.276296	0.67	0.601	8.04788e-18	2	Fam189b
5.98366e-22	0.344927	0.478	0.419	1.16083e-17	2	Gm11808
1.23903e-21	0.379982	0.33	0.258	2.40372e-17	2	Pbxip1
5.93406e-21	0.306405	0.523	0.461	1.15121e-16	2	Eif4a2
6.09381e-21	0.277274	0.528	0.459	1.1822e-16	2	H2-Q4
6.13786e-21	0.309239	0.55	0.489	1.19074e-16	2	Ost4
8.40797e-21	0.35254	0.443	0.379	1.63115e-16	2	Wipf1
1.32207e-20	0.258179	0.736	0.688	2.56482e-16	2	Cyba
2.00271e-20	0.339958	0.534	0.473	3.88526e-16	2	Orc5
3.7672e-20	0.354401	0.338	0.264	7.30836e-16	2	Atp2b1
3.43763e-19	0.302195	0.349	0.274	6.669e-15	2	Ipcef1
6.77307e-19	0.344608	0.578	0.522	1.31398e-14	2	Nop10
1.02798e-18	0.269607	0.58	0.523	1.99428e-14	2	Cd82
1.13283e-18	0.298185	0.508	0.458	2.19768e-14	2	Rab8a
1.43728e-18	0.27658	0.617	0.574	2.78832e-14	2	Cap1
1.29788e-17	0.33758	0.288	0.225	2.51788e-13	2	Tmem9b
4.99039e-17	0.299102	0.495	0.439	9.68135e-13	2	Reep5
7.93161e-17	0.266691	0.635	0.596	1.53873e-12	2	Rpl27a
3.09266e-15	0.271562	0.546	0.498	5.99977e-11	2	Eno1
6.37355e-15	0.353334	0.35	0.296	1.23647e-10	2	Sema4a
1.86317e-14	0.306978	0.345	0.289	3.61456e-10	2	Zdhhc18
1.67378e-13	0.364578	0.254	0.2	3.24713e-09	2	Pim2
1.74108e-13	0.283749	0.543	0.513	3.37769e-09	2	Sri
2.19692e-13	0.305765	0.331	0.276	4.26202e-09	2	4930523C07Rik
2.66439e-13	0.332632	0.364	0.317	5.16891e-09	2	Rpl36a-ps1
6.33315e-13	0.259	0.459	0.416	1.22863e-08	2	Esyt1
7.11605e-13	0.292612	0.347	0.298	1.38051e-08	2	Rps23
1.2231e-12	0.257235	0.289	0.234	2.37281e-08	2	S1pr4
1.43619e-12	0.317087	0.393	0.345	2.7862e-08	2	Vps37b
1.67813e-12	0.278042	0.569	0.55	3.25556e-08	2	Tpt1
4.46802e-12	0.287521	0.421	0.379	8.66795e-08	2	Ddx21
1.55785e-11	0.317193	0.321	0.275	3.02222e-07	2	1810037I17Rik
1.75389e-11	0.257042	0.535	0.507	3.40255e-07	2	Leprotl1
2.07843e-11	0.331703	0.273	0.228	4.03216e-07	2	Trmt112
3.76829e-11	0.265248	0.364	0.316	7.31049e-07	2	Otulinl
1.74368e-10	0.261602	0.418	0.381	3.38274e-06	2	Resf1
5.23207e-10	0.269485	0.407	0.372	1.01502e-05	2	Lrrfip1
6.00008e-10	0.29177	0.291	0.252	1.16401e-05	2	Tgoln1
1.15241e-09	0.267234	0.25	0.205	2.23567e-05	2	Cd28
1.80952e-09	0.259744	0.336	0.3	3.51047e-05	2	Vars
4.68411e-09	0.271017	0.325	0.287	9.08718e-05	2	Rnaseh2c
1.40296e-08	0.25409	0.39	0.368	0.000272175	2	Rpl19
3.25335e-08	0.280555	0.301	0.266	0.00063115	2	Nfatc1
6.27088e-07	0.276188	0.316	0.288	0.0121655	2	Dpm3
2.33747e-06	0.254055	0.293	0.271	0.0453469	2	Rps16
0.00111141	0.25139	0.46	0.459	1	2	Tnfaip3
0	2.30441	0.853	0.427	0	3	5830411N06Rik
0	1.86561	0.964	0.496	0	3	Ccr9
0	1.82069	0.804	0.348	0	3	Maf
0	1.66072	0.549	0.175	0	3	Cpa3
0	1.58646	0.627	0.276	0	3	Lztfl1
0	1.51196	0.323	0.06	0	3	H2-Q2
0	1.48503	0.64	0.326	0	3	Gata3
0	1.45635	0.747	0.391	0	3	Gzma
0	1.41517	0.574	0.247	0	3	Myb
0	1.346	0.765	0.456	0	3	Sox4
0	1.32146	0.543	0.234	0	3	Sox13
0	1.12172	0.965	0.761	0	3	Thy1
2.82354e-304	1.1765	0.313	0.091	5.47766e-300	3	Gfra1
2.07895e-278	1.20359	0.564	0.288	4.03316e-274	3	B630019A10Rik
4.56318e-270	1.2074	0.447	0.187	8.85256e-266	3	Dntt
7.04332e-266	1.15043	0.681	0.475	1.3664e-261	3	Ppp1r14b
8.79573e-248	1.14768	0.4	0.161	1.70637e-243	3	Rorc
1.28908e-242	1.17451	0.496	0.256	2.50082e-238	3	Marcksl1
2.20704e-241	1.13608	0.379	0.15	4.28165e-237	3	Etv5
8.40903e-233	0.931604	0.752	0.552	1.63135e-228	3	Bcl11b
6.25094e-231	0.83024	0.821	0.66	1.21268e-226	3	Chd3
1.22692e-226	1.12005	0.437	0.21	2.38022e-222	3	Nck2
2.95036e-224	1.0783	0.405	0.172	5.72369e-220	3	Endou
2.59253e-222	1.04942	0.663	0.47	5.0295e-218	3	Rhoh
1.02039e-219	0.535465	0.969	0.941	1.97956e-215	3	Ftl1
6.31054e-213	0.674544	0.973	0.905	1.22425e-208	3	Trbc2
7.77658e-201	0.917882	0.721	0.567	1.50866e-196	3	Rasgrp1
1.85153e-197	0.876558	0.53	0.31	3.59197e-193	3	Slc9a9
4.38195e-180	0.937229	0.818	0.714	8.50098e-176	3	Trbc1
5.02257e-174	0.995122	0.552	0.361	9.74379e-170	3	Nrip1
7.90308e-174	0.507067	0.978	0.914	1.5332e-169	3	Trdc
1.58394e-159	0.918635	0.648	0.518	3.07284e-155	3	Calm3
1.05383e-157	0.964801	0.471	0.283	2.04444e-153	3	Camk2d
2.10454e-156	0.968242	0.421	0.232	4.08281e-152	3	Fam169b
1.05136e-153	0.331607	0.993	0.984	2.03963e-149	3	Rps9
1.04872e-152	0.633178	0.854	0.651	2.03452e-148	3	Sell
2.89709e-150	0.981457	0.457	0.275	5.62035e-146	3	St6gal1
5.1408e-149	0.69048	0.795	0.641	9.97315e-145	3	Cd27
1.43961e-147	0.823709	0.535	0.316	2.79285e-143	3	Blk
6.11031e-144	1.02508	0.434	0.257	1.1854e-139	3	Dipk2a
3.99908e-143	0.71372	0.74	0.629	7.75821e-139	3	Fyb
8.98712e-140	0.754974	0.714	0.596	1.7435e-135	3	Sh3kbp1
2.65546e-133	0.483353	0.932	0.913	5.1516e-129	3	H3f3b
3.01588e-133	0.591231	0.649	0.474	5.85081e-129	3	Ighm
1.66714e-132	0.908899	0.471	0.303	3.23426e-128	3	Abi3
1.02019e-130	0.859203	0.554	0.409	1.97916e-126	3	Cnot6l
1.9085e-129	0.967204	0.444	0.28	3.7025e-125	3	Lpar6
1.96168e-128	0.979881	0.387	0.22	3.80566e-124	3	Exoc4
1.6768e-120	0.943242	0.38	0.223	3.25298e-116	3	Lipa
1.05876e-116	0.257916	0.999	0.997	2.05399e-112	3	Malat1
4.45067e-113	0.525962	0.829	0.754	8.63429e-109	3	Lat
4.77263e-109	0.886036	0.307	0.164	9.2589e-105	3	Ptov1
1.64087e-105	0.544015	0.859	0.789	3.18329e-101	3	Cd247
6.90686e-101	0.958162	0.609	0.529	1.33993e-96	3	Ifngr1
1.17495e-100	0.684084	0.634	0.535	2.2794e-96	3	Ypel3
2.17749e-98	0.839638	0.472	0.338	4.22432e-94	3	Kbtbd11
6.69465e-98	0.864288	0.51	0.394	1.29876e-93	3	Chchd3
1.3944e-97	0.817362	0.3	0.159	2.70513e-93	3	Tmem121
4.70973e-96	0.504259	0.808	0.777	9.13687e-92	3	Ets1
1.55855e-94	0.653991	0.595	0.486	3.02359e-90	3	Znrf1
2.97725e-94	0.796471	0.525	0.393	5.77587e-90	3	Sh2d1a
4.44405e-94	0.43833	0.873	0.786	8.62146e-90	3	Tcf7
6.49224e-90	0.340848	0.956	0.942	1.25949e-85	3	Rpl21
6.01424e-83	0.81728	0.385	0.262	1.16676e-78	3	AI504432
4.15858e-81	0.763792	0.434	0.313	8.06764e-77	3	Camk4
3.68553e-76	0.758701	0.484	0.387	7.14993e-72	3	Dnajb1
4.30118e-73	0.788034	0.269	0.155	8.34428e-69	3	Heg1
1.34109e-72	0.646617	0.569	0.496	2.60171e-68	3	Ppp2r5a
2.83641e-70	0.269263	0.941	0.908	5.50264e-66	3	Ptma
7.73243e-70	0.746164	0.376	0.264	1.50009e-65	3	Trp53i11
9.72527e-69	0.617285	0.566	0.484	1.8867e-64	3	Grap2
6.01386e-68	0.70297	0.335	0.22	1.16669e-63	3	Kdm5b
9.95021e-67	0.823576	0.258	0.153	1.93034e-62	3	Bach1
1.99478e-66	0.751376	0.359	0.248	3.86988e-62	3	Klhl24
7.47966e-65	0.41273	0.835	0.837	1.45105e-60	3	Rbm39
1.46889e-64	0.685438	0.358	0.248	2.84965e-60	3	Ldlrad4
1.73203e-64	0.491352	0.765	0.681	3.36015e-60	3	Trgc2
1.78714e-63	0.699952	0.468	0.373	3.46706e-59	3	Rabgap1l
3.45098e-62	0.567577	0.609	0.567	6.69489e-58	3	Tsc22d4
3.87741e-62	0.630021	0.408	0.303	7.52218e-58	3	Tcf12
5.12237e-61	0.376536	0.735	0.665	9.93739e-57	3	Tubb5
3.25011e-60	0.762018	0.374	0.274	6.30521e-56	3	Nrros
4.76314e-60	0.627912	0.474	0.383	9.24048e-56	3	Hdac7
2.17593e-58	0.545425	0.651	0.592	4.22131e-54	3	Lgals9
1.5053e-56	0.437332	0.751	0.732	2.92029e-52	3	Arl6ip1
1.58888e-56	0.521401	0.632	0.561	3.08242e-52	3	Ramp1
2.51992e-56	0.678038	0.509	0.442	4.88865e-52	3	Rtf1
2.76352e-56	0.667494	0.496	0.411	5.36124e-52	3	Tespa1
3.91174e-56	0.694174	0.459	0.386	7.58877e-52	3	Rcsd1
4.02099e-56	0.471982	0.748	0.726	7.80071e-52	3	Gas5
1.74417e-55	0.686574	0.334	0.236	3.38369e-51	3	Galnt10
7.26311e-55	0.731662	0.329	0.235	1.40904e-50	3	Hnrnpll
4.06235e-53	0.639272	0.402	0.303	7.88096e-49	3	Klf3
2.70656e-52	0.699847	0.36	0.272	5.25072e-48	3	Ap3s1
1.623e-51	0.665532	0.471	0.404	3.14862e-47	3	Rsrc2
9.08531e-50	0.528805	0.601	0.567	1.76255e-45	3	Cd164
1.27813e-48	0.620467	0.507	0.441	2.47958e-44	3	Cbx1
2.12022e-47	0.711914	0.307	0.214	4.11323e-43	3	Pik3ip1
3.36656e-47	0.678514	0.359	0.275	6.53113e-43	3	Mpp1
1.50685e-45	0.54049	0.47	0.4	2.9233e-41	3	Cux1
8.53211e-45	0.634879	0.413	0.342	1.65523e-40	3	Cbx4
1.36086e-44	0.522158	0.57	0.537	2.64007e-40	3	Grb2
2.25856e-44	0.661198	0.29	0.204	4.38162e-40	3	Frat2
1.24769e-43	0.622231	0.383	0.297	2.42052e-39	3	Itgb3
3.7322e-42	0.446266	0.657	0.653	7.24046e-38	3	Pnrc1
9.84483e-41	0.667101	0.39	0.319	1.9099e-36	3	Casp3
2.11423e-39	0.626448	0.271	0.19	4.10161e-35	3	Gpr132
2.35489e-39	0.421864	0.457	0.387	4.56849e-35	3	Tox
2.4107e-39	0.641936	0.401	0.335	4.67676e-35	3	Mtf2
3.58302e-39	0.314221	0.836	0.834	6.95105e-35	3	Arih1
4.33231e-39	0.499832	0.594	0.58	8.40468e-35	3	Atrx
6.71822e-39	0.291027	0.923	0.905	1.30334e-34	3	Gm2000
3.50541e-38	0.656417	0.338	0.266	6.80049e-34	3	Asxl1
1.10269e-37	0.498651	0.58	0.559	2.13923e-33	3	Hp1bp3
1.20877e-37	0.557815	0.483	0.442	2.34501e-33	3	Mier1
2.25983e-37	0.455294	0.603	0.587	4.38406e-33	3	Macroh2a1
4.65505e-37	0.654006	0.402	0.337	9.0308e-33	3	Paxbp1
1.34746e-35	0.471317	0.514	0.469	2.61408e-31	3	Prkcq
2.33925e-34	0.505714	0.538	0.513	4.53814e-30	3	Clk1
2.92976e-34	0.647122	0.299	0.229	5.68373e-30	3	Tfrc
1.12172e-33	0.545475	0.479	0.446	2.17614e-29	3	Slc38a2
7.24494e-33	0.518778	0.498	0.47	1.40552e-28	3	Ldb1
4.75817e-32	0.470801	0.569	0.536	9.23086e-28	3	Ptpn7
7.65898e-32	0.326144	0.716	0.703	1.48584e-27	3	Skap1
1.15087e-31	0.557635	0.532	0.523	2.23269e-27	3	Traf5
2.7455e-31	0.392715	0.629	0.631	5.32628e-27	3	Acin1
3.41355e-31	0.53337	0.467	0.428	6.62228e-27	3	Ppp1r15a
4.49472e-31	0.562381	0.44	0.4	8.71976e-27	3	Mta3
4.54203e-31	0.538375	0.381	0.324	8.81153e-27	3	Ttc3
7.06191e-31	0.588545	0.313	0.247	1.37001e-26	3	Rcbtb2
3.00528e-30	0.512347	0.464	0.436	5.83024e-26	3	2025-09-09
3.58543e-30	0.516229	0.485	0.463	6.95573e-26	3	Srsf6
7.821e-29	0.618613	0.325	0.268	1.51727e-24	3	Pcf11
9.8179e-29	0.43881	0.521	0.504	1.90467e-24	3	Ftl1-ps1
1.85918e-27	0.566968	0.4	0.362	3.60681e-23	3	Parvg
2.62085e-27	0.501215	0.453	0.411	5.08444e-23	3	Aff4
1.0833e-26	0.535508	0.417	0.386	2.10161e-22	3	Pum1
1.31309e-26	0.496665	0.468	0.43	2.54739e-22	3	Zfas1
1.93e-26	0.539636	0.401	0.361	3.74421e-22	3	Mbp
3.01439e-26	0.402753	0.57	0.567	5.84792e-22	3	Erbin
7.88308e-26	0.448777	0.518	0.507	1.52932e-21	3	Bptf
2.56595e-25	0.415014	0.546	0.542	4.97794e-21	3	Rasal3
3.97262e-25	0.379446	0.613	0.623	7.70688e-21	3	Hnrnpa0
1.10655e-24	0.515889	0.272	0.212	2.14672e-20	3	P2ry10
2.03421e-24	0.442157	0.499	0.487	3.94637e-20	3	Ube2r2
2.24541e-24	0.350768	0.474	0.41	4.3561e-20	3	Ezh2
3.96026e-24	0.543763	0.259	0.2	7.6829e-20	3	Aff1
8.22667e-24	0.499685	0.765	0.802	1.59597e-19	3	Srgn
1.1819e-23	0.528414	0.45	0.431	2.29289e-19	3	Senp6
2.36788e-23	0.521089	0.38	0.341	4.59368e-19	3	Nr3c1
5.27643e-23	0.408067	0.56	0.568	1.02363e-18	3	Ankrd11
6.47676e-23	0.494142	0.48	0.455	1.25649e-18	3	Mir142hg
7.13251e-23	0.339223	0.621	0.642	1.38371e-18	3	Srsf5
1.01103e-22	0.463283	0.504	0.495	1.96141e-18	3	Gnai3
2.73139e-22	0.47713	0.404	0.371	5.2989e-18	3	Abhd8
5.82544e-22	0.594867	0.309	0.262	1.13014e-17	3	Desi1
8.53491e-22	0.54162	0.257	0.204	1.65577e-17	3	Clip1
1.37605e-21	0.520879	0.279	0.229	2.66953e-17	3	Phgdh
1.37988e-21	0.399358	0.562	0.571	2.67698e-17	3	Ddx6
2.94567e-21	0.457912	0.491	0.485	5.71459e-17	3	Tra2b
1.28073e-20	0.485109	0.386	0.355	2.48462e-16	3	Cbl
4.46602e-19	0.308712	0.693	0.727	8.66407e-15	3	Son
4.97131e-19	0.432604	0.345	0.306	9.64434e-15	3	Foxn3
5.04077e-19	0.487704	0.393	0.361	9.77909e-15	3	Chd2
1.10024e-18	0.514741	0.282	0.24	2.13447e-14	3	Coro7
1.42766e-18	0.395262	0.557	0.572	2.76966e-14	3	Lcp2
4.012e-18	0.48506	0.379	0.354	7.78328e-14	3	Chd1
4.94081e-18	0.51361	0.252	0.206	9.58516e-14	3	Atp1b1
6.89559e-18	0.418318	0.347	0.308	1.33774e-13	3	Clec2i
7.48457e-18	0.478744	0.344	0.309	1.45201e-13	3	Pglyrp2
1.56808e-17	0.465813	0.301	0.259	3.04207e-13	3	Il21r
2.24322e-17	0.26348	0.561	0.543	4.35184e-13	3	H2az2
3.88713e-17	0.461697	0.284	0.242	7.54104e-13	3	Mgat5
4.81386e-17	0.445595	0.352	0.319	9.33889e-13	3	Ube2h
6.44359e-17	0.431907	0.388	0.368	1.25006e-12	3	Hmgb1
6.78565e-17	0.450085	0.382	0.355	1.31642e-12	3	Pnisr
9.98732e-17	0.498917	0.338	0.311	1.93754e-12	3	Tlk1
7.87513e-16	0.455414	0.358	0.332	1.52777e-11	3	Dok2
1.01004e-15	0.401076	0.501	0.516	1.95948e-11	3	Arglu1
1.59692e-15	0.493686	0.389	0.374	3.09803e-11	3	Btg2
3.66984e-15	0.353896	0.526	0.544	7.11949e-11	3	Luc7l2
4.58162e-15	0.364042	0.526	0.545	8.88835e-11	3	Snrnp70
7.23353e-15	0.47736	0.323	0.296	1.4033e-10	3	Arhgef6
1.03703e-14	0.44834	0.272	0.233	2.01185e-10	3	Man1a
1.31489e-14	0.47143	0.31	0.28	2.55089e-10	3	Rest
1.37128e-14	0.324945	0.595	0.626	2.66028e-10	3	Csk
1.37943e-14	0.414009	0.352	0.325	2.67609e-10	3	Kif21b
1.50579e-14	0.381299	0.533	0.56	2.92124e-10	3	Eif5
3.68607e-14	0.411549	0.462	0.464	7.15097e-10	3	H2-Q4
5.77619e-14	0.29779	0.601	0.625	1.12058e-09	3	Paip2
6.32348e-14	0.427879	0.345	0.322	1.22676e-09	3	Mdm4
1.52082e-13	0.345932	0.549	0.571	2.95039e-09	3	Fus
7.71804e-13	0.442862	0.393	0.391	1.4973e-08	3	Atxn7l3b
1.21145e-12	0.262254	0.673	0.708	2.35022e-08	3	Cox7a2l
1.65815e-11	0.40154	0.377	0.37	3.21682e-07	3	Fli1
5.40214e-11	0.318457	0.538	0.565	1.04802e-06	3	Nipbl
1.12768e-10	0.394456	0.286	0.264	2.18769e-06	3	Spata13
1.14344e-10	0.38823	0.422	0.427	2.21828e-06	3	Rnf166
1.28776e-10	0.255984	0.393	0.374	2.49826e-06	3	Satb1
2.40762e-10	0.391536	0.348	0.335	4.67079e-06	3	Akap8l
2.49222e-10	0.354578	0.434	0.442	4.8349e-06	3	Map4k4
3.70847e-10	0.33158	0.506	0.532	7.19444e-06	3	Stk4
4.5668e-10	0.448447	0.25	0.226	8.85959e-06	3	Rnf2
5.00172e-10	0.254365	0.573	0.606	9.70334e-06	3	Akap13
5.79265e-10	0.485284	0.288	0.273	1.12377e-05	3	Gls
6.52697e-10	0.359499	0.358	0.344	1.26623e-05	3	Galnt6
1.00979e-09	0.372649	0.452	0.472	1.95899e-05	3	Nisch
2.09343e-09	0.256515	0.545	0.565	4.06125e-05	3	Ikzf1
2.45879e-09	0.392443	0.341	0.328	4.77006e-05	3	Kcnn4
3.65779e-09	0.393323	0.341	0.333	7.09612e-05	3	Ogt
3.78616e-09	0.405121	0.273	0.252	7.34516e-05	3	Chd6
4.6914e-09	0.402639	0.321	0.314	9.10131e-05	3	Tra2a
5.24728e-09	0.350684	0.333	0.317	0.000101797	3	Itpr2
7.65038e-09	0.395105	0.383	0.384	0.000148417	3	Bzw2
1.69056e-08	0.280847	0.519	0.536	0.000327969	3	Cmtm7
2.16505e-08	0.44813	0.372	0.378	0.00042002	3	Tuba4a
3.29119e-08	0.255698	0.544	0.583	0.000638492	3	Ccnl1
4.4945e-08	0.450254	0.268	0.254	0.000871934	3	Cirbp
5.55345e-08	0.428222	0.304	0.295	0.00107737	3	Kdm5a
5.89762e-08	0.345848	0.391	0.404	0.00114414	3	Hnrnph1
7.18342e-08	0.328831	0.462	0.485	0.00139358	3	Ctcf
8.11015e-08	0.329309	0.466	0.489	0.00157337	3	Kmt2a
1.18085e-07	0.41831	0.38	0.386	0.00229084	3	Rgs10
1.76191e-07	0.376193	0.263	0.248	0.00341811	3	Pink1
1.86559e-07	0.35781	0.376	0.377	0.00361925	3	Trgv2
3.06644e-07	0.430434	0.283	0.277	0.0059489	3	Gstp1
3.58674e-07	0.361093	0.301	0.292	0.00695828	3	Pstpip1
4.2414e-07	0.382103	0.349	0.35	0.00822832	3	Sla2
4.45556e-07	0.346041	0.442	0.458	0.00864378	3	Top1
5.06364e-07	0.263191	0.536	0.581	0.00982347	3	Csnk1a1
1.00268e-06	0.33183	0.408	0.424	0.019452	3	Zfand6
1.16317e-06	0.312492	0.393	0.404	0.0225655	3	Itk
1.74473e-06	0.375918	0.266	0.257	0.0338477	3	4833420G17Rik
2.55857e-06	0.362612	0.291	0.281	0.0496363	3	Hivep2
2.82414e-06	0.259036	0.515	0.563	0.0547883	3	Brd2
3.69742e-06	0.353994	0.329	0.329	0.07173	3	Smarcc1
4.59563e-06	0.278911	0.548	0.594	0.0891551	3	Gmfg
6.01305e-06	0.307362	0.448	0.483	0.116653	3	Sp110
6.37992e-06	0.458504	0.357	0.365	0.12377	3	Irf1
7.44376e-06	0.340598	0.293	0.29	0.144409	3	Runx1
7.64391e-06	0.318186	0.373	0.386	0.148292	3	1810026B05Rik
7.80611e-06	0.267666	0.449	0.481	0.151439	3	Bclaf1
1.12047e-05	0.32806	0.375	0.391	0.21737	3	Pdha1
1.36781e-05	0.28217	0.436	0.468	0.265356	3	Caprin1
1.44768e-05	0.263123	0.4	0.412	0.28085	3	Pitpnc1
1.68794e-05	0.331903	0.377	0.4	0.327459	3	Oga
1.86896e-05	0.376375	0.253	0.247	0.362578	3	Actr1b
4.53e-05	0.324113	0.337	0.347	0.87882	3	Taf1d
4.91154e-05	0.32669	0.369	0.389	0.952839	3	Rbbp6
5.70566e-05	0.315103	0.45	0.491	1	3	Galnt1
6.05219e-05	0.294074	0.443	0.481	1	3	Ddx17
7.3539e-05	0.362129	0.315	0.328	1	3	Nxf1
7.38799e-05	0.400552	0.273	0.271	1	3	Akap9
8.49825e-05	0.27312	0.468	0.501	1	3	Prdx2
8.57155e-05	0.319066	0.25	0.241	1	3	Kdm7a
9.01865e-05	0.34669	0.364	0.384	1	3	Trpm7
9.90409e-05	0.391895	0.261	0.262	1	3	Hmg20a
0.000102455	0.34235	0.332	0.346	1	3	Sidt2
0.000108754	0.309494	0.311	0.315	1	3	AC149090.1
0.000109581	0.342151	0.313	0.319	1	3	Baz2a
0.000128336	0.283892	0.432	0.468	1	3	Prpf38b
0.000151013	0.324609	0.285	0.286	1	3	Rfx7
0.000169286	0.355649	0.262	0.263	1	3	Hdac2
0.00017111	0.357982	0.341	0.356	1	3	Pigx
0.000198714	0.349611	0.29	0.297	1	3	Ankrd10
0.000229865	0.313418	0.343	0.362	1	3	Hnrnpr
0.000265326	0.304847	0.438	0.48	1	3	Rock1
0.000385385	0.307195	0.437	0.461	1	3	Tnfaip3
0.00040227	0.30604	0.412	0.447	1	3	Ubtf
0.000433889	0.25316	0.347	0.354	1	3	Trp53inp1
0.000437912	0.345019	0.295	0.306	1	3	Tial1
0.000440227	0.334839	0.314	0.328	1	3	Kpnb1
0.000558014	0.293307	0.362	0.383	1	3	Il17ra
0.00065372	0.288175	0.35	0.366	1	3	Prkd2
0.000657117	0.265422	0.421	0.445	1	3	Cdk4
0.000722968	0.273028	0.464	0.517	1	3	Ube2b
0.000761439	0.324585	0.292	0.3	1	3	2025-03-07
0.000973176	0.308051	0.329	0.348	1	3	Csnk1d
0.00106767	0.263468	0.428	0.47	1	3	Itgal
0.00111174	0.342021	0.267	0.272	1	3	Trp53
0.00119072	0.34198	0.306	0.325	1	3	Cab39
0.00134959	0.332032	0.249	0.254	1	3	Dpf2
0.00135754	0.368602	0.292	0.306	1	3	Dync1i2
0.00150751	0.287624	0.346	0.37	1	3	Gm20388
0.00161475	0.303697	0.32	0.338	1	3	Zfp148
0.00185567	0.298126	0.351	0.379	1	3	Ivns1abp
0.00191405	0.285848	0.335	0.358	1	3	Trim28
0.00203585	0.331326	0.349	0.377	1	3	Rbm5
0.00219134	0.341296	0.289	0.301	1	3	Vezf1
0.00251086	0.300449	0.29	0.297	1	3	Ash1l
0.00481245	0.261726	0.287	0.293	1	3	Tecpr1
0.00622769	0.2895	0.253	0.259	1	3	Pan3
0.00760464	0.269023	0.257	0.261	1	3	Ppp1r9b
0	3.36152	0.99	0.34	0	4	Cd163l1
0	2.84723	0.9	0.073	0	4	Trdv4
0	2.75454	0.983	0.224	0	4	Cxcr6
0	2.64228	0.967	0.181	0	4	Tmem176a
0	2.61534	0.963	0.358	0	4	Ly6a
0	2.50561	0.977	0.224	0	4	Tmem176b
0	2.50521	0.84	0.117	0	4	Ckb
0	2.45649	0.851	0.09	0	4	Serpinb1a
0	2.33174	0.966	0.3	0	4	Capg
0	2.24567	0.816	0.085	0	4	Mmp25
0	2.20789	0.998	0.455	0	4	S100a6
0	2.14479	0.825	0.151	0	4	Actn2
0	2.05452	0.877	0.175	0	4	Ccr2
0	2.05268	0.743	0.112	0	4	F2r
0	2.00638	0.663	0.068	0	4	Ly6g5b
0	1.99744	0.741	0.102	0	4	Il1r1
0	1.94535	0.915	0.261	0	4	S100a4
0	1.94181	0.913	0.292	0	4	Selenop
0	1.93916	0.968	0.395	0	4	Il7r
0	1.93681	0.491	0.027	0	4	Krt83
0	1.92484	0.88	0.212	0	4	Il18r1
0	1.80016	0.607	0.05	0	4	Il23r
0	1.78232	0.654	0.079	0	4	Aqp3
0	1.75336	0.793	0.198	0	4	Jaml
0	1.74653	0.925	0.288	0	4	Blk
0	1.71434	0.552	0.038	0	4	Kcnk1
0	1.6702	0.532	0.06	0	4	Ccr6
0	1.66525	0.673	0.132	0	4	Tmem64
0	1.62406	0.669	0.134	0	4	Fgl2
0	1.60582	0.538	0.053	0	4	Clnk
0	1.57986	0.458	0.038	0	4	Ltb4r1
0	1.55422	0.474	0.067	0	4	Avpi1
0	1.54379	0.787	0.327	0	4	Sptssa
0	1.48414	0.413	0.032	0	4	Pxdc1
0	1.44514	0.933	0.618	0	4	Hsp90b1
0	1.44264	0.925	0.392	0	4	Ahnak
0	1.44135	0.989	0.726	0	4	S100a11
0	1.39771	0.996	0.718	0	4	Trgc1
0	1.36444	0.452	0.063	0	4	Acpp
0	1.34567	0.46	0.077	0	4	Cers4
0	1.33791	0.486	0.093	0	4	Rarg
0	1.33492	0.332	0.023	0	4	Rln3
0	1.32667	0.774	0.311	0	4	Itgae
0	1.32354	0.602	0.164	0	4	Cd44
0	1.30701	0.635	0.145	0	4	Rorc
0	1.30347	0.667	0.314	0	4	Rgs1
0	1.29819	0.34	0.019	0	4	Cpe
0	1.28466	0.363	0.02	0	4	Fam83a
0	1.28194	0.821	0.424	0	4	Sec11c
0	1.26697	0.573	0.155	0	4	Smox
0	1.2604	0.372	0.04	0	4	Abi3bp
0	1.25744	0.41	0.04	0	4	Il17re
0	1.25105	0.476	0.09	0	4	Scpep1
0	1.23745	0.966	0.667	0	4	Gpx1
0	1.23032	0.9	0.546	0	4	Tagln2
0	1.22701	0.393	0.046	0	4	Pde5a
0	1.20954	0.49	0.106	0	4	Osbpl3
0	1.20578	0.497	0.099	0	4	Gpr183
0	1.20251	0.991	0.75	0	4	Fxyd5
0	1.19062	0.404	0.058	0	4	Il2ra
0	1.18519	0.361	0.034	0	4	Tns4
0	1.17455	0.857	0.438	0	4	Id2
0	1.16955	0.914	0.512	0	4	Itgb7
0	1.16753	0.433	0.103	0	4	Nfil3
0	1.16273	0.343	0.034	0	4	Cpd
0	1.16056	0.343	0.043	0	4	Nrp1
0	1.15987	0.357	0.038	0	4	Nr1d1
0	1.1571	0.432	0.093	0	4	Adgrg5
0	1.14119	0.478	0.125	0	4	Icos
0	1.13323	0.771	0.39	0	4	Rexo2
0	1.13123	0.866	0.349	0	4	Maf
0	1.12336	0.509	0.142	0	4	St3gal6
0	1.12303	0.388	0.072	0	4	Bcl2a1d
0	1.12197	0.698	0.311	0	4	Sla
0	1.11935	0.486	0.133	0	4	Pi4k2a
0	1.11487	0.447	0.103	0	4	Ero1l
0	1.10795	0.968	0.772	0	4	Calr
0	1.10112	0.326	0.034	0	4	Rnf43
0	1.09876	0.831	0.499	0	4	Cdk2ap2
0	1.09318	0.272	0.015	0	4	Apol7b
0	1.09098	0.303	0.028	0	4	Rnase4
0	1.08837	0.33	0.027	0	4	Crmp1
0	1.07891	0.436	0.127	0	4	Comt
0	1.07452	0.877	0.543	0	4	Ramp1
0	1.05675	0.851	0.502	0	4	Cd82
0	1.0511	0.256	0.021	0	4	Slc6a13
0	1.04953	0.37	0.059	0	4	Tnfrsf25
0	1.0454	0.383	0.065	0	4	Plxnd1
0	1.043	0.974	0.652	0	4	Lgals1
0	1.03742	0.296	0.037	0	4	Cited4
0	1.03384	0.644	0.293	0	4	Dap
0	1.03018	0.304	0.02	0	4	Trgv6
0	1.02486	0.989	0.836	0	4	Cd3g
0	1.02396	0.947	0.743	0	4	Pdia3
0	1.01899	0.998	0.907	0	4	Itm2b
0	1.01275	0.333	0.048	0	4	Coro2b
0	1.01046	0.502	0.16	0	4	Rora
0	1.00248	0.768	0.427	0	4	Rabac1
0	0.995596	0.598	0.244	0	4	Atp2b1
0	0.98538	0.25	0.013	0	4	Npl
0	0.982611	0.9	0.611	0	4	Emb
0	0.98211	0.781	0.44	0	4	Lgals3bp
0	0.981314	0.421	0.131	0	4	Mcur1
0	0.98024	0.792	0.421	0	4	Prr13
0	0.969521	0.343	0.081	0	4	Cish
0	0.964933	0.258	0.012	0	4	Tdrd9
0	0.939489	0.31	0.058	0	4	Prelid2
0	0.937739	0.398	0.102	0	4	Podnl1
0	0.925853	0.922	0.613	0	4	Tspo
0	0.925134	0.372	0.102	0	4	Acot9
0	0.922412	1	0.946	0	4	Ly6e
0	0.918121	0.273	0.031	0	4	Zdhhc2
0	0.88351	0.257	0.037	0	4	Adam8
0	0.881571	0.34	0.079	0	4	Pik3ap1
0	0.831782	0.288	0.051	0	4	Chst11
0	0.814429	0.275	0.056	0	4	Smyd2
0	0.812959	0.25	0.034	0	4	Camk2n1
0	0.793016	0.258	0.048	0	4	Dhcr24
0	0.782234	0.282	0.062	0	4	Tnfsf14
0	0.759299	0.256	0.054	0	4	Lysmd2
0	0.643257	1	0.952	0	4	H2-D1
7.37009e-305	0.927282	0.821	0.509	1.4298e-300	4	Krtcap2
1.16697e-303	0.99709	0.591	0.267	2.26391e-299	4	Tmem30a
1.20821e-302	0.863359	0.35	0.099	2.34394e-298	4	Abhd15
9.49354e-299	0.664934	0.991	0.864	1.84175e-294	4	Calm1
7.47839e-296	1.06521	0.692	0.369	1.45081e-291	4	Pdia6
3.6478e-295	0.806745	0.276	0.065	7.07673e-291	4	Cysltr2
5.06816e-293	1.01581	0.575	0.258	9.83223e-289	4	Pdia4
2.38836e-282	0.860408	0.377	0.118	4.63341e-278	4	Igf1r
2.52231e-273	0.616694	0.82	0.51	4.89328e-269	4	Psap
9.83076e-268	1.03497	0.437	0.165	1.90717e-263	4	Sdf2l1
1.44123e-265	0.858923	0.414	0.147	2.79598e-261	4	Smco4
2.62469e-263	0.791868	0.334	0.1	5.0919e-259	4	Serpinb6a
4.41423e-262	0.901556	0.643	0.324	8.5636e-258	4	Lax1
1.98327e-256	0.80878	0.724	0.389	3.84754e-252	4	Ikzf3
5.5551e-255	1.1799	0.345	0.111	1.07769e-250	4	Hgsnat
3.41724e-254	0.724018	0.307	0.087	6.62945e-250	4	Apol7e
9.72458e-253	0.561306	0.997	0.892	1.88657e-248	4	Cd52
3.76581e-251	0.681612	0.962	0.788	7.30568e-247	4	S100a10
4.86144e-247	0.906169	0.624	0.321	9.43119e-243	4	AU020206
2.63942e-239	0.778608	0.819	0.541	5.12047e-235	4	Aldoa
7.88541e-239	0.80719	0.347	0.116	1.52977e-234	4	Riox2
1.33525e-234	0.761414	0.353	0.117	2.59038e-230	4	Golm1
1.90784e-234	0.862611	0.39	0.14	3.70121e-230	4	Socs3
1.80956e-233	0.60426	0.972	0.821	3.51055e-229	4	Selplg
3.71555e-233	0.786746	0.924	0.7	7.20816e-229	4	Ltb
8.85359e-233	0.700647	0.936	0.683	1.7176e-228	4	Vim
1.1922e-230	0.845034	0.409	0.158	2.31287e-226	4	Plin3
1.7739e-230	0.846709	0.959	0.821	3.44137e-226	4	Hspa5
2.56281e-222	0.769118	0.834	0.572	4.97185e-218	4	Spcs2
7.87974e-222	0.75671	0.348	0.12	1.52867e-217	4	Psen2
3.46522e-221	0.791437	0.525	0.237	6.72253e-217	4	Cd226
5.93564e-221	0.78338	0.804	0.568	1.15151e-216	4	Tab2
5.04921e-220	0.576706	0.972	0.781	9.79548e-216	4	Cd247
3.07665e-217	0.558082	0.978	0.836	5.96871e-213	4	Cd3e
5.63739e-212	0.809008	0.759	0.495	1.09365e-207	4	Dnajc3
2.24131e-209	0.824217	0.646	0.366	4.34815e-205	4	1810058I24Rik
2.3577e-207	0.78897	0.385	0.152	4.57394e-203	4	Dexi
1.46314e-205	0.71079	0.845	0.607	2.83849e-201	4	Ppib
2.59714e-205	0.841287	0.578	0.307	5.03844e-201	4	Dctn1
1.77419e-204	0.774383	0.484	0.218	3.44193e-200	4	Fam129a
3.20572e-202	0.689047	0.85	0.619	6.2191e-198	4	Fnbp1
2.11274e-201	0.747564	0.425	0.179	4.09872e-197	4	Rnh1
8.23826e-200	0.672962	0.293	0.095	1.59822e-195	4	Furin
1.50301e-199	0.717325	0.335	0.119	2.91583e-195	4	Slc16a6
2.91576e-198	0.784807	0.712	0.448	5.65658e-194	4	Zap70
1.62164e-197	0.696533	0.289	0.093	3.14598e-193	4	Tmem154
5.74826e-195	0.522592	0.98	0.879	1.11516e-190	4	Sh3bgrl3
6.19061e-194	0.732798	0.733	0.469	1.20098e-189	4	Galnt1
7.94876e-194	0.769007	0.728	0.47	1.54206e-189	4	Prdx6
2.24169e-193	0.766932	0.705	0.431	4.34888e-189	4	Zfp36l1
2.45783e-193	0.786066	0.374	0.15	4.7682e-189	4	Atf6
1.14591e-192	0.848843	0.462	0.215	2.22306e-188	4	Pkp3
2.54456e-188	0.62016	0.262	0.08	4.93644e-184	4	Atp2b4
9.12208e-188	0.82589	0.36	0.14	1.76968e-183	4	Syne1
1.95023e-187	0.726307	0.577	0.303	3.78344e-183	4	Sat1
6.79863e-187	0.630611	0.251	0.075	1.31894e-182	4	Prrt1
5.00183e-185	0.810627	0.686	0.431	9.70356e-181	4	Manf
1.28843e-184	0.627567	0.284	0.093	2.49956e-180	4	Myo1e
6.673e-184	0.733101	0.672	0.407	1.29456e-179	4	Cyb5a
7.3331e-182	0.727409	0.553	0.29	1.42262e-177	4	2025-09-11
2.14174e-180	0.379466	0.999	0.968	4.15497e-176	4	Rps5
3.65808e-180	0.689493	0.292	0.101	7.09668e-176	4	Il12rb1
2.73324e-177	0.640599	0.858	0.63	5.30248e-173	4	Rinl
7.89042e-175	0.720611	0.478	0.231	1.53074e-170	4	Rbl2
9.41494e-171	0.31396	1	0.992	1.8265e-166	4	Rplp1
2.69884e-170	0.700844	0.577	0.315	5.23575e-166	4	Smpdl3a
1.04596e-169	0.664504	0.827	0.606	2.02916e-165	4	Canx
2.36411e-169	0.292278	1	0.992	4.58638e-165	4	Eef1a1
2.71941e-168	0.732819	0.436	0.208	5.27566e-164	4	Plp2
1.47291e-167	0.705884	0.545	0.286	2.85745e-163	4	Vsir
7.38554e-167	0.699732	0.466	0.228	1.43279e-162	4	Mgat5
5.38231e-164	0.534348	0.902	0.681	1.04417e-159	4	Lsp1
3.27505e-162	0.613533	0.313	0.119	6.3536e-158	4	Kif1b
4.25674e-162	0.661409	0.295	0.109	8.25808e-158	4	Nfic
1.06795e-160	0.660619	0.66	0.411	2.07183e-156	4	Stk24
1.08545e-160	0.398227	0.985	0.908	2.10578e-156	4	Fth1
1.40178e-160	0.432416	0.991	0.916	2.71945e-156	4	Laptm5
2.79752e-160	0.809111	0.539	0.29	5.4272e-156	4	Fosb
1.27977e-158	0.697498	0.388	0.175	2.48276e-154	4	Mogs
2.57875e-158	0.441638	0.998	0.912	5.00277e-154	4	H2-K1
3.53315e-158	0.724004	0.537	0.301	6.85431e-154	4	Akirin1
1.54798e-157	0.347516	1	0.988	3.00308e-153	4	B2m
1.24053e-156	0.530601	1	0.913	2.40662e-152	4	Trdc
2.00373e-155	0.692308	0.491	0.256	3.88723e-151	4	Ech1
1.72951e-152	0.698331	0.526	0.281	3.35524e-148	4	Cst7
1.51721e-150	0.628517	0.299	0.117	2.94339e-146	4	Mapkapk3
9.66632e-150	0.763021	0.801	0.601	1.87527e-145	4	Fos
1.92146e-149	0.693359	0.399	0.188	3.72763e-145	4	Odc1
1.24069e-147	0.637194	0.314	0.123	2.40694e-143	4	Serpina3g
3.97964e-146	0.704556	0.507	0.278	7.7205e-142	4	Ppp1r11
3.88302e-145	0.642728	0.408	0.195	7.53307e-141	4	Clcn3
4.42772e-144	0.460584	0.973	0.898	8.58977e-140	4	Rps21
5.0893e-142	0.551934	0.309	0.123	9.87324e-138	4	Sorl1
3.70358e-141	0.592788	0.896	0.738	7.18495e-137	4	Junb
1.03405e-140	0.62597	0.344	0.151	2.00606e-136	4	Capn2
2.01113e-140	0.649687	0.351	0.156	3.90159e-136	4	Card19
6.12979e-139	0.604334	0.399	0.19	1.18918e-134	4	Cerk
6.21755e-138	0.625794	0.59	0.357	1.2062e-133	4	Diaph1
9.61172e-138	0.529465	0.926	0.766	1.86467e-133	4	Ucp2
2.61949e-137	0.568821	0.253	0.093	5.08181e-133	4	Plekhb2
5.35447e-137	0.875451	0.792	0.616	1.03877e-132	4	Jun
5.56725e-137	0.587465	0.269	0.103	1.08005e-132	4	Plk3
1.82926e-132	0.640723	0.479	0.252	3.54876e-128	4	Pdcd1
6.16711e-132	0.645592	0.343	0.157	1.19642e-127	4	Pon2
5.3378e-131	0.670362	0.517	0.302	1.03553e-126	4	Nucb1
1.64127e-130	0.590395	0.311	0.133	3.18406e-126	4	Glrx
2.86341e-130	0.551021	0.811	0.599	5.55501e-126	4	Serinc3
3.56324e-130	0.599254	0.573	0.347	6.91268e-126	4	Rpn2
5.34422e-130	0.670184	0.401	0.204	1.03678e-125	4	Spcs3
3.68886e-129	0.675786	0.5	0.286	7.15638e-125	4	Aprt
2.48769e-128	0.585369	0.577	0.342	4.82612e-124	4	Il27ra
1.49722e-127	0.570574	0.277	0.112	2.90461e-123	4	Ahcyl2
9.69204e-127	0.575497	0.738	0.532	1.88026e-122	4	Clint1
1.19464e-125	0.601296	0.36	0.171	2.3176e-121	4	Pfkp
5.78943e-125	0.593692	0.409	0.208	1.12315e-120	4	Gng2
1.05319e-122	0.601629	0.408	0.207	2.0432e-118	4	Lmo4
3.05053e-120	0.596616	0.375	0.186	5.91803e-116	4	Aebp2
3.8404e-120	0.614885	0.376	0.187	7.45037e-116	4	Cmtm6
9.3801e-119	0.58848	0.622	0.409	1.81974e-114	4	Ssr4
1.82155e-118	0.633438	0.514	0.309	3.53381e-114	4	Parp1
1.53924e-117	0.521125	0.823	0.653	2.98612e-113	4	Ncor1
6.07549e-115	0.262438	1	0.994	1.17864e-110	4	Tmsb4x
5.76708e-114	0.55508	0.541	0.332	1.11881e-109	4	Tmem123
5.92541e-114	0.449873	0.934	0.747	1.14953e-109	4	Lat
6.29032e-114	0.470225	0.263	0.106	1.22032e-109	4	Slco3a1
7.50387e-112	0.537033	0.656	0.452	1.45575e-107	4	Itgal
2.4543e-111	0.63281	0.42	0.224	4.76134e-107	4	Socs1
6.0459e-108	0.60091	0.382	0.202	1.1729e-103	4	Snx1
5.05398e-107	0.545112	0.307	0.143	9.80473e-103	4	Prkx
5.85167e-107	0.57191	0.514	0.318	1.13522e-102	4	Selenot
5.85913e-106	0.502887	0.77	0.579	1.13667e-101	4	Tax1bp1
1.34155e-105	0.30679	0.995	0.951	2.6026e-101	4	Rps2
5.13637e-104	0.524977	0.271	0.121	9.96455e-100	4	Clic4
4.77002e-103	0.494883	0.339	0.163	9.25383e-99	4	Myo1f
7.0844e-102	0.421284	0.827	0.634	1.37437e-97	4	Ndfip1
2.03464e-101	0.446622	0.912	0.755	3.9472e-97	4	Ndufa4
3.64906e-101	0.555085	0.367	0.191	7.07917e-97	4	Rara
4.13056e-100	0.505722	0.282	0.129	8.01328e-96	4	Man2a1
1.55444e-99	0.515708	0.544	0.346	3.01561e-95	4	Slc1a5
1.41561e-98	0.560496	0.506	0.317	2.74628e-94	4	Eid1
3.29678e-95	0.403357	0.875	0.698	6.39576e-91	4	H2-T23
5.7801e-95	0.514954	0.556	0.357	1.12134e-90	4	Sh2d2a
9.02112e-95	0.562293	0.341	0.177	1.7501e-90	4	Filip1l
1.16957e-94	0.463997	0.307	0.148	2.26897e-90	4	Cd79b
3.05251e-94	0.565977	0.513	0.333	5.92188e-90	4	Surf4
5.91877e-94	0.558472	0.456	0.276	1.14824e-89	4	Map4
1.23076e-93	0.607878	0.369	0.204	2.38767e-89	4	Fkbp2
5.25825e-93	0.44659	0.767	0.569	1.0201e-88	4	Cd37
9.64925e-93	0.551847	0.436	0.261	1.87195e-88	4	Ssbp4
1.22747e-92	0.498914	0.26	0.119	2.38128e-88	4	Slc35c2
1.63617e-92	0.506636	0.29	0.137	3.17417e-88	4	Cebpb
2.41334e-92	0.468324	0.518	0.315	4.68189e-88	4	Gm12185
1.05522e-91	0.530848	0.352	0.189	2.04712e-87	4	Trpv2
4.60794e-91	0.435612	0.821	0.656	8.9394e-87	4	Tmbim6
2.95526e-90	0.485416	0.594	0.4	5.7332e-86	4	S100a13
4.59083e-90	0.524425	0.372	0.203	8.9062e-86	4	Wbp1
5.55591e-90	0.555445	0.345	0.186	1.07785e-85	4	BC004004
3.82613e-89	0.505472	0.39	0.216	7.42269e-85	4	Wls
6.37885e-89	0.47174	0.298	0.146	1.2375e-84	4	Man2a2
1.09159e-88	0.573313	0.417	0.245	2.11768e-84	4	Bola2
6.69435e-87	0.505751	0.316	0.161	1.2987e-82	4	Tex264
1.44947e-86	0.520872	0.348	0.191	2.81198e-82	4	Impa1
8.9922e-85	0.50362	0.33	0.178	1.74449e-80	4	Bri3bp
1.65933e-84	0.53627	0.26	0.126	3.21909e-80	4	Ap1s2
9.82067e-84	0.48634	0.259	0.124	1.90521e-79	4	Nudt4
2.3422e-82	0.475979	0.422	0.249	4.54386e-78	4	Ppp1r9b
2.60654e-82	0.481679	0.255	0.12	5.05669e-78	4	Sit1
5.35921e-82	0.416131	0.688	0.493	1.03969e-77	4	Hcst
1.38528e-81	0.481581	0.532	0.354	2.68743e-77	4	Glud1
1.86181e-81	0.446572	0.546	0.356	3.61191e-77	4	Tpst2
4.61027e-81	0.295206	0.987	0.923	8.94392e-77	4	Rpl14
2.71976e-79	0.480536	0.461	0.29	5.27633e-75	4	Vars
9.69096e-79	0.488955	0.257	0.123	1.88005e-74	4	Gadd45b
1.61971e-78	0.494397	0.274	0.137	3.14223e-74	4	Tmed3
2.37841e-78	0.434258	0.437	0.26	4.61411e-74	4	Fam102a
2.27562e-77	0.276155	0.987	0.921	4.4147e-73	4	Rplp2
3.99364e-76	0.464318	0.268	0.135	7.74766e-72	4	Mif4gd
2.74224e-75	0.484626	0.54	0.364	5.31994e-71	4	Klf6
3.86421e-75	0.438619	0.607	0.432	7.49657e-71	4	Tmed10
6.93126e-75	0.446137	0.626	0.449	1.34467e-70	4	Vps28
1.64746e-74	0.424138	0.66	0.48	3.19607e-70	4	Ost4
6.09804e-74	0.446816	0.391	0.232	1.18302e-69	4	Zfp652
9.36889e-74	0.489476	0.387	0.235	1.81756e-69	4	Rpn1
3.62471e-73	0.432416	0.575	0.403	7.03193e-69	4	Rassf5
2.20303e-71	0.515073	0.376	0.227	4.27387e-67	4	Tmem208
1.11214e-70	0.42286	0.409	0.25	2.15756e-66	4	Uhrf2
1.19118e-70	0.427142	0.313	0.171	2.31089e-66	4	Nek7
3.01839e-70	0.422066	0.673	0.513	5.85568e-66	4	Traf5
7.72405e-70	0.392281	0.547	0.371	1.49847e-65	4	Runx3
1.2404e-69	0.42298	0.617	0.46	2.40637e-65	4	Gnb1
2.54754e-69	0.458918	0.391	0.239	4.94222e-65	4	Cabin1
2.76631e-69	0.446368	0.62	0.458	5.36664e-65	4	Abhd17a
1.66483e-68	0.474374	0.477	0.319	3.22978e-64	4	Med10
3.62131e-68	0.419752	0.367	0.218	7.02534e-64	4	2025-03-02
3.76395e-68	0.443336	0.44	0.281	7.30207e-64	4	Zdhhc18
1.37755e-67	0.363906	0.796	0.631	2.67244e-63	4	Pkm
5.44866e-67	0.534758	0.281	0.15	1.05704e-62	4	H1f0
1.06022e-66	0.393608	0.534	0.365	2.05682e-62	4	Tuba4a
2.04302e-65	0.483003	0.316	0.181	3.96346e-61	4	Rad50
3.82142e-65	0.445748	0.395	0.245	7.41355e-61	4	Crot
7.92139e-64	0.420766	0.675	0.525	1.53675e-59	4	Ifngr1
9.51804e-64	0.403643	0.342	0.197	1.8465e-59	4	9930111J21Rik2
1.56119e-63	0.438174	0.545	0.39	3.02871e-59	4	Ctsa
3.09444e-63	0.289722	0.963	0.854	6.00321e-59	4	Lcp1
4.17677e-63	0.302342	0.958	0.819	8.10294e-59	4	Cd3d
5.25166e-63	0.380187	0.576	0.411	1.01882e-58	4	Cyth4
6.51267e-63	0.406742	0.697	0.531	1.26346e-58	4	Park7
8.91645e-63	0.488135	0.287	0.161	1.72979e-58	4	Creld2
1.32626e-62	0.409326	0.483	0.328	2.57294e-58	4	Smap2
1.68779e-62	0.422316	0.385	0.24	3.27432e-58	4	Mbd2
2.87369e-62	0.443103	0.471	0.319	5.57496e-58	4	Tor1aip1
3.15452e-62	0.340083	0.614	0.442	6.11977e-58	4	Ostf1
6.0717e-62	0.459978	0.472	0.324	1.17791e-57	4	Mlec
8.33789e-62	0.412249	0.348	0.208	1.61755e-57	4	Anxa5
1.19308e-61	0.426904	0.422	0.274	2.31458e-57	4	Snx2
2.39994e-61	0.25502	0.877	0.722	4.65589e-57	4	Arl6ip1
5.14525e-61	0.426967	0.522	0.371	9.98178e-57	4	Ddx21
1.78275e-60	0.427497	0.491	0.338	3.45853e-56	4	Spn
6.71754e-60	0.396794	0.384	0.238	1.3032e-55	4	Cdc42ep3
9.15999e-60	0.321433	0.857	0.711	1.77704e-55	4	Tmem50a
6.69251e-58	0.395269	0.453	0.307	1.29835e-53	4	Sema4d
1.00668e-56	0.321843	0.651	0.483	1.95295e-52	4	Znrf1
1.11557e-56	0.377317	0.472	0.32	2.1642e-52	4	Hprt
6.6905e-56	0.400144	0.266	0.148	1.29796e-51	4	Mfsd10
9.43728e-56	0.373504	0.635	0.489	1.83083e-51	4	Capns1
2.84583e-55	0.350194	0.746	0.602	5.5209e-51	4	Arhgdia
6.42304e-55	0.359319	0.499	0.342	1.24607e-50	4	Klk8
1.00808e-54	0.354076	0.372	0.231	1.95567e-50	4	Irf2bpl
1.7234e-54	0.402391	0.4	0.259	3.34339e-50	4	AI467606
5.05363e-54	0.396783	0.455	0.311	9.80404e-50	4	Selenos
8.18356e-54	0.317791	0.658	0.489	1.58761e-49	4	Eno1
9.3577e-54	0.351533	0.745	0.593	1.81539e-49	4	Fkbp3
1.23184e-53	0.391022	0.272	0.157	2.38976e-49	4	Ccdc50
5.10365e-53	0.332989	0.602	0.452	9.90107e-49	4	Rapgef6
6.5846e-52	0.266257	0.602	0.446	1.27741e-47	4	Dock2
6.64308e-52	0.387479	0.256	0.144	1.28876e-47	4	Ehbp1l1
1.61468e-51	0.414653	0.332	0.209	3.13247e-47	4	Agpat5
5.36467e-51	0.382475	0.415	0.28	1.04075e-46	4	Rnaseh2c
1.47916e-50	0.35866	0.556	0.409	2.86958e-46	4	Esyt1
1.52937e-50	0.427786	0.407	0.28	2.96697e-46	4	Dnajb11
1.74971e-50	0.319371	0.456	0.306	3.39444e-46	4	Abi3
2.19634e-50	0.397854	0.386	0.253	4.26089e-46	4	Pbxip1
2.69728e-50	0.390199	0.286	0.17	5.23273e-46	4	Creg1
2.93317e-50	0.402564	0.423	0.289	5.69035e-46	4	Slain2
3.586e-50	0.357711	0.634	0.493	6.95683e-46	4	Atp6v0e
7.03133e-50	0.344639	0.432	0.293	1.36408e-45	4	Samsn1
9.22699e-50	0.374903	0.367	0.238	1.79004e-45	4	Cdipt
1.0431e-49	0.415318	0.363	0.238	2.02361e-45	4	Bscl2
1.08389e-49	0.360961	0.389	0.258	2.10275e-45	4	Inpp5d
3.03938e-49	0.280516	0.711	0.559	5.8964e-45	4	Cd164
6.10549e-49	0.404745	0.372	0.244	1.18446e-44	4	Xbp1
9.23054e-49	0.275642	0.873	0.731	1.79073e-44	4	Cox6a1
1.81837e-48	0.342154	0.26	0.149	3.52764e-44	4	Mppe1
2.71889e-48	0.373979	0.52	0.385	5.27464e-44	4	Ddost
3.50363e-48	0.434854	0.403	0.28	6.79705e-44	4	Eloa
4.05546e-48	0.291778	0.734	0.576	7.8676e-44	4	Emp3
1.87464e-47	0.338391	0.541	0.401	3.6368e-43	4	Ptk2b
2.74535e-47	0.385692	0.369	0.245	5.32598e-43	4	Acot7
4.37632e-47	0.375244	0.279	0.167	8.49006e-43	4	Faim
1.71506e-46	0.314364	0.253	0.145	3.32721e-42	4	Pacs1
2.47028e-46	0.42032	0.404	0.28	4.79234e-42	4	Cenpx
3.15163e-46	0.294538	0.857	0.729	6.11416e-42	4	Selenow
4.32898e-46	0.328936	0.257	0.149	8.39822e-42	4	Rnf19b
2.4353e-45	0.332011	0.606	0.469	4.72448e-41	4	Ndufv3
2.60314e-45	0.303095	0.702	0.568	5.05008e-41	4	AC154200.1
4.79017e-45	0.327653	0.289	0.175	9.29293e-41	4	Itpr3
8.39263e-44	0.307686	0.678	0.544	1.62817e-39	4	Rpl30
1.83708e-43	0.343782	0.557	0.431	3.56394e-39	4	Cyfip2
2.32667e-43	0.349849	0.391	0.269	4.51375e-39	4	Gstp1
3.02315e-43	0.321681	0.594	0.454	5.86491e-39	4	Fkbp1a
3.62994e-43	0.287276	0.716	0.584	7.04208e-39	4	Rac1
3.99927e-43	0.343781	0.54	0.409	7.75858e-39	4	Tmem59
4.81314e-43	0.28642	0.409	0.281	9.33748e-39	4	Runx1
6.7684e-43	0.35409	0.319	0.205	1.31307e-38	4	Mrps5
2.11459e-42	0.371027	0.341	0.229	4.1023e-38	4	Coro1c
4.41942e-42	0.360872	0.339	0.226	8.57367e-38	4	Hipk1
1.804e-41	0.280317	0.703	0.567	3.49976e-37	4	Cap1
6.82081e-41	0.339734	0.396	0.276	1.32324e-36	4	Wdr83os
9.76328e-41	0.319256	0.415	0.292	1.89408e-36	4	Hspa9
2.776e-40	0.329255	0.278	0.175	5.38545e-36	4	Ide
4.18746e-40	0.344692	0.315	0.207	8.12367e-36	4	Vti1b
6.23163e-40	0.30076	0.669	0.542	1.20894e-35	4	Tpt1
3.11951e-39	0.324714	0.388	0.271	6.05186e-35	4	Rtn4
1.34689e-38	0.362538	0.433	0.323	2.61297e-34	4	Ppp2r1a
3.98413e-38	0.347168	0.476	0.359	7.72921e-34	4	Cuta
5.02614e-38	0.343714	0.316	0.211	9.75071e-34	4	Atp2a2
6.28585e-38	0.286196	0.548	0.417	1.21945e-33	4	Rnf166
2.13304e-37	0.27034	0.836	0.712	4.1381e-33	4	Oaz1
2.83999e-37	0.340999	0.27	0.171	5.50958e-33	4	AI413582
2.84752e-37	0.335757	0.395	0.281	5.52418e-33	4	Acsl5
3.92789e-37	0.335399	0.39	0.276	7.62012e-33	4	Pole4
9.98407e-37	0.269504	0.672	0.529	1.93691e-32	4	Ptpn7
1.41314e-36	0.283448	0.348	0.239	2.74149e-32	4	Ptpra
2.05962e-36	0.330325	0.254	0.158	3.99567e-32	4	Tnk2
4.50766e-36	0.364818	0.314	0.213	8.74487e-32	4	Smim11
5.89449e-36	0.295124	0.264	0.165	1.14353e-31	4	1600014C10Rik
7.7934e-36	0.31768	0.32	0.215	1.51192e-31	4	Uhrf1bp1l
1.03939e-35	0.278805	0.262	0.163	2.01642e-31	4	Xlr4a
2.3539e-35	0.344703	0.326	0.223	4.56656e-31	4	Ddrgk1
6.24064e-35	0.324715	0.402	0.296	1.21068e-30	4	Mob1a
2.4517e-34	0.256164	0.649	0.516	4.75629e-30	4	Nop10
3.30897e-34	0.316055	0.271	0.176	6.41941e-30	4	Rab27a
5.61966e-34	0.314797	0.259	0.166	1.09021e-29	4	Herpud1
5.6786e-34	0.281742	0.363	0.253	1.10165e-29	4	Elk3
1.77878e-33	0.31259	0.349	0.248	3.45083e-29	4	Gatad1
1.88345e-33	0.318428	0.26	0.167	3.65389e-29	4	Dctpp1
2.63959e-33	0.29858	0.497	0.379	5.12081e-29	4	Dusp1
3.21826e-33	0.266522	0.666	0.545	6.24343e-29	4	Selenof
3.34819e-33	0.319283	0.404	0.298	6.49549e-29	4	Zc3h13
8.43234e-33	0.281631	0.378	0.27	1.63587e-28	4	1810037I17Rik
8.5418e-33	0.286774	0.488	0.378	1.65711e-28	4	Timm13
1.15403e-32	0.261843	0.76	0.637	2.23882e-28	4	Ubl5
1.31931e-32	0.299553	0.548	0.433	2.55946e-28	4	P4hb
2.08811e-32	0.278942	0.596	0.477	4.05094e-28	4	Ptpn6
3.1314e-32	0.28592	0.501	0.386	6.07491e-28	4	Tmem14c
8.55804e-32	0.294033	0.498	0.39	1.66026e-27	4	Ubxn4
1.49901e-31	0.264846	0.626	0.513	2.90809e-27	4	Tram1
4.2259e-31	0.316011	0.275	0.185	8.19825e-27	4	Dnajc10
5.25554e-31	0.263746	0.62	0.503	1.01957e-26	4	Slc25a4
6.47275e-31	0.314655	0.588	0.47	1.25571e-26	4	Ndufa1
9.10283e-31	0.260697	0.299	0.202	1.76595e-26	4	Clip1
1.11077e-30	0.285617	0.449	0.341	2.1549e-26	4	Tmed5
2.67213e-30	0.290787	0.363	0.262	5.18393e-26	4	Jtb
4.14726e-30	0.298083	0.281	0.191	8.04567e-26	4	Acaa2
8.90336e-30	0.262133	0.28	0.188	1.72725e-25	4	Retreg1
1.11997e-29	0.304824	0.343	0.246	2.17275e-25	4	Psd4
2.8425e-29	0.253439	0.66	0.536	5.51444e-25	4	Cox7b
7.00984e-29	0.295462	0.282	0.194	1.35991e-24	4	Sbds
5.83163e-28	0.303388	0.305	0.215	1.13134e-23	4	1110008P14Rik
8.99349e-28	0.265633	0.403	0.306	1.74474e-23	4	Laptm4a
1.00351e-27	0.268996	0.359	0.265	1.94682e-23	4	Denr
2.64548e-27	0.260461	0.39	0.292	5.13223e-23	4	Sema4a
6.51718e-27	0.285693	0.253	0.172	1.26433e-22	4	Szrd1
1.92962e-26	0.322723	0.28	0.197	3.74347e-22	4	Crlf2
2.37871e-26	0.282388	0.267	0.184	4.6147e-22	4	Ccdc82
1.70223e-25	0.250411	0.341	0.249	3.30233e-21	4	Cd84
2.12488e-25	0.258691	0.35	0.26	4.12227e-21	4	Srpr
2.82804e-25	0.260308	0.394	0.299	5.4864e-21	4	Lypla2
5.12103e-25	0.269806	0.258	0.177	9.93479e-21	4	Sigirr
3.1647e-24	0.257517	0.287	0.205	6.13952e-20	4	Rex1bd
4.49278e-24	0.280053	0.255	0.179	8.716e-20	4	Rwdd1
1.26944e-23	0.273097	0.314	0.232	2.46271e-19	4	Tbcb
8.21462e-23	0.273866	0.266	0.191	1.59364e-18	4	Ebp
1.02246e-22	0.270002	0.255	0.181	1.98358e-18	4	Guk1
1.05547e-22	0.254407	0.461	0.373	2.04762e-18	4	Emc10
3.7636e-22	0.256351	0.287	0.205	7.30139e-18	4	Skil
4.15498e-22	0.275099	0.265	0.191	8.06066e-18	4	Sfxn1
3.12711e-20	0.250185	0.302	0.228	6.0666e-16	4	Derl1
4.0345e-20	0.257062	0.279	0.206	7.82693e-16	4	Sod2
5.80996e-20	0.256776	0.277	0.204	1.12713e-15	4	Akirin2
4.22054e-19	0.260632	0.293	0.222	8.18785e-15	4	Mydgf
1.90299e-11	0.26875	0.301	0.249	3.69179e-07	4	Rcbtb2
1.26731e-08	0.280772	0.322	0.278	0.000245858	4	A930015D03Rik
0	1.14139	0.289	0.031	0	5	Trpm1
0	1.07774	0.257	0.042	0	5	Kit
2.03687e-306	1.07826	0.282	0.056	3.95153e-302	5	Prr5l
1.31647e-294	1.19642	0.311	0.069	2.55395e-290	5	Tnfrsf9
6.79653e-270	1.10597	0.527	0.193	1.31853e-265	5	Cd160
3.84733e-269	1.32594	0.464	0.163	7.46382e-265	5	Cldnd1
8.04433e-226	1.13545	0.412	0.137	1.5606e-221	5	Nrgn
1.47522e-218	0.96175	0.747	0.415	2.86192e-214	5	Il2rb
4.09634e-190	0.944208	0.286	0.083	7.94691e-186	5	Chchd10
4.34741e-185	0.853044	0.344	0.115	8.43397e-181	5	Ephx1
3.21942e-184	0.899569	0.86	0.604	6.24568e-180	5	Smc4
1.59869e-179	0.97454	0.669	0.397	3.10146e-175	5	Ikzf2
3.75731e-173	0.867351	0.314	0.104	7.28918e-169	5	Klhdc2
6.95177e-154	0.374087	1	0.998	1.34864e-149	5	Actb
2.34426e-152	0.930463	0.45	0.207	4.54786e-148	5	Agfg1
1.18816e-135	0.862456	0.285	0.102	2.30503e-131	5	Rab3ip
2.5711e-127	1.24087	0.72	0.512	4.98794e-123	5	Cd7
3.70692e-127	0.765952	0.667	0.411	7.19143e-123	5	Itga4
4.74531e-125	0.727147	0.657	0.389	9.2059e-121	5	Gimap3
3.8e-119	0.853912	0.304	0.123	7.372e-115	5	Tsc22d1
2.91378e-115	0.699447	0.726	0.507	5.65273e-111	5	Sptbn1
1.17551e-114	0.693905	0.733	0.505	2.2805e-110	5	Ctsw
1.21174e-112	0.610418	0.878	0.738	2.35078e-108	5	Actg1
3.72882e-112	0.727158	0.36	0.161	7.2339e-108	5	Cd9
5.85453e-110	0.666633	0.77	0.584	1.13578e-105	5	Cotl1
7.5275e-109	0.421482	1	0.994	1.46034e-104	5	Tmsb4x
2.03849e-108	0.589326	0.876	0.735	3.95467e-104	5	Cnn2
9.36464e-107	0.685807	0.764	0.573	1.81674e-102	5	Bin2
1.39464e-104	0.647377	0.603	0.382	2.7056e-100	5	Prkch
1.87685e-104	0.770565	0.468	0.258	3.6411e-100	5	Lrmp
3.66097e-104	0.785274	0.38	0.185	7.10228e-100	5	Slamf6
2.75249e-103	0.375732	0.994	0.96	5.33982e-99	5	Pfn1
7.77583e-97	0.647156	0.314	0.14	1.50851e-92	5	Igf2r
2.33384e-96	0.466983	0.93	0.826	4.52765e-92	5	Limd2
4.32011e-95	0.377451	0.988	0.966	8.38101e-91	5	Rps26
8.16828e-95	0.347021	0.868	0.626	1.58465e-90	5	Nkg7
2.5997e-94	0.65664	0.348	0.165	5.04342e-90	5	Chn2
6.7053e-93	0.365721	0.991	0.953	1.30083e-88	5	Ptprc
7.24396e-92	0.441287	0.952	0.822	1.40533e-87	5	Shisa5
4.04252e-91	0.729822	0.459	0.257	7.8425e-87	5	Pdcd1
1.17432e-90	0.741019	0.258	0.108	2.27818e-86	5	Ahr
1.97324e-90	0.666843	0.718	0.514	3.82809e-86	5	Lef1
3.04382e-89	0.591561	0.285	0.124	5.90502e-85	5	Nsg2
3.20389e-88	0.665987	0.296	0.134	6.21555e-84	5	Ubash3b
1.07002e-87	0.718283	0.46	0.264	2.07583e-83	5	Ptms
4.09704e-87	0.587448	0.275	0.115	7.94826e-83	5	Pglyrp1
5.91556e-87	0.327519	0.994	0.969	1.14762e-82	5	Rps15a
1.15151e-86	0.844968	0.52	0.324	2.23394e-82	5	Dnajc9
1.09182e-83	0.332214	0.997	0.966	2.11813e-79	5	Tmsb10
1.63912e-83	0.656976	0.621	0.409	3.1799e-79	5	Id3
8.15283e-82	0.616119	0.712	0.544	1.58165e-77	5	Zyx
1.06938e-81	0.707059	0.455	0.265	2.07459e-77	5	Cd5
1.40774e-79	0.623673	0.648	0.465	2.73102e-75	5	B4galnt1
5.81911e-78	0.587518	0.278	0.128	1.12891e-73	5	Slc14a1
1.38397e-76	0.542784	0.621	0.425	2.68491e-72	5	Ptpn22
1.89214e-76	0.610069	0.727	0.538	3.67076e-72	5	Klf2
1.84777e-75	0.450563	0.841	0.662	3.58468e-71	5	Gimap6
9.69256e-75	0.546002	0.672	0.488	1.88036e-70	5	Evl
1.38407e-71	0.503759	0.643	0.434	2.6851e-67	5	Cd2
2.05068e-68	0.614929	0.406	0.24	3.97832e-64	5	Ift80
6.3609e-66	0.566251	0.507	0.33	1.23401e-61	5	Dpp4
3.29153e-65	0.582699	0.489	0.316	6.38557e-61	5	Acadl
3.48286e-65	0.531703	0.555	0.383	6.75676e-61	5	Tox
4.05252e-65	0.627462	0.264	0.128	7.86189e-61	5	Ddit4
4.29317e-63	0.550119	0.556	0.378	8.32875e-59	5	Add3
5.50828e-63	0.29768	0.989	0.965	1.06861e-58	5	Cfl1
7.1965e-63	0.359055	0.843	0.64	1.39612e-58	5	Ms4a4b
3.22521e-59	0.559872	0.331	0.183	6.25691e-55	5	Tnfrsf18
1.82444e-58	0.534825	0.349	0.202	3.53942e-54	5	Ppm1b
7.82029e-57	0.308577	0.963	0.929	1.51714e-52	5	Pabpc1
2.85183e-56	0.556351	0.548	0.39	5.53255e-52	5	Gramd1a
7.81353e-56	0.475497	0.758	0.618	1.51582e-51	5	Atp1b3
7.59454e-55	0.618164	0.519	0.371	1.47334e-50	5	Prex1
6.70234e-53	0.318886	0.964	0.913	1.30025e-48	5	Gnai2
1.01546e-51	0.530218	0.33	0.193	1.96999e-47	5	Cd6
2.768e-51	0.61683	0.287	0.158	5.36991e-47	5	Nr4a1
3.53873e-50	0.484024	0.342	0.201	6.86514e-46	5	Tspan32
7.41529e-50	0.452488	0.396	0.247	1.43857e-45	5	Cxxc5
1.06553e-48	0.50428	0.557	0.404	2.06712e-44	5	Ikzf3
1.70943e-48	0.423641	0.759	0.629	3.31629e-44	5	Pdcd4
1.76503e-48	0.514716	0.647	0.507	3.42415e-44	5	Cd48
3.97216e-48	0.504071	0.387	0.244	7.70599e-44	5	Bin1
5.49269e-48	0.475807	0.638	0.495	1.06558e-43	5	Vasp
1.63754e-47	0.320888	0.93	0.823	3.17683e-43	5	Cd3d
3.53292e-46	0.433868	0.621	0.46	6.85386e-42	5	Ifi27l2a
6.68942e-46	0.529505	0.637	0.501	1.29775e-41	5	Anxa2
1.0545e-45	0.466512	0.424	0.287	2.04574e-41	5	Ssbp3
3.33721e-45	0.461886	0.442	0.293	6.47418e-41	5	Trat1
1.0939e-44	0.468825	0.557	0.415	2.12216e-40	5	Cyth4
2.30316e-44	0.384123	0.592	0.429	4.46813e-40	5	Samhd1
3.17393e-44	0.488074	0.388	0.25	6.15742e-40	5	Gimap5
5.34006e-43	0.457804	0.467	0.325	1.03597e-38	5	Foxo1
1.02853e-41	0.374809	0.864	0.775	1.99535e-37	5	Ets1
1.32779e-41	0.420893	0.717	0.591	2.57591e-37	5	Ccnd2
1.72467e-40	0.454274	0.505	0.377	3.34585e-36	5	Dgkz
1.34345e-39	0.422682	0.342	0.212	2.6063e-35	5	S1pr1
2.30369e-38	0.279486	0.946	0.888	4.46916e-34	5	Rac2
4.18953e-38	0.493393	0.373	0.249	8.12768e-34	5	Coro2a
7.38821e-38	0.252783	0.869	0.703	1.43331e-33	5	Lck
4.48448e-36	0.28594	0.819	0.69	8.69989e-32	5	Lsp1
5.12871e-36	0.467902	0.252	0.147	9.94969e-32	5	A930005H10Rik
1.16257e-35	0.351652	0.49	0.356	2.25538e-31	5	Peli1
1.79867e-35	0.3138	0.811	0.696	3.48941e-31	5	Capzb
1.84752e-35	0.403952	0.641	0.522	3.58419e-31	5	Arhgap9
2.94348e-35	0.366561	0.337	0.215	5.71035e-31	5	Actn1
3.16841e-35	0.263611	0.811	0.645	6.14671e-31	5	Cd27
3.20801e-35	0.411763	0.256	0.152	6.22354e-31	5	Arhgap18
4.05275e-35	0.435394	0.32	0.209	7.86234e-31	5	Mtmr1
7.78628e-35	0.405434	0.307	0.194	1.51054e-30	5	Aim2
9.28928e-35	0.394473	0.333	0.215	1.80212e-30	5	Cblb
1.17066e-34	0.350592	0.803	0.713	2.27109e-30	5	Arpc3
2.60056e-34	0.394546	0.522	0.396	5.04509e-30	5	Hdac1
1.29878e-33	0.517866	0.266	0.165	2.51963e-29	5	Panx1
2.45254e-33	0.407294	0.255	0.152	4.75794e-29	5	Tnfsf10
3.1779e-33	0.284348	0.837	0.709	6.16512e-29	5	Ltb
1.0301e-32	0.383248	0.619	0.51	1.9984e-28	5	Sri
3.01174e-32	0.396009	0.392	0.272	5.84277e-28	5	Ipcef1
3.6739e-32	0.349697	0.556	0.435	7.12737e-28	5	Map4k4
7.94975e-32	0.334062	0.577	0.441	1.54225e-27	5	Prr13
1.31467e-31	0.253154	0.627	0.473	2.55046e-27	5	Sox4
2.80337e-31	0.423344	0.437	0.321	5.43853e-27	5	Irf2
3.60739e-31	0.299544	0.81	0.714	6.99833e-27	5	Anp32a
4.16395e-31	0.361264	0.573	0.456	8.07806e-27	5	Tpm4
1.21794e-30	0.423132	0.324	0.215	2.3628e-26	5	Tmem108
1.97368e-30	0.40024	0.56	0.445	3.82893e-26	5	Zfp36l1
5.37611e-30	0.341701	0.533	0.404	1.04297e-25	5	Dgka
1.16538e-29	0.401877	0.567	0.466	2.26084e-25	5	Wdr26
1.50441e-29	0.374047	0.414	0.3	2.91855e-25	5	Zdhhc20
2.40918e-29	0.411058	0.316	0.211	4.67382e-25	5	H2-Oa
2.58205e-29	0.367555	0.322	0.214	5.00917e-25	5	Inpp1
3.54986e-29	0.359174	0.434	0.321	6.88673e-25	5	Nt5c
3.70258e-29	0.42264	0.291	0.192	7.183e-25	5	Pold4
4.61292e-29	0.436036	0.491	0.377	8.94907e-25	5	Resf1
6.41952e-29	0.267141	0.824	0.741	1.24539e-24	5	Ablim1
7.3577e-29	0.41205	0.361	0.255	1.42739e-24	5	Elk3
9.96489e-29	0.274229	0.866	0.789	1.93319e-24	5	Arpc1b
2.28694e-28	0.378361	0.276	0.179	4.43667e-24	5	Gramd4
7.71696e-28	0.292689	0.802	0.723	1.49709e-23	5	Gas5
9.22196e-28	0.299055	0.757	0.65	1.78906e-23	5	Btg1
1.11943e-27	0.414628	0.437	0.326	2.17169e-23	5	Clec2d
1.31766e-27	0.376647	0.258	0.164	2.55625e-23	5	Tnip1
2.46188e-27	0.257176	0.862	0.799	4.77604e-23	5	Jak1
4.52168e-27	0.374225	0.38	0.272	8.77207e-23	5	Rnf167
6.27446e-27	0.368216	0.381	0.274	1.21724e-22	5	Dennd1c
8.99989e-27	0.344377	0.625	0.51	1.74598e-22	5	Pld3
1.09343e-26	0.360023	0.446	0.328	2.12125e-22	5	H2-Q6
1.84848e-26	0.302621	0.789	0.7	3.58605e-22	5	Cox7a2l
2.65446e-26	0.300867	0.489	0.368	5.14966e-22	5	Rasa3
5.03685e-26	0.360177	0.498	0.394	9.77148e-22	5	Add1
5.79959e-26	0.355705	0.479	0.367	1.12512e-21	5	Smc6
2.45629e-25	0.355373	0.555	0.443	4.76521e-21	5	Gimap4
2.78891e-25	0.360543	0.323	0.223	5.41048e-21	5	Wls
3.02155e-25	0.342523	0.355	0.255	5.8618e-21	5	Capn1
3.12329e-25	0.351698	0.497	0.39	6.05918e-21	5	Grk6
3.84339e-25	0.362934	0.435	0.334	7.45617e-21	5	Lta4h
1.18454e-24	0.401701	0.278	0.188	2.298e-20	5	1110038B12Rik
1.27916e-24	0.33769	0.48	0.373	2.48157e-20	5	Rasgrp2
1.32288e-24	0.372037	0.305	0.21	2.56638e-20	5	Basp1
3.21103e-24	0.286932	0.677	0.583	6.2294e-20	5	Myl6
1.18689e-23	0.326057	0.547	0.449	2.30257e-19	5	Ostf1
1.20157e-23	0.261881	0.764	0.672	2.33105e-19	5	Arpc5
3.71452e-23	0.293229	0.7	0.613	7.20617e-19	5	2025-09-07
4.5215e-23	0.339705	0.294	0.201	8.77171e-19	5	Treml2
6.95279e-23	0.325153	0.448	0.341	1.34884e-18	5	Gimap8
2.95745e-22	0.372079	0.276	0.19	5.73745e-18	5	Dtx3
3.33919e-22	0.376687	0.454	0.363	6.47804e-18	5	Myo1g
1.04305e-21	0.30553	0.526	0.419	2.02351e-17	5	Atpif1
1.14904e-21	0.34615	0.468	0.37	2.22913e-17	5	Cd96
1.27894e-21	0.272559	0.738	0.656	2.48114e-17	5	Anxa6
1.43727e-21	0.37508	0.399	0.308	2.78831e-17	5	AB124611
1.7758e-21	0.388375	0.338	0.251	3.44505e-17	5	Cetn2
2.8391e-21	0.355301	0.257	0.175	5.50784e-17	5	Ndfip2
3.08649e-21	0.31833	0.341	0.25	5.98779e-17	5	Sesn3
3.77338e-21	0.323585	0.418	0.33	7.32036e-17	5	Sptan1
5.90452e-21	0.316657	0.472	0.374	1.14548e-16	5	Stk10
9.32915e-21	0.324382	0.371	0.278	1.80986e-16	5	Rasa1
1.01896e-20	0.292987	0.327	0.238	1.97679e-16	5	Cdk17
1.22964e-20	0.384851	0.429	0.339	2.38551e-16	5	Mxd4
1.87659e-20	0.264404	0.658	0.565	3.64058e-16	5	Cytip
3.17924e-20	0.315215	0.274	0.192	6.16772e-16	5	Nsmaf
3.95171e-20	0.32646	0.362	0.269	7.66632e-16	5	Bcl2
6.55024e-20	0.288543	0.472	0.378	1.27075e-15	5	Cast
1.38934e-19	0.304754	0.278	0.196	2.69532e-15	5	Gyg
6.44183e-19	0.266768	0.726	0.645	1.24971e-14	5	Nfkbia
6.47442e-19	0.299932	0.394	0.304	1.25604e-14	5	Itm2c
9.52282e-19	0.30901	0.414	0.324	1.84743e-14	5	Ttc3
4.48123e-18	0.331115	0.509	0.426	8.69359e-14	5	Ppdpf
5.69717e-18	0.274399	0.316	0.235	1.10525e-13	5	Plekha2
1.07396e-17	0.293905	0.522	0.432	2.08348e-13	5	Ifi27
1.24177e-16	0.309576	0.28	0.204	2.40903e-12	5	Cd28
1.29381e-16	0.288244	0.581	0.505	2.50999e-12	5	2410006H16Rik
2.63732e-16	0.31631	0.45	0.374	5.11639e-12	5	Gtf2i
2.91167e-16	0.320689	0.255	0.184	5.64864e-12	5	Tnfrsf1b
4.02741e-16	0.261168	0.459	0.373	7.81318e-12	5	Stk38
4.10176e-16	0.255647	0.529	0.447	7.95741e-12	5	Wdr1
4.38938e-16	0.286978	0.384	0.307	8.5154e-12	5	Arl2bp
6.51881e-16	0.306413	0.446	0.369	1.26465e-11	5	Mob3a
7.47697e-16	0.27448	0.33	0.248	1.45053e-11	5	Trgv1
8.40517e-16	0.294208	0.311	0.236	1.6306e-11	5	Hsd17b10
2.28814e-15	0.259001	0.367	0.288	4.439e-11	5	Baz2b
2.90795e-15	0.302185	0.32	0.246	5.64141e-11	5	Ap3b1
8.80116e-15	0.28334	0.304	0.233	1.70742e-10	5	Smarcb1
1.1678e-14	0.256383	0.395	0.32	2.26553e-10	5	Smap1
1.32366e-14	0.25355	0.38	0.305	2.56789e-10	5	Chic2
3.53002e-14	0.284322	0.283	0.214	6.84823e-10	5	Dennd2d
6.77434e-14	0.320391	0.305	0.239	1.31422e-09	5	Anapc16
1.94027e-13	0.255017	0.438	0.366	3.76413e-09	5	Acp5
1.45165e-12	0.255572	0.261	0.196	2.81621e-08	5	Hbp1
2.43384e-12	0.278696	0.396	0.328	4.72165e-08	5	Plec
4.746e-12	0.25911	0.385	0.317	9.20725e-08	5	Scd2
9.65866e-12	0.262274	0.332	0.268	1.87378e-07	5	Trp53
2.52443e-11	0.264006	0.298	0.237	4.89739e-07	5	Map4k1
9.03421e-10	0.251998	0.306	0.25	1.75264e-05	5	Slc25a11
4.31757e-09	0.256941	0.253	0.2	8.37608e-05	5	Pim2
0	3.78844	0.981	0.122	0	6	Top2a
0	3.71968	0.979	0.122	0	6	Mki67
0	3.59077	0.969	0.076	0	6	Pclaf
0	3.16431	0.985	0.389	0	6	Tuba1b
0	3.00857	0.716	0.037	0	6	Ube2c
0	2.94849	0.991	0.262	0	6	Stmn1
0	2.75305	0.988	0.383	0	6	Hmgb2
0	2.7439	0.873	0.047	0	6	Rrm2
0	2.65951	0.88	0.048	0	6	Birc5
0	2.62765	0.875	0.108	0	6	H4c4
0	2.57788	0.853	0.019	0	6	Nusap1
0	2.55236	0.877	0.186	0	6	H2ax
0	2.51616	0.771	0.07	0	6	Ccnb2
0	2.48825	0.794	0.024	0	6	H2ac4
0	2.42134	0.813	0.055	0	6	H2ac8
0	2.289	0.789	0.025	0	6	Ckap2l
0	2.27442	0.824	0.031	0	6	Kif11
0	2.21619	0.828	0.023	0	6	Ccna2
0	2.18833	0.768	0.024	0	6	Prc1
0	2.17753	0.787	0.035	0	6	Tpx2
0	2.17378	0.792	0.043	0	6	Cdca8
0	2.16745	0.798	0.029	0	6	Cdk1
0	2.12799	0.743	0.026	0	6	H1f5
0	2.0872	0.757	0.02	0	6	Spc25
0	2.08379	0.828	0.148	0	6	H1f4
0	2.07731	0.807	0.037	0	6	Fbxo5
0	2.06589	0.991	0.657	0	6	Tubb5
0	2.05331	0.807	0.037	0	6	Spc24
0	2.04688	0.881	0.12	0	6	Smc2
0	2.04493	0.79	0.061	0	6	Tyms
0	2.03494	0.793	0.105	0	6	Lig1
0	1.9928	0.609	0.033	0	6	Cenpf
0	1.96976	0.743	0.037	0	6	Clspn
0	1.9575	0.948	0.313	0	6	Tmpo
0	1.94935	0.684	0.044	0	6	Cenpe
0	1.92905	0.728	0.028	0	6	Cdca3
0	1.92828	0.947	0.368	0	6	H2az1
0	1.92027	0.711	0.012	0	6	Esco2
0	1.91513	0.862	0.122	0	6	Rrm1
0	1.90843	0.962	0.392	0	6	Ezh2
0	1.90458	0.966	0.479	0	6	Dek
0	1.90148	0.854	0.116	0	6	Cks1b
0	1.87996	0.79	0.05	0	6	Asf1b
0	1.86686	0.781	0.047	0	6	Tacc3
0	1.86656	0.71	0.029	0	6	Knl1
0	1.86603	0.924	0.212	0	6	Lmnb1
0	1.82867	0.861	0.308	0	6	Pcna
0	1.82723	0.867	0.208	0	6	Dut
0	1.77812	0.898	0.311	0	6	Tubb4b
0	1.7689	0.791	0.093	0	6	Incenp
0	1.72757	0.699	0.048	0	6	Cenph
0	1.72617	0.634	0.138	0	6	Tuba1c
0	1.7228	0.936	0.362	0	6	Nucks1
0	1.70159	0.693	0.032	0	6	Tk1
0	1.69387	0.667	0.017	0	6	Pbk
0	1.68624	0.588	0.015	0	6	Hmmr
0	1.68261	0.741	0.067	0	6	Racgap1
0	1.65415	0.86	0.198	0	6	Cbx5
0	1.63826	0.864	0.183	0	6	Hmgn2
0	1.63612	0.697	0.068	0	6	Lockd
0	1.627	0.745	0.109	0	6	Cks2
0	1.61863	0.997	0.908	0	6	Ptma
0	1.59471	0.954	0.527	0	6	H2az2
0	1.58321	0.951	0.407	0	6	Anp32e
0	1.57341	0.716	0.085	0	6	Uhrf1
0	1.57269	0.668	0.019	0	6	Ncapg
0	1.54006	0.959	0.465	0	6	Ran
0	1.51928	0.593	0.016	0	6	Mis18bp1
0	1.51343	0.642	0.029	0	6	Kif15
0	1.51291	0.652	0.025	0	6	Ndc80
0	1.51245	0.604	0.119	0	6	Cenpa
0	1.50861	0.601	0.014	0	6	E2f8
0	1.49857	0.575	0.014	0	6	Plk1
0	1.49358	0.677	0.035	0	6	Ncaph
0	1.49123	0.52	0.136	0	6	Nrgn
0	1.49069	0.744	0.152	0	6	Atad2
0	1.47306	0.728	0.085	0	6	Ncapd2
0	1.46569	0.969	0.558	0	6	Anp32b
0	1.44965	0.625	0.026	0	6	Kif22
0	1.44426	0.518	0.034	0	6	Cdc20
0	1.42591	0.832	0.242	0	6	Dnmt1
0	1.41815	0.718	0.144	0	6	Mcm3
0	1.4127	0.616	0.064	0	6	Tcf19
0	1.39743	0.614	0.015	0	6	Aurkb
0	1.38982	0.572	0.01	0	6	Mxd3
0	1.38421	0.665	0.043	0	6	Mad2l1
0	1.38036	0.853	0.303	0	6	Ranbp1
0	1.38028	0.671	0.08	0	6	Gmnn
0	1.37936	0.586	0.015	0	6	Bub1
0	1.36715	0.728	0.117	0	6	Tipin
0	1.36002	0.961	0.557	0	6	Banf1
0	1.34494	0.773	0.193	0	6	Mcm7
0	1.3326	0.632	0.068	0	6	Pola1
0	1.32272	0.583	0.016	0	6	Kif4
0	1.32165	0.788	0.193	0	6	Nsd2
0	1.31944	0.45	0.021	0	6	Ccnb1
0	1.29613	0.565	0.044	0	6	Arhgap11a
0	1.29517	0.8	0.213	0	6	Usp1
0	1.29394	0.627	0.07	0	6	Prim1
0	1.2886	0.72	0.13	0	6	Trim59
0	1.28853	0.692	0.114	0	6	Mcm5
0	1.27863	0.74	0.235	0	6	Mcm6
0	1.27591	0.551	0.02	0	6	Bub1b
0	1.27562	0.843	0.255	0	6	Alyref
0	1.26837	0.569	0.026	0	6	Rad51
0	1.24507	0.964	0.601	0	6	Hnrnpab
0	1.23571	0.625	0.076	0	6	Kif23
0	1.23459	0.567	0.077	0	6	Hells
0	1.22986	0.637	0.085	0	6	Nrm
0	1.22707	0.871	0.378	0	6	Rad21
0	1.22649	0.708	0.197	0	6	Mcm2
0	1.22367	0.552	0.033	0	6	Diaph3
0	1.22209	0.775	0.211	0	6	Nasp
0	1.21986	0.599	0.067	0	6	Rfc4
0	1.2068	0.492	0.015	0	6	Cep55
0	1.19776	0.866	0.313	0	6	Dnajc9
0	1.19276	0.593	0.057	0	6	Ccdc34
0	1.18593	0.408	0.012	0	6	Aspm
0	1.17856	0.82	0.248	0	6	Hpf1
0	1.17508	0.844	0.283	0	6	Snrpd1
0	1.17135	0.572	0.073	0	6	E2f2
0	1.15599	0.472	0.017	0	6	H1f1
0	1.14986	0.725	0.155	0	6	Hjurp
0	1.14753	0.53	0.016	0	6	Kif20a
0	1.14232	0.51	0.012	0	6	Shcbp1
0	1.14108	0.563	0.054	0	6	Kif20b
0	1.13133	0.955	0.557	0	6	Txn1
0	1.11493	0.478	0.01	0	6	Sgo2a
0	1.11428	0.771	0.25	0	6	Bub3
0	1.11321	0.5	0.012	0	6	Sgo1
0	1.11219	0.576	0.062	0	6	Cenpw
0	1.10809	0.5	0.014	0	6	Cdca5
0	1.10426	0.47	0.033	0	6	H1f3
0	1.10333	0.46	0.029	0	6	Dlgap5
0	1.09953	0.499	0.018	0	6	Rad51ap1
0	1.09709	0.903	0.432	0	6	Srsf2
0	1.08933	0.507	0.024	0	6	Cenpm
0	1.08298	0.446	0.019	0	6	Aurka
0	1.0783	0.5	0.026	0	6	Ncapg2
0	1.06295	0.471	0.025	0	6	H2ac20
0	1.05588	0.645	0.154	0	6	Dctpp1
0	1.04851	0.642	0.116	0	6	Tfdp1
0	1.04731	0.609	0.087	0	6	Fen1
0	1.04547	0.47	0.009	0	6	Neil3
0	1.0451	0.604	0.091	0	6	Pmf1
0	1.04487	0.688	0.15	0	6	Lsm2
0	1.04424	0.444	0.026	0	6	Brca1
0	1.03339	0.448	0.008	0	6	Ccnf
0	1.03178	0.906	0.425	0	6	Smc1a
0	1.00921	0.771	0.222	0	6	Csrp1
0	1.00703	0.454	0.011	0	6	Nuf2
0	1.00442	0.5	0.058	0	6	Nt5dc2
0	1.00319	0.504	0.08	0	6	Cdca7
0	1.00272	0.861	0.353	0	6	Rbbp7
0	1.00223	0.581	0.089	0	6	Dbf4
0	1.00131	0.614	0.128	0	6	Mthfd2
0	0.999978	0.593	0.091	0	6	Hmgb3
0	0.992598	0.457	0.013	0	6	Cdca2
0	0.987878	0.467	0.023	0	6	Fignl1
0	0.98707	0.8	0.268	0	6	Srsf1
0	0.986156	0.462	0.024	0	6	Cdc45
0	0.985186	0.586	0.102	0	6	Orc6
0	0.981955	0.682	0.149	0	6	Lrp1b
0	0.978562	0.595	0.094	0	6	Cmc2
0	0.977064	0.56	0.078	0	6	Rfc5
0	0.97505	0.488	0.046	0	6	Chaf1a
0	0.970865	0.599	0.125	0	6	Slbp
0	0.970578	0.604	0.124	0	6	Ckap5
0	0.970196	0.441	0.009	0	6	Ska1
0	0.969343	0.398	0.008	0	6	Kif14
[truncated: 9,171 more rows]
