# Supplementary material for: E3 Ligase Rbx1 Orchestrates Thymus Development and Fate Determination of αβ-γδ T Cells
Source: Research (Wash D C). 2025 Jul 10;8:0774. doi: 10.34133/research.0774 (PMC12241798; doi:10.34133/research.0774)
Supplement: Supplementary 1 — Figs. S1 to S12 Tables S1 to S4 [file research.0774.f1.zip › Supplementary Tab. 4.xlsx]

## Sheet: Cluster 0
pathID	pathDescription	geneRatio	bgRatio	pvalue	padj	qvalue	enrichScore	overlapGeneList	overlapGeneCount
mmu04660	T cell receptor signaling pathway	8/78	112/6698	4.21462e-05	0.00497326	0.00408153	6.1337	Lck/Ptprc/Lat/Prkcq/Grap2/Itk/Pik3cd/Nras	8
mmu04380	Osteoclast differentiation	7/78	118/6698	0.000414099	0.0244318	0.0200511	5.09409	Lck/Acp5/Itgb3/Jak1/Pik3cd/Tgfbr2/Ifnar1	7
mmu04062	Chemokine signaling pathway	8/78	189/6698	0.00150026	0.0477833	0.0392156	3.63478	Rasgrp2/Ccr9/Arrb2/Itk/Pik3cd/Grk6/Grk2/Nras	8
mmu05412	Arrhythmogenic right ventricular cardiomyopathy	5/78	74/6698	0.00161977	0.0477833	0.0392156	5.80215	Tcf7/Lef1/Actn1/Itgb3/Itgb7	5
mmu04670	Leukocyte transendothelial migration	6/78	120/6698	0.00262022	0.0497163	0.0408019	4.29359	Thy1/Actn1/Msn/Rhoh/Itk/Pik3cd	6
mmu05213	Endometrial cancer	4/78	52/6698	0.00301692	0.0497163	0.0408019	6.60552	Tcf7/Lef1/Pik3cd/Nras	4
mmu04810	Regulation of actin cytoskeleton	8/78	218/6698	0.00365946	0.0497163	0.0408019	3.15126	Arhgef1/Actn1/Itgb3/Msn/Itgb7/Gsn/Pik3cd/Nras	8
mmu05215	Prostate cancer	5/78	90/6698	0.00382537	0.0497163	0.0408019	4.77066	Tcf7/Foxo1/Lef1/Pik3cd/Nras	5
mmu04666	Fc gamma R-mediated phagocytosis	5/78	92/6698	0.00420402	0.0497163	0.0408019	4.66695	Ptprc/Lat/Dnm2/Gsn/Pik3cd	5
mmu05221	Acute myeloid leukemia	4/78	57/6698	0.00421324	0.0497163	0.0408019	6.02609	Tcf7/Lef1/Pik3cd/Nras	4
mmu05216	Thyroid cancer	3/78	30/6698	0.00491971	0.052775	0.0433123	8.58718	Tcf7/Lef1/Nras	3
mmu05210	Colorectal cancer	4/78	65/6698	0.00673348	0.0662125	0.0543403	5.28442	Tcf7/Lef1/Pik3cd/Tgfbr2	4
mmu04514	Cell adhesion molecules	6/78	154/6698	0.00882247	0.0800808	0.065722	3.34565	Sell/Cd2/Ptprc/Selplg/Itgb7/H2-Oa	6
mmu04520	Adherens junction	4/78	75/6698	0.0110787	0.0933778	0.0766348	4.57983	Tcf7/Lef1/Actn1/Tgfbr2	4
mmu04010	MAPK signaling pathway	8/78	269/6698	0.0125421	0.0986644	0.0809735	2.55381	Rasgrp2/Stk4/Map4k2/Arrb2/Dusp2/Map4k4/Tgfbr2/Nras	8
mmu04144	Endocytosis	7/78	223/6698	0.0147011	0.0995224	0.0816776	2.69553	Dnm2/Smad7/Arrb2/Tgfbr2/Vps37b/Grk6/Grk2	7
mmu04650	Natural killer cell mediated cytotoxicity	5/78	125/6698	0.0149118	0.0995224	0.0816776	3.43487	Lck/Lat/Pik3cd/Ifnar1/Nras	5
mmu04672	Intestinal immune network for IgA production	3/78	45/6698	0.0151814	0.0995224	0.0816776	5.72479	Ccr9/Itgb7/H2-Oa	3
mmu04060	Cytokine-cytokine receptor interaction	7/78	246/6698	0.0238629	0.148201	0.121628	2.44351	Ccr9/Cd27/Ltb/Il21r/Il17ra/Tgfbr2/Ifnar1	7
mmu05223	Non-small cell lung cancer	3/78	55/6698	0.0258455	0.152488	0.125146	4.68392	Stk4/Pik3cd/Nras	3
mmu04630	JAK-STAT signaling pathway	5/78	153/6698	0.0324029	0.178042	0.146118	2.80627	Ccnd2/Jak1/Il21r/Pik3cd/Ifnar1	5
mmu04310	Wnt signaling pathway	5/78	154/6698	0.0331942	0.178042	0.146118	2.78805	Tcf7/Lef1/Ccnd2/Ppp2r5a/Frat2	5
mmu05200	Pathways in cancer	8/78	326/6698	0.0350335	0.179737	0.147509	2.10728	Tcf7/Foxo1/Lef1/Jak1/Stk4/Pik3cd/Tgfbr2/Nras	8
mmu00512	Mucin type O-glycan biosynthesis	2/78	28/6698	0.0416302	0.204682	0.167981	6.1337	Galnt10/Galnt6	2
mmu04115	p53 signaling pathway	3/78	70/6698	0.04769	0.223406	0.183348	3.68022	Shisa5/Ccnd2/Mdm4	3
mmu05212	Pancreatic cancer	3/78	71/6698	0.0493894	0.223406	0.183348	3.62839	Jak1/Pik3cd/Tgfbr2	3
mmu05211	Renal cell carcinoma	3/78	72/6698	0.0511182	0.223406	0.183348	3.57799	Ets1/Pik3cd/Nras	3
mmu05220	Chronic myeloid leukemia	3/78	74/6698	0.0546635	0.230368	0.189062	3.48129	Pik3cd/Tgfbr2/Nras	3
mmu05340	Primary immunodeficiency	2/78	34/6698	0.0590987	0.240471	0.197353	5.05128	Lck/Ptprc	2
mmu04974	Protein digestion and absorption	3/78	78/6698	0.0620985	0.242936	0.199377	3.30276	Atp1b3/Dpp4/Kcnn4	3
mmu04664	Fc epsilon RI signaling pathway	3/78	80/6698	0.0659845	0.242936	0.199377	3.22019	Lat/Pik3cd/Nras	3
mmu04530	Tight junction	4/78	137/6698	0.0750442	0.242936	0.199377	2.50721	Actn1/Prkcq/Sptbn1/Nras	4
mmu04910	Insulin signaling pathway	4/78	137/6698	0.0750442	0.242936	0.199377	2.50721	Foxo1/Pde3b/Pik3cd/Nras	4
mmu05160	Hepatitis C	4/78	137/6698	0.0750442	0.242936	0.199377	2.50721	Jak1/Pik3cd/Ifnar1/Nras	4
mmu04973	Carbohydrate digestion and absorption	2/78	39/6698	0.075237	0.242936	0.199377	4.40368	Atp1b3/Pik3cd	2
mmu04350	TGF-beta signaling pathway	3/78	85/6698	0.0761749	0.242936	0.199377	3.03077	Id3/Smad7/Tgfbr2	3
mmu05323	Rheumatoid arthritis	3/78	85/6698	0.0761749	0.242936	0.199377	3.03077	Acp5/Ltb/H2-Oa	3
mmu04510	Focal adhesion	5/78	200/6698	0.0829691	0.257641	0.211445	2.14679	Actn1/Itgb3/Ccnd2/Itgb7/Pik3cd	5
mmu04960	Aldosterone-regulated sodium reabsorption	2/78	44/6698	0.0925928	0.280153	0.22992	3.90326	Atp1b3/Pik3cd	2
mmu00520	Amino sugar and nucleotide sugar metabolism	2/78	48/6698	0.107228	0.316323	0.259605	3.57799	Cmah/Cmas	2
mmu04916	Melanogenesis	3/78	101/6698	0.11299	0.32519	0.266882	2.55065	Tcf7/Lef1/Nras	3
mmu05150	Staphylococcus aureus infection	2/78	51/6698	0.118584	0.333165	0.273427	3.36752	Selplg/H2-Oa	2
mmu05217	Basal cell carcinoma	2/78	55/6698	0.134166	0.368176	0.30216	3.12261	Tcf7/Lef1	2
mmu00740	Riboflavin metabolism	1/78	13/6698	0.141367	0.379122	0.311144	6.60552	Acp5	1
mmu04621	NOD-like receptor signaling pathway	2/78	58/6698	0.14614	0.383212	0.314501	2.9611	Erbin/Pycard	2
mmu00533	Glycosaminoglycan biosynthesis - keratan sulfate	1/78	15/6698	0.161289	0.413741	0.339556	5.72479	B4galt1	1
mmu05140	Leishmaniasis	2/78	65/6698	0.174861	0.439013	0.360296	2.64221	Jak1/H2-Oa	2
mmu05214	Glioma	2/78	66/6698	0.179038	0.440136	0.361218	2.60218	Pik3cd/Nras	2
mmu05145	Toxoplasmosis	3/78	128/6698	0.186766	0.449763	0.369119	2.01262	Jak1/Pik3cd/H2-Oa	3
mmu04722	Neurotrophin signaling pathway	3/78	132/6698	0.198627	0.463072	0.380041	1.95163	Arhgdib/Pik3cd/Nras	3
mmu05100	Bacterial invasion of epithelial cells	2/78	71/6698	0.200141	0.463072	0.380041	2.41892	Dnm2/Pik3cd	2
mmu05218	Melanoma	2/78	72/6698	0.204399	0.463829	0.380662	2.38533	Pik3cd/Nras	2
mmu04964	Proximal tubule bicarbonate reclamation	1/78	20/6698	0.209118	0.465584	0.382103	4.29359	Atp1b3	1
mmu04370	VEGF signaling pathway	2/78	76/6698	0.221527	0.468211	0.384259	2.25978	Pik3cd/Nras	2
mmu04662	B cell receptor signaling pathway	2/78	76/6698	0.221527	0.468211	0.384259	2.25978	Pik3cd/Nras	2
mmu04970	Salivary secretion	2/78	77/6698	0.225829	0.468211	0.384259	2.23044	Atp1b3/Kcnn4	2
mmu04070	Phosphatidylinositol signaling system	2/78	78/6698	0.230138	0.468211	0.384259	2.20184	Dgka/Pik3cd	2
mmu04260	Cardiac muscle contraction	2/78	81/6698	0.243096	0.479017	0.393128	2.12029	Atp1b3/Cox7a2l	2
mmu05310	Asthma	1/78	24/6698	0.245434	0.479017	0.393128	3.57799	H2-Oa	1
mmu04640	Hematopoietic cell lineage	2/78	83/6698	0.251755	0.479017	0.393128	2.0692	Cd2/Itgb3	2
mmu05410	Hypertrophic cardiomyopathy	2/78	83/6698	0.251755	0.479017	0.393128	2.0692	Itgb3/Itgb7	2
mmu00601	Glycosphingolipid biosynthesis - lacto and neolacto series	1/78	26/6698	0.26297	0.479017	0.393128	3.30276	B4galt1	1
mmu04210	Apoptosis	2/78	86/6698	0.26476	0.479017	0.393128	1.99702	Pik3cd/Capn1	2
mmu04512	ECM-receptor interaction	2/78	86/6698	0.26476	0.479017	0.393128	1.99702	Itgb3/Itgb7	2
mmu04012	ErbB signaling pathway	2/78	87/6698	0.269097	0.479017	0.393128	1.97406	Pik3cd/Nras	2
mmu04914	Progesterone-mediated oocyte maturation	2/78	88/6698	0.273434	0.479017	0.393128	1.95163	Pde3b/Pik3cd	2
mmu05414	Dilated cardiomyopathy	2/78	89/6698	0.277771	0.479017	0.393128	1.9297	Itgb3/Itgb7	2
mmu00052	Galactose metabolism	1/78	28/6698	0.280103	0.479017	0.393128	3.06685	B4galt1	1
mmu04744	Phototransduction	1/78	29/6698	0.288522	0.486366	0.399158	2.9611	Arrb2	1
mmu04620	Toll-like receptor signaling pathway	2/78	101/6698	0.329568	0.540125	0.443279	1.70043	Pik3cd/Ifnar1	2
mmu05142	Chagas disease	2/78	101/6698	0.329568	0.540125	0.443279	1.70043	Pik3cd/Tgfbr2	2
mmu04145	Phagosome	3/78	179/6698	0.346568	0.560206	0.459759	1.43919	Coro1a/Itgb3/H2-Oa	3
mmu05146	Amoebiasis	2/78	116/6698	0.392842	0.615872	0.505444	1.48055	Actn1/Pik3cd	2
mmu00514	Other types of O-glycan biosynthesis	1/78	43/6698	0.396664	0.615872	0.505444	1.99702	B4galt1	1
mmu05219	Bladder cancer	1/78	43/6698	0.396664	0.615872	0.505444	1.99702	Nras	1
mmu04962	Vasopressin-regulated water reabsorption	1/78	44/6698	0.403735	0.618711	0.507773	1.95163	Arhgdib	1
mmu00310	Lysine degradation	1/78	45/6698	0.410725	0.621352	0.509941	1.90826	Nsd3	1
mmu04142	Lysosome	2/78	125/6698	0.429559	0.6336	0.519993	1.37395	Acp5/Ctsw	2
mmu04270	Vascular smooth muscle contraction	2/78	125/6698	0.429559	0.6336	0.519993	1.37395	Arhgef1/Prkcq	2
mmu04930	Type II diabetes mellitus	1/78	49/6698	0.437883	0.635031	0.521167	1.75249	Pik3cd	1
mmu04110	Cell cycle	2/78	128/6698	0.441546	0.635031	0.521167	1.34175	Ccnd2/Cdkn2d	2
mmu00510	N-Glycan biosynthesis	1/78	51/6698	0.450995	0.635031	0.521167	1.68376	B4galt1	1
mmu04360	Axon guidance	2/78	132/6698	0.457318	0.635031	0.521167	1.30109	Ablim1/Nras	2
mmu00561	Glycerolipid metabolism	1/78	52/6698	0.457438	0.635031	0.521167	1.65138	Dgka	1
mmu04150	mTOR signaling pathway	1/78	53/6698	0.463805	0.636384	0.522278	1.62022	Pik3cd	1
mmu04623	Cytosolic DNA-sensing pathway	1/78	56/6698	0.482469	0.642671	0.527437	1.53342	Pycard	1
mmu05330	Allograft rejection	1/78	56/6698	0.482469	0.642671	0.527437	1.53342	H2-Oa	1
mmu00562	Inositol phosphate metabolism	1/78	57/6698	0.488547	0.642671	0.527437	1.50652	Pik3cd	1
mmu05332	Graft-versus-host disease	1/78	58/6698	0.494554	0.642671	0.527437	1.48055	H2-Oa	1
mmu04120	Ubiquitin mediated proteolysis	2/78	142/6698	0.495619	0.642671	0.527437	1.20946	Ube2r2/Ube2h	2
mmu04940	Type I diabetes mellitus	1/78	63/6698	0.52356	0.671523	0.551116	1.36304	H2-Oa	1
mmu05322	Systemic lupus erythematosus	2/78	152/6698	0.532204	0.675269	0.554191	1.12989	Actn1/H2-Oa	2
mmu04920	Adipocytokine signaling pathway	1/78	68/6698	0.550922	0.687418	0.564161	1.26282	Prkcq	1
mmu04720	Long-term potentiation	1/78	69/6698	0.556206	0.687418	0.564161	1.24452	Nras	1
mmu04976	Bile secretion	1/78	71/6698	0.566589	0.687418	0.564161	1.20946	Atp1b3	1
mmu04730	Long-term depression	1/78	72/6698	0.57169	0.687418	0.564161	1.19266	Nras	1
mmu05320	Autoimmune thyroid disease	1/78	72/6698	0.57169	0.687418	0.564161	1.19266	H2-Oa	1
mmu04971	Gastric acid secretion	1/78	73/6698	0.576732	0.687418	0.564161	1.17633	Atp1b3	1
mmu00230	Purine metabolism	2/78	168/6698	0.586954	0.692606	0.568418	1.02228	Pde3b/Pde7a	2
mmu04141	Protein processing in endoplasmic reticulum	2/78	171/6698	0.596688	0.69712	0.572124	1.00435	Ppp1r15a/Capn1	2
mmu00564	Glycerophospholipid metabolism	1/78	80/6698	0.610422	0.704579	0.578245	1.0734	Dgka	1
mmu04612	Antigen processing and presentation	1/78	81/6698	0.615014	0.704579	0.578245	1.06015	H2-Oa	1
mmu05222	Small cell lung cancer	1/78	87/6698	0.641462	0.725301	0.595252	0.987032	Pik3cd	1
mmu04540	Gap junction	1/78	88/6698	0.645693	0.725301	0.595252	0.975816	Nras	1
mmu05010	Alzheimer disease	2/78	189/6698	0.651542	0.725301	0.595252	0.908696	Cox7a2l/Capn1	2
mmu05416	Viral myocarditis	1/78	93/6698	0.666116	0.732101	0.600832	0.923353	H2-Oa	1
mmu03015	mRNA surveillance pathway	1/78	94/6698	0.670059	0.732101	0.600832	0.91353	Ppp2r5a	1
mmu04912	GnRH signaling pathway	1/78	99/6698	0.689094	0.745992	0.612232	0.867392	Nras	1
mmu04972	Pancreatic secretion	1/78	104/6698	0.707045	0.758466	0.62247	0.82569	Atp1b3	1
mmu04114	Oocyte meiosis	1/78	114/6698	0.739932	0.786594	0.645555	0.753261	Ppp2r5a	1
mmu03010	Ribosome	1/78	122/6698	0.763594	0.804501	0.66025	0.703867	Rpl13a	1
mmu00190	Oxidative phosphorylation	1/78	148/6698	0.826753	0.860008	0.705805	0.580215	Cox7a2l	1
mmu05012	Parkinson disease	1/78	150/6698	0.830855	0.860008	0.705805	0.572479	Cox7a2l	1
mmu04080	Neuroactive ligand-receptor interaction	2/78	277/6698	0.839735	0.861641	0.707145	0.620013	S1pr1/S1pr4	2
mmu05016	Huntington disease	1/78	199/6698	0.906179	0.921803	0.75652	0.431517	Cox7a2l	1
mmu04740	Olfactory transduction	1/78	1008/6698	0.999997	0.999997	0.820694	0.0851903	Arrb2	1

## Sheet: Cluster 1
pathID	pathDescription	geneRatio	bgRatio	pvalue	padj	qvalue	enrichScore	overlapGeneList	overlapGeneCount
mmu04660	T cell receptor signaling pathway	12/155	112/6698	9.24917e-06	0.00147987	0.00139224	4.62995	Cd247/Rasgrp1/Nck2/Grb2/Grap2/Lat/Prkcq/Cdk4/Cd3d/Pdcd1/Lcp2/Cbl	12
mmu03010	Ribosome	11/155	122/6698	0.000109967	0.00879736	0.00827646	3.89625	Rps9/Rplp0/Rpl21/Rps11/Rps3a1/Rps26/Rpl18/Rpl13a/Rpsa/Rps17/Gm2000	11
mmu04310	Wnt signaling pathway	11/155	154/6698	0.000833944	0.044477	0.0418435	3.08664	Camk2d/Tcf7/Csnk1a1/Ppp2r5a/Lef1/Prkcb/Frat2/Skp1a/Smad3/Csnk1e/Rock1	11
mmu04062	Chemokine signaling pathway	12/155	189/6698	0.00137275	0.0549098	0.0516586	2.74368	Ccr9/Grb2/Arrb2/Gnai3/Gngt2/Csk/Prkcb/Rap1a/Ccr7/Ptk2b/Rock1/Pxn	12
mmu04670	Leukocyte transendothelial migration	9/155	120/6698	0.00176657	0.0565303	0.0531831	3.24097	Gnai3/Thy1/Rhoh/Prkcb/Pecam1/Rap1a/Ptk2b/Rock1/Pxn	9
mmu05214	Glioma	6/155	66/6698	0.00403322	0.107553	0.101184	3.92845	Camk2d/Grb2/Calm3/Prkcb/Cdk4/Cdk6	6
mmu04650	Natural killer cell mediated cytotoxicity	8/155	125/6698	0.00821254	0.181887	0.171117	2.76563	Cd247/Sh2d1a/Grb2/Lat/Casp3/Prkcb/Lcp2/Ptk2b	8
mmu04974	Protein digestion and absorption	6/155	78/6698	0.00909434	0.181887	0.171117	3.32407	Cpa3/Slc15a1/Slc16a10/Kcnn4/Atp1b1/Slc38a2	6
mmu00010	Glycolysis / Gluconeogenesis	5/155	63/6698	0.0148804	0.26454	0.248876	3.4296	Aldh2/Pdha1/Bpgm/Acss1/Gpi1	5
mmu04720	Long-term potentiation	5/155	69/6698	0.0213201	0.333581	0.313829	3.13137	Camk2d/Calm3/Camk4/Prkcb/Rap1a	5
mmu04142	Lysosome	7/155	125/6698	0.0254926	0.333581	0.313829	2.41992	Cd164/Abcb9/Npc2/Lipa/Ap3s1/Ap1b1/Glb1	7
mmu04971	Gastric acid secretion	5/155	73/6698	0.0264906	0.333581	0.313829	2.95979	Camk2d/Gnai3/Calm3/Atp1b1/Prkcb	5
mmu05220	Chronic myeloid leukemia	5/155	74/6698	0.0278977	0.333581	0.313829	2.91979	Grb2/Cdk4/Cdk6/Smad3/Cbl	5
mmu04916	Melanogenesis	6/155	101/6698	0.0291883	0.333581	0.313829	2.5671	Camk2d/Tcf7/Gnai3/Calm3/Lef1/Prkcb	6
mmu04722	Neurotrophin signaling pathway	7/155	132/6698	0.033007	0.352075	0.331228	2.29159	Camk2d/Grb2/Calm3/Camk4/Csk/Rap1a/Sh2b1	7
mmu05223	Non-small cell lung cancer	4/155	55/6698	0.0378088	0.378088	0.355701	3.14276	Grb2/Prkcb/Cdk4/Cdk6	4
mmu00604	Glycosphingolipid biosynthesis - ganglio series	2/155	15/6698	0.045869	0.431709	0.406147	5.76172	St8sia1/Glb1	2
mmu04012	ErbB signaling pathway	5/155	87/6698	0.0505608	0.449429	0.422818	2.4835	Nck2/Camk2d/Grb2/Prkcb/Cbl	5
mmu04666	Fc gamma R-mediated phagocytosis	5/155	92/6698	0.0614964	0.497739	0.468268	2.34853	Gsn/Marcksl1/Lat/Prkcb/Arpc1a	5
mmu05210	Colorectal cancer	4/155	65/6698	0.063034	0.497739	0.468268	2.65926	Tcf7/Casp3/Lef1/Smad3	4
mmu05200	Pathways in cancer	12/155	326/6698	0.0743292	0.497739	0.468268	1.59066	Grb2/Tcf7/Smo/Casp3/Traf4/Traf5/Lef1/Prkcb/Cdk4/Cdk6/Smad3/Cbl	12
mmu04115	p53 signaling pathway	4/155	70/6698	0.0782767	0.497739	0.468268	2.46931	Casp3/Cdk4/Cdk6/Sesn1	4
mmu04912	GnRH signaling pathway	5/155	99/6698	0.0788862	0.497739	0.468268	2.18247	Camk2d/Grb2/Calm3/Prkcb/Ptk2b	5
mmu00620	Pyruvate metabolism	3/155	44/6698	0.0808936	0.497739	0.468268	2.94633	Aldh2/Pdha1/Acss1	3
mmu05212	Pancreatic cancer	4/155	71/6698	0.0815282	0.497739	0.468268	2.43453	Arhgef6/Cdk4/Cdk6/Smad3	4
mmu04710	Circadian rhythm	2/155	22/6698	0.0909256	0.497739	0.468268	3.92845	Skp1a/Csnk1e	2
mmu04010	MAPK signaling pathway	10/155	269/6698	0.0934301	0.497739	0.468268	1.60643	Rasgrp1/Grb2/Arrb2/Ptpn7/Casp3/Prkcb/Rap1a/Map4k4/Elk4/Rasa2	10
mmu04970	Salivary secretion	4/155	77/6698	0.102398	0.497739	0.468268	2.24483	Calm3/Kcnn4/Atp1b1/Prkcb	4
mmu00071	Fatty acid degradation	3/155	49/6698	0.103713	0.497739	0.468268	2.64569	Aldh2/Eci2/Acads	3
mmu04070	Phosphatidylinositol signaling system	4/155	78/6698	0.106095	0.497739	0.468268	2.21605	Calm3/Prkcb/Inpp5b/Dgkd	4
mmu04120	Ubiquitin mediated proteolysis	6/155	142/6698	0.110823	0.497739	0.468268	1.8259	Ube2h/Ube2r2/Nedd4/Skp1a/Cbl/Cdc26	6
mmu01040	Biosynthesis of unsaturated fatty acids	2/155	25/6698	0.112978	0.497739	0.468268	3.45703	Scd2/Tecr	2
mmu00510	N-Glycan biosynthesis	3/155	51/6698	0.113481	0.497739	0.468268	2.54194	St6gal1/Mgat5/Stt3b	3
mmu04664	Fc epsilon RI signaling pathway	4/155	80/6698	0.113669	0.497739	0.468268	2.16065	Grb2/Lat/Prkcb/Lcp2	4
mmu04260	Cardiac muscle contraction	4/155	81/6698	0.117544	0.497739	0.468268	2.13397	Uqcrq/Cox7a2l/Uqcrh/Atp1b1	4
mmu05213	Endometrial cancer	3/155	52/6698	0.118492	0.497739	0.468268	2.49305	Grb2/Tcf7/Lef1	3
mmu04114	Oocyte meiosis	5/155	114/6698	0.123984	0.497739	0.468268	1.8953	Camk2d/Calm3/Ppp2r5a/Skp1a/Cdc26	5
mmu04640	Hematopoietic cell lineage	4/155	83/6698	0.125465	0.497739	0.468268	2.08255	Dntt/Tfrc/Cd24a/Cd3d	4
mmu00480	Glutathione metabolism	3/155	54/6698	0.128755	0.497739	0.468268	2.40072	Gstt2/Idh2/Gstp1	3
mmu04340	Hedgehog signaling pathway	3/155	54/6698	0.128755	0.497739	0.468268	2.40072	Smo/Csnk1a1/Csnk1e	3
mmu05012	Parkinson disease	6/155	150/6698	0.133947	0.497739	0.468268	1.72852	Casp3/Uqcrq/Cox7a2l/Uqcrh/Pink1/Ndufa6	6
mmu05217	Basal cell carcinoma	3/155	55/6698	0.134002	0.497739	0.468268	2.35707	Tcf7/Smo/Lef1	3
mmu00512	Mucin type O-glycan biosynthesis	2/155	28/6698	0.136234	0.497739	0.468268	3.08664	Galnt6/Galnt10	2
mmu05222	Small cell lung cancer	4/155	87/6698	0.141958	0.497739	0.468268	1.9868	Traf4/Traf5/Cdk4/Cdk6	4
mmu04744	Phototransduction	2/155	29/6698	0.144206	0.497739	0.468268	2.9802	Arrb2/Calm3	2
mmu05221	Acute myeloid leukemia	3/155	57/6698	0.144714	0.497739	0.468268	2.27436	Grb2/Tcf7/Lef1	3
mmu04540	Gap junction	4/155	88/6698	0.146211	0.497739	0.468268	1.96422	Tuba8/Grb2/Gnai3/Prkcb	4
mmu05216	Thyroid cancer	2/155	30/6698	0.152275	0.502096	0.472367	2.88086	Tcf7/Lef1	2
mmu05215	Prostate cancer	4/155	90/6698	0.154864	0.502096	0.472367	1.92057	Grb2/Tcf7/Lef1/Gstp1	4
mmu00020	Citrate cycle (TCA cycle)	2/155	31/6698	0.160429	0.502096	0.472367	2.78793	Pdha1/Idh2	2
mmu00650	Butanoate metabolism	2/155	31/6698	0.160429	0.502096	0.472367	2.78793	Pdha1/Acads	2
mmu04270	Vascular smooth muscle contraction	5/155	125/6698	0.163181	0.502096	0.472367	1.72852	Calm3/Ramp1/Prkcq/Prkcb/Rock1	5
mmu04110	Cell cycle	5/155	128/6698	0.174655	0.524345	0.493298	1.688	Cdk4/Skp1a/Cdk6/Smad3/Cdc26	5
mmu00640	Propanoate metabolism	2/155	33/6698	0.176966	0.524345	0.493298	2.61896	Aldh2/Acss1	2
mmu05140	Leishmaniasis	3/155	65/6698	0.190077	0.552952	0.520211	1.99444	Marcksl1/Prkcb/H2-Oa	3
mmu05142	Chagas disease	4/155	101/6698	0.20557	0.587343	0.552566	1.7114	Cd247/Gnai3/Cd3d/Smad3	4
mmu04530	Tight junction	5/155	137/6698	0.21081	0.591747	0.556709	1.57711	Exoc4/Gnai3/Prkcq/Prkcb/Cdk4	5
mmu04972	Pancreatic secretion	4/155	104/6698	0.220176	0.597679	0.56229	1.66203	Cpa3/Atp1b1/Prkcb/Rap1a	4
mmu05100	Bacterial invasion of epithelial cells	3/155	71/6698	0.226169	0.597679	0.56229	1.8259	Arpc1a/Cbl/Pxn	3
mmu00290	Valine, leucine and isoleucine biosynthesis	1/155	11/6698	0.227204	0.597679	0.56229	3.92845	Pdha1	1
mmu04973	Carbohydrate digestion and absorption	2/155	39/6698	0.227865	0.597679	0.56229	2.21605	Atp1b1/Prkcb	2
mmu04810	Regulation of actin cytoskeleton	7/155	218/6698	0.240291	0.620106	0.583389	1.38757	Gsn/Arhgef6/Csk/Arpc1a/Iqgap2/Rock1/Pxn	7
mmu04520	Adherens junction	3/155	75/6698	0.250922	0.632603	0.595146	1.72852	Tcf7/Lef1/Smad3	3
mmu04662	B cell receptor signaling pathway	3/155	76/6698	0.257175	0.632603	0.595146	1.70577	Grb2/Prkcb/Dapp1	3
mmu04144	Endocytosis	7/155	223/6698	0.257896	0.632603	0.595146	1.35646	Sh3kbp1/Arrb2/Tfrc/Mvb12b/Nedd4/Smad3/Cbl	7
mmu03450	Non-homologous end-joining	1/155	13/6698	0.262617	0.632603	0.595146	3.32407	Dntt	1
mmu04960	Aldosterone-regulated sodium reabsorption	2/155	44/6698	0.270997	0.632603	0.595146	1.96422	Atp1b1/Prkcb	2
mmu04962	Vasopressin-regulated water reabsorption	2/155	44/6698	0.270997	0.632603	0.595146	1.96422	Dync1i2/Dctn6	2
mmu05010	Alzheimer disease	6/155	189/6698	0.27281	0.632603	0.595146	1.37184	Casp3/Calm3/Uqcrq/Cox7a2l/Uqcrh/Ndufa6	6
mmu04672	Intestinal immune network for IgA production	2/155	45/6698	0.279635	0.636354	0.598675	1.92057	Ccr9/H2-Oa	2
mmu04146	Peroxisome	3/155	80/6698	0.282382	0.636354	0.598675	1.62048	Pex6/Idh2/Eci2	3
mmu04380	Osteoclast differentiation	4/155	118/6698	0.291378	0.647506	0.609167	1.46484	Tnfsf11/Grb2/Camk4/Lcp2	4
mmu00603	Glycosphingolipid biosynthesis - globo and isoglobo series	1/155	15/6698	0.296417	0.649682	0.611214	2.88086	St8sia1	1
mmu05016	Huntington disease	6/155	199/6698	0.313189	0.667972	0.628421	1.3029	Casp3/Uqcrq/Cox7a2l/Uqcrh/Rest/Ndufa6	6
mmu04350	TGF-beta signaling pathway	3/155	85/6698	0.314174	0.667972	0.628421	1.52516	Skp1a/Smad3/Rock1	3
mmu04510	Focal adhesion	6/155	200/6698	0.317287	0.667972	0.628421	1.29639	Grb2/Parvg/Prkcb/Rap1a/Rock1/Pxn	6
mmu00511	Other glycan degradation	1/155	17/6698	0.328678	0.679344	0.63912	2.54194	Glb1	1
mmu00280	Valine, leucine and isoleucine degradation	2/155	51/6698	0.33118	0.679344	0.63912	1.69462	Aldh2/Acads	2
mmu00561	Glycerolipid metabolism	2/155	52/6698	0.339688	0.687976	0.64724	1.66203	Aldh2/Dgkd	2
mmu00100	Steroid biosynthesis	1/155	18/6698	0.344253	0.688505	0.647738	2.40072	Lipa	1
mmu00330	Arginine and proline metabolism	2/155	54/6698	0.356601	0.695632	0.654443	1.60048	Aldh2/Pycr2	2
mmu04614	Renin-angiotensin system	1/155	19/6698	0.359468	0.695632	0.654443	2.27436	Cpa3	1
mmu05416	Viral myocarditis	3/155	93/6698	0.365139	0.695632	0.654443	1.39396	Casp3/H2-Oa/Eif4g2	3
mmu04360	Axon guidance	4/155	132/6698	0.365207	0.695632	0.654443	1.30948	Nck2/Gnai3/Ablim1/Rock1	4
mmu04964	Proximal tubule bicarbonate reclamation	1/155	20/6698	0.374333	0.704627	0.662906	2.16065	Atp1b1	1
mmu00531	Glycosaminoglycan degradation	1/155	21/6698	0.388855	0.717135	0.674673	2.05776	Glb1	1
mmu04621	NOD-like receptor signaling pathway	2/155	58/6698	0.389942	0.717135	0.674673	1.4901	Erbin/Pstpip1	2
mmu04020	Calcium signaling pathway	5/155	178/6698	0.394936	0.718066	0.675549	1.21385	Camk2d/Calm3/Camk4/Prkcb/Ptk2b	5
mmu00410	beta-Alanine metabolism	1/155	23/6698	0.416902	0.74116	0.697275	1.87882	Aldh2	1
mmu05310	Asthma	1/155	24/6698	0.430442	0.756822	0.71201	1.80054	H2-Oa	1
mmu00053	Ascorbate and aldarate metabolism	1/155	25/6698	0.44367	0.760987	0.715929	1.72852	Aldh2	1
mmu00563	Glycosylphosphatidylinositol (GPI)-anchor biosynthesis	1/155	25/6698	0.44367	0.760987	0.715929	1.72852	Pigx	1
mmu00190	Oxidative phosphorylation	4/155	148/6698	0.449148	0.760987	0.715929	1.16792	Uqcrq/Cox7a2l/Uqcrh/Ndufa6	4
mmu00340	Histidine metabolism	1/155	26/6698	0.456592	0.760987	0.715929	1.66203	Aldh2	1
mmu00601	Glycosphingolipid biosynthesis - lacto and neolacto series	1/155	26/6698	0.456592	0.760987	0.715929	1.66203	St8sia1	1
mmu04514	Cell adhesion molecules	4/155	154/6698	0.479828	0.776294	0.730329	1.12241	Sell/Pdcd1/Pecam1/H2-Oa	4
mmu00030	Pentose phosphate pathway	1/155	28/6698	0.481549	0.776294	0.730329	1.54332	Gpi1	1
mmu00052	Galactose metabolism	1/155	28/6698	0.481549	0.776294	0.730329	1.54332	Glb1	1
mmu03020	RNA polymerase	1/155	29/6698	0.493597	0.776294	0.730329	1.4901	Znrd1	1
mmu04730	Long-term depression	2/155	72/6698	0.499739	0.776294	0.730329	1.20036	Gnai3/Prkcb	2
mmu05211	Renal cell carcinoma	2/155	72/6698	0.499739	0.776294	0.730329	1.20036	Grb2/Rap1a	2
mmu05218	Melanoma	2/155	72/6698	0.499739	0.776294	0.730329	1.20036	Cdk4/Cdk6	2
mmu05412	Arrhythmogenic right ventricular cardiomyopathy	2/155	74/6698	0.514387	0.779385	0.733237	1.16792	Tcf7/Lef1	2
mmu00040	Pentose and glucuronate interconversions	1/155	32/6698	0.528097	0.779385	0.733237	1.3504	Aldh2	1
mmu03060	Protein export	1/155	32/6698	0.528097	0.779385	0.733237	1.3504	Srp68	1
mmu05143	African trypanosomiasis	1/155	32/6698	0.528097	0.779385	0.733237	1.3504	Prkcb	1
mmu04370	VEGF signaling pathway	2/155	76/6698	0.528752	0.779385	0.733237	1.13718	Prkcb/Pxn	2
mmu00980	Metabolism of xenobiotics by cytochrome P450	2/155	77/6698	0.535827	0.779385	0.733237	1.12241	Gstt2/Gstp1	2
mmu03018	RNA degradation	2/155	77/6698	0.535827	0.779385	0.733237	1.12241	Cnot6l/Ddx6	2
mmu05340	Primary immunodeficiency	1/155	34/6698	0.549789	0.79096	0.744127	1.27097	Cd3d	1
mmu04130	SNARE interactions in vesicular transport	1/155	35/6698	0.560261	0.79096	0.744127	1.23465	Use1	1
mmu04141	Protein processing in endoplasmic reticulum	4/155	171/6698	0.562744	0.79096	0.744127	1.01083	Dnajb1/Skp1a/Stt3b/Tram1	4
mmu05145	Toxoplasmosis	3/155	128/6698	0.572898	0.79096	0.744127	1.0128	Gnai3/Casp3/H2-Oa	3
mmu05323	Rheumatoid arthritis	2/155	85/6698	0.589783	0.79096	0.744127	1.01677	Tnfsf11/H2-Oa	2
mmu03410	Base excision repair	1/155	38/6698	0.590246	0.79096	0.744127	1.13718	Hmgb1	1
mmu04210	Apoptosis	2/155	86/6698	0.596193	0.79096	0.744127	1.00495	Casp3/Casp6	2
mmu04145	Phagosome	4/155	179/6698	0.599229	0.79096	0.744127	0.965651	Tuba8/Tfrc/H2-Oa/Dync1i2	4
mmu00270	Cysteine and methionine metabolism	1/155	39/6698	0.599782	0.79096	0.744127	1.10802	Dnmt3a	1
mmu00982	Drug metabolism - cytochrome P450	2/155	87/6698	0.602529	0.79096	0.744127	0.9934	Gstt2/Gstp1	2
mmu04914	Progesterone-mediated oocyte maturation	2/155	88/6698	0.60879	0.79096	0.744127	0.982111	Gnai3/Cdc26	2
mmu00600	Sphingolipid metabolism	1/155	41/6698	0.618198	0.79096	0.744127	1.05397	Glb1	1
mmu04910	Insulin signaling pathway	3/155	137/6698	0.619297	0.79096	0.744127	0.946268	Grb2/Calm3/Cbl	3
mmu03040	Spliceosome	3/155	140/6698	0.633991	0.79096	0.744127	0.925991	Snrpe/Acin1/Hnrnpa1	3
mmu00514	Other types of O-glycan biosynthesis	1/155	43/6698	0.635772	0.79096	0.744127	1.00495	St6gal1	1
mmu03420	Nucleotide excision repair	1/155	43/6698	0.635772	0.79096	0.744127	1.00495	Xpc	1
mmu05219	Bladder cancer	1/155	43/6698	0.635772	0.79096	0.744127	1.00495	Cdk4	1
mmu03015	mRNA surveillance pathway	2/155	94/6698	0.644792	0.79096	0.744127	0.919423	Ppp2r5a/Acin1	2
mmu00310	Lysine degradation	1/155	45/6698	0.652542	0.79096	0.744127	0.960287	Aldh2	1
mmu00380	Tryptophan metabolism	1/155	45/6698	0.652542	0.79096	0.744127	0.960287	Aldh2	1
mmu00500	Starch and sucrose metabolism	1/155	45/6698	0.652542	0.79096	0.744127	0.960287	Gpi1	1
mmu02010	ABC transporters	1/155	45/6698	0.652542	0.79096	0.744127	0.960287	Abcb9	1
mmu05144	Malaria	1/155	47/6698	0.668544	0.804264	0.756643	0.919423	Pecam1	1
mmu00520	Amino sugar and nucleotide sugar metabolism	1/155	48/6698	0.676269	0.805092	0.757422	0.900269	Gpi1	1
mmu04060	Cytokine-cytokine receptor interaction	5/155	246/6698	0.679296	0.805092	0.757422	0.878311	Ccr9/Cd27/Tnfsf11/Il21r/Ccr7	5
mmu04630	JAK-STAT signaling pathway	3/155	153/6698	0.693089	0.809722	0.761778	0.847312	Grb2/Il21r/Cbl	3
mmu04330	Notch signaling pathway	1/155	51/6698	0.698386	0.809722	0.761778	0.847312	Dtx3	1
mmu05150	Staphylococcus aureus infection	1/155	51/6698	0.698386	0.809722	0.761778	0.847312	H2-Oa	1
mmu05014	Amyotrophic lateral sclerosis	1/155	56/6698	0.731959	0.827143	0.778168	0.771659	Casp3	1
mmu05330	Allograft rejection	1/155	56/6698	0.731959	0.827143	0.778168	0.771659	H2-Oa	1
mmu00562	Inositol phosphate metabolism	1/155	57/6698	0.738214	0.827143	0.778168	0.758121	Inpp5b	1
mmu05332	Graft-versus-host disease	1/155	58/6698	0.744324	0.827143	0.778168	0.74505	H2-Oa	1
mmu00983	Drug metabolism - other enzymes	1/155	59/6698	0.750293	0.827143	0.778168	0.732422	Impdh1	1
mmu00230	Purine metabolism	3/155	168/6698	0.752083	0.827143	0.778168	0.771659	Pde7a/Impdh1/Znrd1	3
mmu03013	Nucleocytoplasmic transport	3/155	168/6698	0.752083	0.827143	0.778168	0.771659	Eif3f/Acin1/Eif4g2	3
mmu05146	Amoebiasis	2/155	116/6698	0.754768	0.827143	0.778168	0.74505	Casp3/Prkcb	2
mmu04940	Type I diabetes mellitus	1/155	63/6698	0.772813	0.841157	0.791352	0.685919	H2-Oa	1
mmu04920	Adipocytokine signaling pathway	1/155	68/6698	0.798146	0.858125	0.807315	0.635484	Prkcq	1
mmu04622	RIG-I-like receptor signaling pathway	1/155	69/6698	0.802865	0.858125	0.807315	0.626274	Rnf125	1
mmu04976	Bile secretion	1/155	71/6698	0.811977	0.859341	0.808459	0.608632	Atp1b1	1
mmu05320	Autoimmune thyroid disease	1/155	72/6698	0.816374	0.859341	0.808459	0.600179	H2-Oa	1
mmu00564	Glycerophospholipid metabolism	1/155	80/6698	0.848068	0.879098	0.827046	0.540161	Dgkd	1
mmu03320	PPAR signaling pathway	1/155	81/6698	0.851626	0.879098	0.827046	0.533493	Scd2	1
mmu04612	Antigen processing and presentation	1/155	81/6698	0.851626	0.879098	0.827046	0.533493	H2-Oa	1
mmu04080	Neuroactive ligand-receptor interaction	4/155	277/6698	0.889765	0.912579	0.858545	0.624013	Gzma/Lpar6/Ptger4/Nr3c1	4
mmu00240	Pyrimidine metabolism	1/155	99/6698	0.903212	0.920471	0.86597	0.436494	Znrd1	1
mmu05160	Hepatitis C	1/155	137/6698	0.960876	0.973039	0.915425	0.315423	Grb2	1
mmu05322	Systemic lupus erythematosus	1/155	152/6698	0.972677	0.978794	0.920839	0.284295	H2-Oa	1
mmu04740	Olfactory transduction	3/155	1008/6698	1	1	0.940789	0.12861	Camk2d/Arrb2/Calm3	3

## Sheet: Cluster 2
pathID	pathDescription	geneRatio	bgRatio	pvalue	padj	qvalue	enrichScore	overlapGeneList	overlapGeneCount
mmu03010	Ribosome	37/128	122/6698	7.03482e-36	7.879e-34	6.96077e-34	15.87	Rps18/Rpl18a/Rplp1/Rps24/Rpl32/Rps5/Rps2/Rps27rt/Rpl37/Rpl36/Rps3/Rpl4/Rpl14/Rpl39/Rps21/Rps20/Rps15a/Rps15/Rpl34/Rps28/Rplp2/Rps4x/Rpl41/Rps19/Rpl21/Rpl26/Rpl23/Rpl22l1/Rpsa/Gm2000/Rpl35/Rpl3/Rpl11/Rpl27a/Rps23/Rpl19/Rps16	37
mmu04650	Natural killer cell mediated cytotoxicity	20/128	125/6698	1.26008e-13	7.05644e-12	6.23407e-12	8.3725	Klrd1/Klra1/Klra7/Klrk1/Klrc1/Fcer1g/Klrb1c/Ifng/Hcst/Ncr1/H2-K1/H2-D1/Tyrobp/Ppp3cc/Itgb2/Rac2/Cd48/Lck/Pik3r5/Nfatc1	20
mmu05332	Graft-versus-host disease	10/128	58/6698	1.09503e-07	4.08813e-06	3.61169e-06	9.02209	Klrd1/Klra1/Klra7/Klrc1/Ifng/H2-Q6/H2-K1/H2-D1/H2-Q7/Cd28	10
mmu04380	Osteoclast differentiation	11/128	118/6698	1.3631e-05	0.000381668	0.000337188	4.87805	Ifng/Tyrobp/Ppp3cc/Junb/Jak1/Lck/Pik3r5/Jund/Fosb/Cyba/Nfatc1	11
mmu04612	Antigen processing and presentation	8/128	81/6698	0.00014269	0.0029833	0.00263562	5.16821	Klrd1/Klrc1/Ifng/H2-Q6/H2-K1/H2-D1/H2-Q7/B2m	8
mmu04514	Cell adhesion molecules	11/128	154/6698	0.00015982	0.0029833	0.00263562	3.73772	H2-Q6/H2-K1/H2-D1/H2-Q7/Itgb1/Ptprc/Cd2/Itgb2/Itga4/Selplg/Cd28	11
mmu04670	Leukocyte transendothelial migration	9/128	120/6698	0.000448888	0.00718221	0.00634518	3.92461	Itgb1/Itgb2/Itga4/Rac2/Txk/Vasp/Pik3r5/Sipa1/Cyba	9
mmu05330	Allograft rejection	6/128	56/6698	0.000643042	0.00900259	0.00795342	5.60658	Ifng/H2-Q6/H2-K1/H2-D1/H2-Q7/Cd28	6
mmu04640	Hematopoietic cell lineage	7/128	83/6698	0.000982675	0.0122288	0.0108037	4.41322	Cd7/Cd2/Itga4/Il7r/Cd3d/Cd9/Cd44	7
mmu04940	Type I diabetes mellitus	6/128	63/6698	0.00120685	0.013107	0.0115795	4.98363	Ifng/H2-Q6/H2-K1/H2-D1/H2-Q7/Cd28	6
mmu04660	T cell receptor signaling pathway	8/128	112/6698	0.0012873	0.013107	0.0115795	3.73772	Ifng/Ptprc/Ppp3cc/Cd3d/Lck/Pik3r5/Cd28/Nfatc1	8
mmu05140	Leishmaniasis	6/128	65/6698	0.00142224	0.0132743	0.0117273	4.83029	Ifng/Itgb1/Itgb2/Itga4/Jak1/Cyba	6
mmu05416	Viral myocarditis	7/128	93/6698	0.0019156	0.0165037	0.0145803	3.93868	H2-Q6/H2-K1/H2-D1/H2-Q7/Itgb2/Rac2/Cd28	7
mmu05340	Primary immunodeficiency	4/128	34/6698	0.00378588	0.030287	0.0267573	6.15625	Ptprc/Il7r/Cd3d/Lck	4
mmu05320	Autoimmune thyroid disease	5/128	72/6698	0.0118776	0.0886859	0.0783504	3.6339	H2-Q6/H2-K1/H2-D1/H2-Q7/Cd28	5
mmu04630	JAK-STAT signaling pathway	7/128	153/6698	0.0268423	0.187896	0.165998	2.3941	Il2rb/Ifng/Il7r/Jak1/Ccnd3/Stat4/Pik3r5	7
mmu04510	Focal adhesion	8/128	200/6698	0.0372331	0.245301	0.216713	2.09313	Itgb1/Itga4/Rac2/Zyx/Bcl2/Ccnd3/Vasp/Pik3r5	8
mmu04060	Cytokine-cytokine receptor interaction	9/128	246/6698	0.0453662	0.282278	0.249381	1.91444	Ccl5/Xcl1/Il2rb/Ifng/Cxcr3/Il18rap/Tnfrsf18/Il18r1/Il7r	9
mmu04145	Phagosome	7/128	179/6698	0.05503	0.303826	0.268418	2.04635	H2-Q6/H2-K1/H2-D1/H2-Q7/Itgb1/Itgb2/Cyba	7
mmu04370	VEGF signaling pathway	4/128	76/6698	0.0569674	0.303826	0.268418	2.75411	Ppp3cc/Rac2/Pik3r5/Nfatc1	4
mmu04662	B cell receptor signaling pathway	4/128	76/6698	0.0569674	0.303826	0.268418	2.75411	Ppp3cc/Rac2/Pik3r5/Nfatc1	4
mmu05323	Rheumatoid arthritis	4/128	85/6698	0.0790859	0.402619	0.355697	2.4625	Ccl5/Ifng/Itgb2/Cd28	4
mmu05222	Small cell lung cancer	4/128	87/6698	0.0845085	0.41152	0.36356	2.40589	Itgb1/Bcl2/Traf1/Pik3r5	4
mmu05145	Toxoplasmosis	5/128	128/6698	0.0978361	0.442787	0.391184	2.04407	Ifng/Itgb1/Bcl2/Jak1/Pik3r5	5
mmu04666	Fc gamma R-mediated phagocytosis	4/128	92/6698	0.0988363	0.442787	0.391184	2.27514	Ptprc/Rac2/Vasp/Pik3r5	4
mmu04360	Axon guidance	5/128	132/6698	0.107898	0.46479	0.410623	1.98213	Itgb1/Ppp3cc/Rac2/Sema4a/Nfatc1	5
mmu05142	Chagas disease	4/128	101/6698	0.127241	0.509156	0.449818	2.0724	Ccl5/Ifng/Cd3d/Pik3r5	4
mmu05210	Colorectal cancer	3/128	65/6698	0.127289	0.509156	0.449818	2.41514	Rac2/Bcl2/Pik3r5	3
mmu04144	Endocytosis	7/128	223/6698	0.134178	0.518205	0.457813	1.64259	Il2rb/H2-Q6/H2-K1/H2-D1/H2-Q7/Vps28/Vps37b	7
mmu04115	p53 signaling pathway	3/128	70/6698	0.149295	0.538428	0.475679	2.24263	Shisa5/Ccnd3/Cd82	3
mmu04062	Chemokine signaling pathway	6/128	189/6698	0.152838	0.538428	0.475679	1.66121	Ccl5/Xcl1/Cxcr3/Rac2/Pik3r5/Prex1	6
mmu05212	Pancreatic cancer	3/128	71/6698	0.153837	0.538428	0.475679	2.21105	Rac2/Jak1/Pik3r5	3
mmu03018	RNA degradation	3/128	77/6698	0.18195	0.617528	0.545561	2.03876	Btg1/Xrn2/Eno1	3
mmu00290	Valine, leucine and isoleucine biosynthesis	1/128	11/6698	0.191364	0.62879	0.55551	4.7571	Vars	1
mmu04664	Fc epsilon RI signaling pathway	3/128	80/6698	0.196497	0.62879	0.55551	1.9623	Fcer1g/Rac2/Pik3r5	3
mmu04960	Aldosterone-regulated sodium reabsorption	2/128	44/6698	0.205171	0.633861	0.55999	2.37855	Hsd11b1/Pik3r5	2
mmu04672	Intestinal immune network for IgA production	2/128	45/6698	0.212197	0.633861	0.55999	2.32569	Itga4/Cd28	2
mmu05144	Malaria	2/128	47/6698	0.226318	0.633861	0.55999	2.22673	Ifng/Itgb2	2
mmu04210	Apoptosis	3/128	86/6698	0.226379	0.633861	0.55999	1.8254	Ppp3cc/Bcl2/Pik3r5	3
mmu04512	ECM-receptor interaction	3/128	86/6698	0.226379	0.633861	0.55999	1.8254	Itgb1/Itga4/Cd44	3
mmu04810	Regulation of actin cytoskeleton	6/128	218/6698	0.237671	0.649248	0.573584	1.44022	Tmsb4x/Itgb1/Itgb2/Itga4/Rac2/Pik3r5	6
mmu00604	Glycosphingolipid biosynthesis - ganglio series	1/128	15/6698	0.251537	0.663503	0.586178	3.48854	B4galnt1	1
mmu05150	Staphylococcus aureus infection	2/128	51/6698	0.254738	0.663503	0.586178	2.05208	Itgb2/Selplg	2
mmu05014	Amyotrophic lateral sclerosis	2/128	56/6698	0.290352	0.739077	0.652944	1.86886	Ppp3cc/Bcl2	2
mmu05221	Acute myeloid leukemia	2/128	57/6698	0.29746	0.740344	0.654064	1.83607	Pik3r5/Pim2	2
mmu04621	NOD-like receptor signaling pathway	2/128	58/6698	0.304558	0.741532	0.655113	1.80442	Ccl5/Tnfaip3	2
mmu04972	Pancreatic secretion	3/128	104/6698	0.319814	0.762111	0.673294	1.50947	Car2/Atp2b1/Rab8a	3
mmu04310	Wnt signaling pathway	4/128	154/6698	0.339651	0.791632	0.699374	1.35917	Ppp3cc/Rac2/Ccnd3/Nfatc1	4
mmu00532	Glycosaminoglycan biosynthesis - chondroitin sulfate / dermatan sulfate	1/128	22/6698	0.346339	0.791632	0.699374	2.37855	Chsy1	1
mmu00910	Nitrogen metabolism	1/128	23/6698	0.358872	0.803873	0.710188	2.27514	Car2	1
mmu05310	Asthma	1/128	24/6698	0.371166	0.81511	0.720116	2.18034	Fcer1g	1
mmu05146	Amoebiasis	3/128	116/6698	0.382801	0.824493	0.728406	1.35331	Ifng/Itgb2/Pik3r5	3
mmu05100	Bacterial invasion of epithelial cells	2/128	71/6698	0.395005	0.834728	0.737448	1.47403	Itgb1/Pik3r5	2
mmu04966	Collecting duct acid secretion	1/128	27/6698	0.406663	0.843449	0.745152	1.93808	Car2	1
mmu05412	Arrhythmogenic right ventricular cardiomyopathy	2/128	74/6698	0.415177	0.845452	0.746922	1.41427	Itgb1/Itga4	2
mmu04070	Phosphatidylinositol signaling system	2/128	78/6698	0.441546	0.883093	0.780176	1.34175	Inpp4b/Pik3r5	2
mmu05143	African trypanosomiasis	1/128	32/6698	0.461459	0.887628	0.784183	1.63525	Ifng	1
mmu05410	Hypertrophic cardiomyopathy	2/128	83/6698	0.473578	0.887628	0.784183	1.26092	Itgb1/Itga4	2
mmu04350	TGF-beta signaling pathway	2/128	85/6698	0.486082	0.887628	0.784183	1.23125	Ifng/Id2	2
mmu03030	DNA replication	1/128	35/6698	0.491895	0.887628	0.784183	1.49509	Rnaseh2c	1
mmu04140	Autophagy - animal	1/128	35/6698	0.491895	0.887628	0.784183	1.49509	Ifng	1
mmu05020	Prion disease	1/128	35/6698	0.491895	0.887628	0.784183	1.49509	Ccl5	1
mmu03008	Ribosome biogenesis in eukaryotes	2/128	88/6698	0.504492	0.887628	0.784183	1.18928	Xrn2/Nop10	2
mmu05414	Dilated cardiomyopathy	2/128	89/6698	0.510535	0.887628	0.784183	1.17591	Itgb1/Itga4	2
mmu05215	Prostate cancer	2/128	90/6698	0.51653	0.887628	0.784183	1.16285	Bcl2/Pik3r5	2
mmu04973	Carbohydrate digestion and absorption	1/128	39/6698	0.529836	0.887628	0.784183	1.34175	Pik3r5	1
mmu00600	Sphingolipid metabolism	1/128	41/6698	0.547739	0.887628	0.784183	1.2763	Ugcg	1
mmu00620	Pyruvate metabolism	1/128	44/6698	0.573332	0.887628	0.784183	1.18928	Me2	1
mmu04620	Toll-like receptor signaling pathway	2/128	101/6698	0.579224	0.887628	0.784183	1.0362	Ccl5/Pik3r5	2
mmu03050	Proteasome	1/128	45/6698	0.58154	0.887628	0.784183	1.16285	Ifng	1
mmu04010	MAPK signaling pathway	5/128	269/6698	0.589666	0.887628	0.784183	0.972642	Ppp3cc/Dusp2/Rac2/Jund/Dusp1	5
mmu05200	Pathways in cancer	6/128	326/6698	0.597051	0.887628	0.784183	0.963094	Itgb1/Rac2/Bcl2/Traf1/Jak1/Pik3r5	6
mmu04930	Type II diabetes mellitus	1/128	49/6698	0.612833	0.887628	0.784183	1.06792	Pik3r5	1
mmu00510	N-Glycan biosynthesis	1/128	51/6698	0.627597	0.887628	0.784183	1.02604	Dpm3	1
mmu05213	Endometrial cancer	1/128	52/6698	0.634769	0.887628	0.784183	1.00631	Pik3r5	1
mmu04150	mTOR signaling pathway	1/128	53/6698	0.641803	0.887628	0.784183	0.987323	Pik3r5	1
mmu00140	Steroid hormone biosynthesis	1/128	55/6698	0.655471	0.887628	0.784183	0.95142	Hsd11b1	1
mmu05223	Non-small cell lung cancer	1/128	55/6698	0.655471	0.887628	0.784183	0.95142	Pik3r5	1
mmu04623	Cytosolic DNA-sensing pathway	1/128	56/6698	0.662109	0.887628	0.784183	0.934431	Ccl5	1
mmu00562	Inositol phosphate metabolism	1/128	57/6698	0.668621	0.887628	0.784183	0.918037	Inpp4b	1
mmu04270	Vascular smooth muscle contraction	2/128	125/6698	0.694886	0.887628	0.784183	0.83725	Myl6/Prkch	2
mmu00010	Glycolysis / Gluconeogenesis	1/128	63/6698	0.705157	0.887628	0.784183	0.830605	Eno1	1
mmu05010	Alzheimer disease	3/128	189/6698	0.706119	0.887628	0.784183	0.830605	Ppp3cc/Atp5e/Cox8a	3
mmu04110	Cell cycle	2/128	128/6698	0.70735	0.887628	0.784183	0.817627	Ccnd3/Orc5	2
mmu00970	Aminoacyl-tRNA biosynthesis	1/128	65/6698	0.716424	0.887628	0.784183	0.805048	Vars	1
mmu05214	Glioma	1/128	66/6698	0.721896	0.887628	0.784183	0.79285	Pik3r5	1
mmu04722	Neurotrophin signaling pathway	2/128	132/6698	0.723312	0.887628	0.784183	0.79285	Bcl2/Pik3r5	2
mmu04720	Long-term potentiation	1/128	69/6698	0.737692	0.887628	0.784183	0.758379	Ppp3cc	1
mmu05160	Hepatitis C	2/128	137/6698	0.742234	0.887628	0.784183	0.763914	Jak1/Pik3r5	2
mmu04976	Bile secretion	1/128	71/6698	0.747725	0.887628	0.784183	0.737016	Car2	1
mmu05211	Renal cell carcinoma	1/128	72/6698	0.752598	0.887628	0.784183	0.72678	Pik3r5	1
mmu05218	Melanoma	1/128	72/6698	0.752598	0.887628	0.784183	0.72678	Pik3r5	1
mmu04971	Gastric acid secretion	1/128	73/6698	0.757377	0.887628	0.784183	0.716824	Car2	1
mmu05220	Chronic myeloid leukemia	1/128	74/6698	0.762064	0.887628	0.784183	0.707137	Pik3r5	1
mmu04520	Adherens junction	1/128	75/6698	0.766662	0.887628	0.784183	0.697708	Rac2	1
mmu04970	Salivary secretion	1/128	77/6698	0.775595	0.887628	0.784183	0.679586	Atp2b1	1
mmu00190	Oxidative phosphorylation	2/128	148/6698	0.780024	0.887628	0.784183	0.707137	Atp5e/Cox8a	2
mmu05012	Parkinson disease	2/128	150/6698	0.786354	0.887628	0.784183	0.697708	Atp5e/Cox8a	2
mmu04260	Cardiac muscle contraction	1/128	81/6698	0.792455	0.887628	0.784183	0.646026	Cox8a	1
mmu05322	Systemic lupus erythematosus	2/128	152/6698	0.792525	0.887628	0.784183	0.688528	Ifng/Cd28	2
mmu04012	ErbB signaling pathway	1/128	87/6698	0.815417	0.899284	0.79448	0.601473	Pik3r5	1
mmu04914	Progesterone-mediated oocyte maturation	1/128	88/6698	0.818991	0.899284	0.79448	0.594638	Pik3r5	1
mmu03013	Nucleocytoplasmic transport	2/128	168/6698	0.836506	0.909598	0.803592	0.622954	Eef1a1/Eif4a2	2
mmu04020	Calcium signaling pathway	2/128	178/6698	0.859565	0.925686	0.817805	0.587956	Ppp3cc/Atp2b1	2
mmu04114	Oocyte meiosis	1/128	114/6698	0.891238	0.949527	0.838868	0.459019	Ppp3cc	1
mmu05016	Huntington disease	2/128	199/6698	0.89866	0.949527	0.838868	0.525911	Atp5e/Cox8a	2
mmu04142	Lysosome	1/128	125/6698	0.912378	0.955012	0.843714	0.418625	Ctsw	1
mmu04530	Tight junction	1/128	137/6698	0.930811	0.956429	0.844966	0.381957	Prkch	1
mmu04910	Insulin signaling pathway	1/128	137/6698	0.930811	0.956429	0.844966	0.381957	Pik3r5	1
mmu04141	Protein processing in endoplasmic reticulum	1/128	171/6698	0.964651	0.98219	0.867724	0.306012	Bcl2	1
mmu04080	Neuroactive ligand-receptor interaction	1/128	277/6698	0.995743	0.999888	0.883359	0.18891	S1pr4	1

## Sheet: Cluster 3
pathID	pathDescription	geneRatio	bgRatio	pvalue	padj	qvalue	enrichScore	overlapGeneList	overlapGeneCount
mmu04660	T cell receptor signaling pathway	11/114	112/6698	2.64943e-06	0.000347075	0.000315143	5.77052	Nck2/Rasgrp1/Lat/Cd247/Grap2/Grb2/Prkcq/Cbl/Lcp2/Itk/Cdk4	11
mmu04650	Natural killer cell mediated cytotoxicity	8/114	125/6698	0.00123851	0.0672552	0.0610674	3.76028	Lat/Cd247/Ifngr1/Sh2d1a/Grb2/Casp3/Lcp2/Itgal	8
mmu05220	Chronic myeloid leukemia	6/114	74/6698	0.0015402	0.0672552	0.0610674	4.76387	Grb2/Cbl/Runx1/Hdac2/Cdk4/Trp53	6
mmu04540	Gap junction	6/114	88/6698	0.00371816	0.12177	0.110566	4.00598	Tubb5/Grb2/Gnai3/Itpr2/Tuba4a/Csnk1d	6
mmu05214	Glioma	5/114	66/6698	0.00511951	0.134131	0.12179	4.45109	Calm3/Camk2d/Grb2/Cdk4/Trp53	5
mmu04971	Gastric acid secretion	5/114	73/6698	0.00783442	0.171052	0.155314	4.02427	Calm3/Camk2d/Gnai3/Atp1b1/Itpr2	5
mmu03040	Spliceosome	7/114	140/6698	0.00963046	0.180227	0.163645	2.93772	Acin1/Srsf6/Srsf5/Tra2b/Snrnp70/Tra2a/Prpf38b	7
mmu00512	Mucin type O-glycan biosynthesis	3/114	28/6698	0.0115416	0.188994	0.171606	6.29511	Galnt10/Galnt6/Galnt1	3
mmu05223	Non-small cell lung cancer	4/114	55/6698	0.0139401	0.192894	0.175147	4.27305	Grb2/Stk4/Cdk4/Trp53	4
mmu04310	Wnt signaling pathway	7/114	154/6698	0.0156888	0.192894	0.175147	2.67065	Camk2d/Tcf7/Ppp2r5a/Frat2/Csnk1a1/Rock1/Trp53	7
mmu04670	Leukocyte transendothelial migration	6/114	120/6698	0.0161972	0.192894	0.175147	2.93772	Thy1/Rhoh/Gnai3/Itk/Rock1/Itgal	6
mmu04722	Neurotrophin signaling pathway	6/114	132/6698	0.0246742	0.26936	0.244577	2.67065	Calm3/Camk2d/Camk4/Grb2/Csk/Trp53	6
mmu04720	Long-term potentiation	4/114	69/6698	0.0295133	0.28917	0.262565	3.40605	Calm3/Camk2d/Camk4/Itpr2	4
mmu04115	p53 signaling pathway	4/114	70/6698	0.0309037	0.28917	0.262565	3.35739	Casp3/Mdm4/Cdk4/Trp53	4
mmu03018	RNA degradation	4/114	77/6698	0.0417101	0.298219	0.270781	3.05218	Cnot6l/Ddx6/Btg2/Pan3	4
mmu04970	Salivary secretion	4/114	77/6698	0.0417101	0.298219	0.270781	3.05218	Calm3/Atp1b1/Kcnn4/Itpr2	4
mmu04974	Protein digestion and absorption	4/114	78/6698	0.0434079	0.298219	0.270781	3.01305	Cpa3/Slc38a2/Atp1b1/Kcnn4	4
mmu04964	Proximal tubule bicarbonate reclamation	2/114	20/6698	0.044693	0.298219	0.270781	5.87544	Atp1b1/Gls	2
mmu05200	Pathways in cancer	10/114	326/6698	0.0502399	0.298219	0.270781	1.80228	Tcf7/Grb2/Casp3/Traf5/Cbl/Stk4/Runx1/Hdac2/Cdk4/Trp53	10
mmu04380	Osteoclast differentiation	5/114	118/6698	0.0502598	0.298219	0.270781	2.48959	Ifngr1/Camk4/Grb2/Itgb3/Lcp2	5
mmu04710	Circadian rhythm	2/114	22/6698	0.0531617	0.298219	0.270781	5.34131	Rorc/Csnk1d	2
mmu00510	N-Glycan biosynthesis	3/114	51/6698	0.0554647	0.298219	0.270781	3.45614	St6gal1/Mgat5/Man1a	3
mmu05213	Endometrial cancer	3/114	52/6698	0.0581562	0.298219	0.270781	3.38968	Tcf7/Grb2/Trp53	3
mmu04012	ErbB signaling pathway	4/114	87/6698	0.0604178	0.298219	0.270781	2.70135	Nck2/Camk2d/Grb2/Cbl	4
mmu04270	Vascular smooth muscle contraction	5/114	125/6698	0.0614649	0.298219	0.270781	2.35018	Calm3/Ramp1/Prkcq/Itpr2/Rock1	5
mmu05215	Prostate cancer	4/114	90/6698	0.0667717	0.312396	0.283654	2.61131	Tcf7/Grb2/Gstp1/Trp53	4
mmu05221	Acute myeloid leukemia	3/114	57/6698	0.0725122	0.320161	0.290705	3.09234	Tcf7/Grb2/Runx1	3
mmu04621	NOD-like receptor signaling pathway	3/114	58/6698	0.0755574	0.320161	0.290705	3.03902	Erbin/Pstpip1/Tnfaip3	3
mmu03015	mRNA surveillance pathway	4/114	94/6698	0.0757633	0.320161	0.290705	2.50019	Ppp2r5a/Acin1/Pcf11/Nxf1	4
mmu04530	Tight junction	5/114	137/6698	0.0837131	0.334171	0.303426	2.14432	Exoc4/Prkcq/Gnai3/Cdk4/Ash1l	5
mmu04145	Phagosome	6/114	179/6698	0.0841805	0.334171	0.303426	1.96942	H2-Q2/Tubb5/Itgb3/Tfrc/Tuba4a/Dync1i2	6
mmu04912	GnRH signaling pathway	4/114	99/6698	0.0878171	0.337998	0.306901	2.37391	Calm3/Camk2d/Grb2/Itpr2	4
mmu05216	Thyroid cancer	2/114	30/6698	0.0917806	0.337998	0.306901	3.91696	Tcf7/Trp53	2
mmu04916	Melanogenesis	4/114	101/6698	0.0928849	0.337998	0.306901	2.32691	Calm3/Camk2d/Tcf7/Gnai3	4
mmu05210	Colorectal cancer	3/114	65/6698	0.098392	0.348361	0.31631	2.71174	Tcf7/Casp3/Trp53	3
mmu04062	Chemokine signaling pathway	6/114	189/6698	0.102598	0.353695	0.321153	1.86522	Ccr9/Grb2/Gnai3/Csk/Itk/Rock1	6
mmu05212	Pancreatic cancer	3/114	71/6698	0.119906	0.402762	0.365706	2.48258	Arhgef6/Cdk4/Trp53	3
mmu04114	Oocyte meiosis	4/114	114/6698	0.129038	0.4226	0.383719	2.06156	Calm3/Camk2d/Ppp2r5a/Itpr2	4
mmu04664	Fc epsilon RI signaling pathway	3/114	80/6698	0.155042	0.494321	0.448841	2.20329	Lat/Grb2/Lcp2	3
mmu00514	Other types of O-glycan biosynthesis	2/114	43/6698	0.1658	0.494321	0.448841	2.73276	St6gal1/Ogt	2
mmu05219	Bladder cancer	2/114	43/6698	0.1658	0.494321	0.448841	2.73276	Cdk4/Trp53	2
mmu04640	Hematopoietic cell lineage	3/114	83/6698	0.167407	0.494321	0.448841	2.12365	Dntt/Itgb3/Tfrc	3
mmu00290	Valine, leucine and isoleucine biosynthesis	1/114	11/6698	0.172192	0.494321	0.448841	5.34131	Pdha1	1
mmu04010	MAPK signaling pathway	7/114	269/6698	0.173578	0.494321	0.448841	1.52892	Rasgrp1/Grb2/Casp3/Ptpn7/Map4k4/Stk4/Trp53	7
mmu05222	Small cell lung cancer	3/114	87/6698	0.184325	0.513758	0.466489	2.02601	Traf5/Cdk4/Trp53	3
mmu03450	Non-homologous end-joining	1/114	13/6698	0.200178	0.54632	0.496056	4.51957	Dntt	1
mmu05416	Viral myocarditis	3/114	93/6698	0.210496	0.562754	0.510978	1.8953	H2-Q2/Casp3/Itgal	3
mmu04120	Ubiquitin mediated proteolysis	4/114	142/6698	0.22237	0.58261	0.529007	1.65505	Ube2r2/Cbl/Ube2h/Ube2b	4
mmu04340	Hedgehog signaling pathway	2/114	54/6698	0.234092	0.596922	0.542003	2.17609	Csnk1a1/Csnk1d	2
mmu05217	Basal cell carcinoma	2/114	55/6698	0.240413	0.596922	0.542003	2.13652	Tcf7/Trp53	2
mmu05142	Chagas disease	3/114	101/6698	0.246545	0.596922	0.542003	1.74518	Cd247/Ifngr1/Gnai3	3
mmu05014	Amyotrophic lateral sclerosis	2/114	56/6698	0.246742	0.596922	0.542003	2.09837	Casp3/Trp53	2
mmu05016	Huntington disease	5/114	199/6698	0.250616	0.596922	0.542003	1.47624	Casp3/Rest/Cox7a2l/Hdac2/Trp53	5
mmu04972	Pancreatic secretion	3/114	104/6698	0.260317	0.601037	0.545739	1.69484	Cpa3/Atp1b1/Itpr2	3
mmu04630	JAK-STAT signaling pathway	4/114	153/6698	0.26307	0.601037	0.545739	1.53606	Ifngr1/Grb2/Cbl/Il21r	4
mmu00100	Steroid biosynthesis	1/114	18/6698	0.266108	0.601037	0.545739	3.26413	Lipa	1
mmu04614	Renin-angiotensin system	1/114	19/6698	0.278633	0.618659	0.561739	3.09234	Cpa3	1
mmu05140	Leishmaniasis	2/114	65/6698	0.303763	0.653378	0.593264	1.80783	Marcksl1/Ifngr1	2
mmu04810	Regulation of actin cytoskeleton	5/114	218/6698	0.31328	0.653378	0.593264	1.34758	Itgb3/Arhgef6/Csk/Rock1/Itgal	5
mmu03013	Nucleocytoplasmic transport	4/114	168/6698	0.320552	0.653378	0.593264	1.39891	Acin1/Eif5/Nxf1/Kpnb1	4
mmu00910	Nitrogen metabolism	1/114	23/6698	0.326647	0.653378	0.593264	2.55454	Gls	1
mmu03010	Ribosome	3/114	122/6698	0.344318	0.653378	0.593264	1.44478	Rps9/Rpl21/Gm2000	3
mmu04730	Long-term depression	2/114	72/6698	0.347647	0.653378	0.593264	1.63207	Gnai3/Itpr2	2
mmu05211	Renal cell carcinoma	2/114	72/6698	0.347647	0.653378	0.593264	1.63207	Ets1/Grb2	2
mmu05218	Melanoma	2/114	72/6698	0.347647	0.653378	0.593264	1.63207	Cdk4/Trp53	2
mmu00563	Glycosylphosphatidylinositol (GPI)-anchor biosynthesis	1/114	25/6698	0.349452	0.653378	0.593264	2.35018	Pigx	1
mmu04142	Lysosome	3/114	125/6698	0.358356	0.653378	0.593264	1.41011	Lipa/Ap3s1/Cd164	3
mmu04020	Calcium signaling pathway	4/114	178/6698	0.359468	0.653378	0.593264	1.32032	Calm3/Camk2d/Camk4/Itpr2	4
mmu05412	Arrhythmogenic right ventricular cardiomyopathy	2/114	74/6698	0.360033	0.653378	0.593264	1.58796	Tcf7/Itgb3	2
mmu04110	Cell cycle	3/114	128/6698	0.372356	0.653378	0.593264	1.37706	Hdac2/Cdk4/Trp53	3
mmu05145	Toxoplasmosis	3/114	128/6698	0.372356	0.653378	0.593264	1.37706	Ifngr1/Casp3/Gnai3	3
mmu04070	Phosphatidylinositol signaling system	2/114	78/6698	0.384541	0.653378	0.593264	1.50652	Calm3/Itpr2	2
mmu04360	Axon guidance	3/114	132/6698	0.390937	0.653378	0.593264	1.33533	Nck2/Gnai3/Rock1	3
mmu04744	Phototransduction	1/114	29/6698	0.39279	0.653378	0.593264	2.02601	Calm3	1
mmu05010	Alzheimer disease	4/114	189/6698	0.402257	0.653378	0.593264	1.24348	Calm3/Casp3/Cox7a2l/Itpr2	4
mmu04260	Cardiac muscle contraction	2/114	81/6698	0.402661	0.653378	0.593264	1.45073	Atp1b1/Cox7a2l	2
mmu04060	Cytokine-cytokine receptor interaction	5/114	246/6698	0.408547	0.653378	0.593264	1.19419	Ccr9/Cd27/Ifngr1/Il21r/Il17ra	5
mmu00020	Citrate cycle (TCA cycle)	1/114	31/6698	0.413374	0.653378	0.593264	1.8953	Pdha1	1
mmu00650	Butanoate metabolism	1/114	31/6698	0.413374	0.653378	0.593264	1.8953	Pdha1	1
mmu04910	Insulin signaling pathway	3/114	137/6698	0.413973	0.653378	0.593264	1.28659	Calm3/Grb2/Cbl	3
mmu05160	Hepatitis C	3/114	137/6698	0.413973	0.653378	0.593264	1.28659	Grb2/Irf1/Trp53	3
mmu04210	Apoptosis	2/114	86/6698	0.432293	0.667739	0.606303	1.36638	Casp3/Trp53	2
mmu00250	Alanine, aspartate and glutamate metabolism	1/114	33/6698	0.433265	0.667739	0.606303	1.78044	Gls	1
mmu00260	Glycine, serine and threonine metabolism	1/114	34/6698	0.442959	0.669397	0.60781	1.72807	Phgdh	1
mmu04510	Focal adhesion	4/114	200/6698	0.444562	0.669397	0.60781	1.17509	Grb2/Itgb3/Parvg/Rock1	4
mmu04666	Fc gamma R-mediated phagocytosis	2/114	92/6698	0.466806	0.694905	0.63097	1.27727	Marcksl1/Lat	2
mmu05012	Parkinson disease	3/114	150/6698	0.472465	0.695427	0.631444	1.17509	Casp3/Cox7a2l/Pink1	3
mmu03410	Base excision repair	1/114	38/6698	0.480117	0.697649	0.633462	1.54617	Hmgb1	1
mmu04973	Carbohydrate digestion and absorption	1/114	39/6698	0.489016	0.697649	0.633462	1.50652	Atp1b1	1
mmu04514	Cell adhesion molecules	3/114	154/6698	0.489952	0.697649	0.633462	1.14457	H2-Q2/Sell/Itgal	3
mmu04144	Endocytosis	4/114	223/6698	0.529711	0.720935	0.654606	1.05389	H2-Q2/Sh3kbp1/Tfrc/Cbl	4
mmu00620	Pyruvate metabolism	1/114	44/6698	0.531295	0.720935	0.654606	1.33533	Pdha1	1
mmu04960	Aldosterone-regulated sodium reabsorption	1/114	44/6698	0.531295	0.720935	0.654606	1.33533	Atp1b1	1
mmu04962	Vasopressin-regulated water reabsorption	1/114	44/6698	0.531295	0.720935	0.654606	1.33533	Dync1i2	1
mmu00310	Lysine degradation	1/114	45/6698	0.539326	0.720935	0.654606	1.30565	Ash1l	1
mmu04672	Intestinal immune network for IgA production	1/114	45/6698	0.539326	0.720935	0.654606	1.30565	Ccr9	1
mmu05144	Malaria	1/114	47/6698	0.554979	0.734366	0.666801	1.25009	Itgal	1
mmu04141	Protein processing in endoplasmic reticulum	3/114	171/6698	0.560937	0.734827	0.66722	1.03078	Dnajb1/Ppp1r15a/Man1a	3
mmu04330	Notch signaling pathway	1/114	51/6698	0.584721	0.750965	0.681873	1.15205	Hdac2	1
mmu05150	Staphylococcus aureus infection	1/114	51/6698	0.584721	0.750965	0.681873	1.15205	Itgal	1
mmu04150	mTOR signaling pathway	1/114	53/6698	0.598845	0.755716	0.686187	1.10857	Cab39	1
mmu00330	Arginine and proline metabolism	1/114	54/6698	0.605727	0.755716	0.686187	1.08804	Gls	1
mmu00480	Glutathione metabolism	1/114	54/6698	0.605727	0.755716	0.686187	1.08804	Gstp1	1
mmu05330	Allograft rejection	1/114	56/6698	0.619142	0.765166	0.694767	1.04919	H2-Q2	1
mmu05332	Graft-versus-host disease	1/114	58/6698	0.632104	0.773885	0.702683	1.01301	H2-Q2	1
mmu00010	Glycolysis / Gluconeogenesis	1/114	63/6698	0.662629	0.79637	0.7231	0.932609	Pdha1	1
mmu04940	Type I diabetes mellitus	1/114	63/6698	0.662629	0.79637	0.7231	0.932609	H2-Q2	1
mmu04920	Adipocytokine signaling pathway	1/114	68/6698	0.690641	0.816355	0.741247	0.864035	Prkcq	1
mmu04080	Neuroactive ligand-receptor interaction	4/114	277/6698	0.700551	0.816355	0.741247	0.848439	Gzma/Lpar6/P2ry10/Nr3c1	4
mmu04976	Bile secretion	1/114	71/6698	0.706328	0.816355	0.741247	0.827527	Atp1b1	1
mmu05100	Bacterial invasion of epithelial cells	1/114	71/6698	0.706328	0.816355	0.741247	0.827527	Cbl	1
mmu05320	Autoimmune thyroid disease	1/114	72/6698	0.71138	0.816355	0.741247	0.816033	H2-Q2	1
mmu04520	Adherens junction	1/114	75/6698	0.726024	0.816355	0.741247	0.783392	Tcf7	1
mmu04662	B cell receptor signaling pathway	1/114	76/6698	0.73074	0.816355	0.741247	0.773084	Grb2	1
mmu00980	Metabolism of xenobiotics by cytochrome P450	1/114	77/6698	0.735376	0.816355	0.741247	0.763044	Gstp1	1
mmu04612	Antigen processing and presentation	1/114	81/6698	0.753139	0.816355	0.741247	0.725363	H2-Q2	1
mmu05410	Hypertrophic cardiomyopathy	1/114	83/6698	0.761573	0.816355	0.741247	0.707884	Itgb3	1
mmu04350	TGF-beta signaling pathway	1/114	85/6698	0.76972	0.816355	0.741247	0.691228	Rock1	1
mmu05323	Rheumatoid arthritis	1/114	85/6698	0.76972	0.816355	0.741247	0.691228	Itgal	1
mmu04512	ECM-receptor interaction	1/114	86/6698	0.77369	0.816355	0.741247	0.683191	Itgb3	1
mmu00982	Drug metabolism - cytochrome P450	1/114	87/6698	0.777592	0.816355	0.741247	0.675338	Gstp1	1
mmu03008	Ribosome biogenesis in eukaryotes	1/114	88/6698	0.781427	0.816355	0.741247	0.667663	Nxf1	1
mmu04914	Progesterone-mediated oocyte maturation	1/114	88/6698	0.781427	0.816355	0.741247	0.667663	Gnai3	1
mmu05414	Dilated cardiomyopathy	1/114	89/6698	0.785197	0.816355	0.741247	0.660162	Itgb3	1
mmu05146	Amoebiasis	1/114	116/6698	0.865845	0.893116	0.810945	0.506503	Casp3	1
mmu00190	Oxidative phosphorylation	1/114	148/6698	0.923402	0.942995	0.856235	0.396989	Cox7a2l	1
mmu05322	Systemic lupus erythematosus	1/114	152/6698	0.928598	0.942995	0.856235	0.386542	H3f3b	1
mmu04740	Olfactory transduction	2/114	1008/6698	1	1	0.907995	0.116576	Calm3/Camk2d	2

## Sheet: Cluster 4
pathID	pathDescription	geneRatio	bgRatio	pvalue	padj	qvalue	enrichScore	overlapGeneList	overlapGeneCount
mmu04141	Protein processing in endoplasmic reticulum	24/201	171/6698	1.80399e-10	2.83227e-08	2.60155e-08	4.67697	Hsp90b1/Ero1l/Calr/Pdia3/Pdia6/Pdia4/Hspa5/Dnajc3/Atf6/Canx/Mogs/Capn2/Rpn2/Ssr4/Rpn1/Selenos/Dnajb11/Xbp1/Ddost/Herpud1/P4hb/Tram1/Dnajc10/Derl1	24
mmu04650	Natural killer cell mediated cytotoxicity	12/201	125/6698	0.000344892	0.0261864	0.0240533	3.19904	H2-D1/Cd247/Zap70/H2-K1/Lat/Itgal/H2-T23/Hcst/Ifngr1/Ptk2b/Rac1/Ptpn6	12
mmu04660	T cell receptor signaling pathway	11/201	112/6698	0.000500378	0.0261864	0.0240533	3.27283	Icos/Cd3g/Cd247/Cd3e/Zap70/Fos/Jun/Pdcd1/Lat/Cd3d/Ptpn6	11
mmu00510	N-Glycan biosynthesis	7/201	51/6698	0.000744988	0.0292408	0.0268588	4.5738	Mgat5/Mogs/Rpn2/Man2a1/Man2a2/Rpn1/Ddost	7
mmu03060	Protein export	5/201	32/6698	0.00240883	0.0514983	0.0473032	5.20678	Sec11c/Hspa5/Spcs2/Spcs3/Srpr	5
mmu04380	Osteoclast differentiation	10/201	118/6698	0.00275364	0.0514983	0.0473032	2.82402	Il1r1/Socs3/Tab2/Fosb/Fos/Junb/Jun/Socs1/Ifngr1/Rac1	10
mmu04612	Antigen processing and presentation	8/201	81/6698	0.00281463	0.0514983	0.0473032	3.2912	Calr/Pdia3/H2-D1/Hspa5/Canx/H2-K1/B2m/H2-T23	8
mmu05142	Chagas disease	9/201	101/6698	0.0031703	0.0514983	0.0473032	2.96941	Calr/Cd3g/Cd247/Cd3e/Fos/Jun/Ifngr1/Cd3d/Ppp2r1a	9
mmu05340	Primary immunodeficiency	5/201	34/6698	0.00317079	0.0514983	0.0473032	4.9005	Il7r/Icos/Cd3e/Zap70/Cd3d	5
mmu04640	Hematopoietic cell lineage	8/201	83/6698	0.00328015	0.0514983	0.0473032	3.21189	Il1r1/Il7r/Cd44/Il2ra/Cd3g/Cd3e/Cd37/Cd3d	8
mmu04662	B cell receptor signaling pathway	7/201	76/6698	0.00749353	0.106953	0.0982406	3.06926	Pik3ap1/Fos/Jun/Cd79b/Inpp5d/Rac1/Ptpn6	7
mmu05010	Alzheimer disease	12/201	189/6698	0.01116	0.146011	0.134116	2.11577	Calm1/Psen2/Atf6/Capn2/Ndufa4/Cox6a1/Ndufv3/Itpr3/Ide/Atp2a2/Ndufa1/Cox7b	12
mmu04060	Cytokine-cytokine receptor interaction	14/201	246/6698	0.0157045	0.179409	0.164794	1.89645	Cxcr6/Ccr2/Il1r1/Il7r/Il18r1/Il23r/Ccr6/Il2ra/Tnfrsf25/Tnfsf14/Ltb/Il12rb1/Ifngr1/Crlf2	14
mmu04630	JAK-STAT signaling pathway	10/201	153/6698	0.0164443	0.179409	0.164794	2.178	Il7r/Il23r/Il2ra/Cish/Socs3/Il12rb1/Socs1/Ifngr1/Ptpn6/Crlf2	10
mmu04514	Cell adhesion molecules	10/201	154/6698	0.017141	0.179409	0.164794	2.16386	Itgb7/Icos/H2-D1/Selplg/Cd226/H2-K1/Pdcd1/Itgal/H2-T23/Spn	10
mmu04710	Circadian rhythm	3/201	22/6698	0.0269339	0.264289	0.24276	4.5441	Rorc/Nr1d1/Rora	3
mmu04070	Phosphatidylinositol signaling system	6/201	78/6698	0.0291123	0.268861	0.246959	2.56334	Pi4k2a/Calm1/Impa1/Cdipt/Inpp5d/Itpr3	6
mmu04020	Calcium signaling pathway	10/201	178/6698	0.0411638	0.346869	0.318613	1.8721	F2r/Atp2b1/Calm1/Cysltr2/Atp2b4/Prkx/Ptk2b/Itpr3/Atp2a2/Slc25a4	10
mmu04962	Vasopressin-regulated water reabsorption	4/201	44/6698	0.0419778	0.346869	0.318613	3.0294	Aqp3/Dctn1/Prkx/Arhgdia	4
mmu05140	Leishmaniasis	5/201	65/6698	0.0447913	0.351612	0.322969	2.56334	Tab2/Fos/Jun/Ifngr1/Ptpn6	5
mmu03010	Ribosome	7/201	122/6698	0.0735172	0.532097	0.488751	1.912	Rps5/Rplp1/Rps21/Rps2/Rpl14/Rplp2/Rpl30	7
mmu00330	Arginine and proline metabolism	4/201	54/6698	0.077903	0.532097	0.488751	2.4684	Ckb/Sat1/Odc1/Glud1	4
mmu04970	Salivary secretion	5/201	77/6698	0.0808026	0.532097	0.488751	2.16386	Atp2b1/Calm1/Atp2b4/Prkx/Itpr3	5
mmu04142	Lysosome	7/201	125/6698	0.0813396	0.532097	0.488751	1.86611	Psap/Hgsnat/Laptm5/Ap1s2/Ctsa/Cd164/Laptm4a	7
mmu00100	Steroid biosynthesis	2/201	18/6698	0.100146	0.604729	0.555467	3.7026	Dhcr24/Ebp	2
mmu05323	Rheumatoid arthritis	5/201	85/6698	0.111347	0.627307	0.576205	1.9602	Ltb/Fos/Jun/Itgal/Atp6v0e	5
mmu04062	Chemokine signaling pathway	9/201	189/6698	0.114445	0.627307	0.576205	1.58683	Cxcr6/Ccr2/Ccr6/Gng2/Prkx/Gnb1/Dock2/Ptk2b/Rac1	9
mmu00010	Glycolysis / Gluconeogenesis	4/201	63/6698	0.119868	0.627307	0.576205	2.11577	Aldoa/Pfkp/Pkm/Eno1	4
mmu04940	Type I diabetes mellitus	4/201	63/6698	0.119868	0.627307	0.576205	2.11577	Cpe/H2-D1/H2-K1/H2-T23	4
mmu05016	Huntington disease	9/201	199/6698	0.143491	0.719554	0.660938	1.50709	Gpx1/Dctn1/Ndufa4/Cox6a1/Ndufv3/Slc25a4/Ndufa1/Cox7b/Sod2	9
mmu05416	Viral myocarditis	5/201	93/6698	0.146661	0.719554	0.660938	1.79158	H2-D1/H2-K1/Itgal/H2-T23/Rac1	5
mmu05012	Parkinson disease	7/201	150/6698	0.16393	0.767249	0.704747	1.55509	Ndufa4/Park7/Cox6a1/Ndufv3/Slc25a4/Ndufa1/Cox7b	7
mmu04145	Phagosome	8/201	179/6698	0.169273	0.767249	0.704747	1.48931	Calr/H2-D1/Canx/H2-K1/H2-T23/Tuba4a/Atp6v0e/Rac1	8
mmu04912	GnRH signaling pathway	5/201	99/6698	0.175903	0.767249	0.704747	1.683	Calm1/Jun/Prkx/Ptk2b/Itpr3	5
mmu04930	Type II diabetes mellitus	3/201	49/6698	0.181209	0.767249	0.704747	2.04021	Socs3/Socs1/Pkm	3
mmu04520	Adherens junction	4/201	75/6698	0.187493	0.767249	0.704747	1.77725	Actn2/Igf1r/Rac1/Ptpn6	4
mmu04972	Pancreatic secretion	5/201	104/6698	0.201825	0.767249	0.704747	1.60209	Atp2b1/Atp2b4/Itpr3/Rac1/Atp2a2	5
mmu00030	Pentose phosphate pathway	2/201	28/6698	0.204674	0.767249	0.704747	2.38024	Aldoa/Pfkp	2
mmu04810	Regulation of actin cytoskeleton	9/201	218/6698	0.207741	0.767249	0.704747	1.37574	Actn2/F2r/Itgae/Itgb7/Diaph1/Tmsb4x/Itgal/Cyfip2/Rac1	9
mmu04744	Phototransduction	2/201	29/6698	0.215768	0.767249	0.704747	2.29816	Calm1/Gnb1	2
mmu00062	Fatty acid elongation	1/201	8/6698	0.216416	0.767249	0.704747	4.16542	Acaa2	1
mmu04146	Peroxisome	4/201	80/6698	0.218682	0.767249	0.704747	1.66617	Ech1/Crot/Acsl5/Sod2	4
mmu00480	Glutathione metabolism	3/201	54/6698	0.219973	0.767249	0.704747	1.8513	Gpx1/Odc1/Gstp1	3
mmu04144	Endocytosis	9/201	223/6698	0.226373	0.767249	0.704747	1.34489	F2r/Il2ra/H2-D1/Igf1r/H2-K1/H2-T23/Vps28/Smap2/Psd4	9
mmu05014	Amyotrophic lateral sclerosis	3/201	56/6698	0.235932	0.767249	0.704747	1.78518	Gpx1/Rac1/Derl1	3
mmu05330	Allograft rejection	3/201	56/6698	0.235932	0.767249	0.704747	1.78518	H2-D1/H2-K1/H2-T23	3
mmu00562	Inositol phosphate metabolism	3/201	57/6698	0.243987	0.767249	0.704747	1.75386	Pi4k2a/Impa1/Cdipt	3
mmu05332	Graft-versus-host disease	3/201	58/6698	0.252086	0.767249	0.704747	1.72362	H2-D1/H2-K1/H2-T23	3
mmu04114	Oocyte meiosis	5/201	114/6698	0.257063	0.767249	0.704747	1.46155	Calm1/Igf1r/Prkx/Itpr3/Ppp2r1a	5
mmu00920	Sulfur metabolism	1/201	10/6698	0.262797	0.767249	0.704747	3.33234	Chst11	1
mmu04742	Taste transduction	3/201	60/6698	0.268397	0.767249	0.704747	1.66617	Prkx/Gnb1/Itpr3	3
mmu05146	Amoebiasis	5/201	116/6698	0.268541	0.767249	0.704747	1.43635	Serpinb1a/Actn2/Il1r1/Serpinb6a/Prkx	5
mmu03030	DNA replication	2/201	35/6698	0.283019	0.767249	0.704747	1.90419	Rnaseh2c/Pole4	2
mmu05020	Prion disease	2/201	35/6698	0.283019	0.767249	0.704747	1.90419	Hspa5/Prkx	2
mmu00190	Oxidative phosphorylation	6/201	148/6698	0.284468	0.767249	0.704747	1.35095	Ndufa4/Atp6v0e/Cox6a1/Ndufv3/Ndufa1/Cox7b	6
mmu00290	Valine, leucine and isoleucine biosynthesis	1/201	11/6698	0.284953	0.767249	0.704747	3.0294	Vars	1
mmu04010	MAPK signaling pathway	10/201	269/6698	0.28808	0.767249	0.704747	1.23879	Il1r1/Tab2/Mapkapk3/Fos/Jun/Prkx/Gadd45b/Rac1/Ptpn7/Dusp1	10
mmu04670	Leukocyte transendothelial migration	5/201	120/6698	0.29182	0.767249	0.704747	1.38847	Actn2/Itgal/Rassf5/Ptk2b/Rac1	5
mmu04666	Fc gamma R-mediated phagocytosis	4/201	92/6698	0.298103	0.767249	0.704747	1.44884	Lat/Dock2/Inpp5d/Rac1	4
mmu05210	Colorectal cancer	3/201	65/6698	0.309615	0.776629	0.713363	1.538	Fos/Jun/Rac1	3
mmu00051	Fructose and mannose metabolism	2/201	38/6698	0.316587	0.776629	0.713363	1.75386	Aldoa/Pfkp	2
mmu03410	Base excision repair	2/201	38/6698	0.316587	0.776629	0.713363	1.75386	Parp1/Pole4	2
mmu00740	Riboflavin metabolism	1/201	13/6698	0.327296	0.778569	0.715145	2.56334	Acpp	1
mmu03450	Non-homologous end-joining	1/201	13/6698	0.327296	0.778569	0.715145	2.56334	Rad50	1
mmu04720	Long-term potentiation	3/201	69/6698	0.342759	0.803136	0.737712	1.44884	Calm1/Prkx/Itpr3	3
mmu04620	Toll-like receptor signaling pathway	4/201	101/6698	0.359778	0.803136	0.737712	1.31974	Tab2/Fos/Jun/Rac1	4
mmu04722	Neurotrophin signaling pathway	5/201	132/6698	0.363306	0.803136	0.737712	1.26225	Calm1/Psen2/Jun/Arhgdia/Rac1	5
mmu04730	Long-term depression	3/201	72/6698	0.367551	0.803136	0.737712	1.38847	Igf1r/Itpr3/Ppp2r1a	3
mmu05320	Autoimmune thyroid disease	3/201	72/6698	0.367551	0.803136	0.737712	1.38847	H2-D1/H2-K1/H2-T23	3
mmu04971	Gastric acid secretion	3/201	73/6698	0.375784	0.803136	0.737712	1.36945	Calm1/Prkx/Itpr3	3
mmu05412	Arrhythmogenic right ventricular cardiomyopathy	3/201	74/6698	0.383996	0.803136	0.737712	1.35095	Actn2/Itgb7/Atp2a2	3
mmu00230	Purine metabolism	6/201	168/6698	0.391437	0.803136	0.737712	1.19012	Pde5a/Aprt/Pkm/Hprt/Pole4/Guk1	6
mmu04672	Intestinal immune network for IgA production	2/201	45/6698	0.393171	0.803136	0.737712	1.48104	Itgb7/Icos	2
mmu04910	Insulin signaling pathway	5/201	137/6698	0.393361	0.803136	0.737712	1.21618	Calm1/Socs3/Socs1/Prkx/Inpp5d	5
mmu04510	Focal adhesion	7/201	200/6698	0.393895	0.803136	0.737712	1.16632	Actn2/Itgb7/Igf1r/Capn2/Diaph1/Jun/Rac1	7
mmu04370	VEGF signaling pathway	3/201	76/6698	0.400344	0.80582	0.740176	1.3154	Mapkapk3/Sh2d2a/Rac1	3
mmu00360	Phenylalanine metabolism	1/201	18/6698	0.422554	0.833503	0.765604	1.8513	Prdx6	1
mmu04664	Fc epsilon RI signaling pathway	3/201	80/6698	0.432658	0.833503	0.765604	1.24963	Lat/Inpp5d/Rac1	3
mmu00071	Fatty acid degradation	2/201	49/6698	0.435206	0.833503	0.765604	1.36014	Acsl5/Acaa2	2
mmu04614	Renin-angiotensin system	1/201	19/6698	0.439929	0.833503	0.765604	1.75386	Ctsa	1
mmu04260	Cardiac muscle contraction	3/201	81/6698	0.440641	0.833503	0.765604	1.2342	Cox6a1/Atp2a2/Cox7b	3
mmu05150	Staphylococcus aureus infection	2/201	51/6698	0.455635	0.843707	0.774977	1.3068	Selplg/Itgal	2
mmu04964	Proximal tubule bicarbonate reclamation	1/201	20/6698	0.456784	0.843707	0.774977	1.66617	Glud1	1
mmu04350	TGF-beta signaling pathway	3/201	85/6698	0.472126	0.847537	0.778495	1.17612	Id2/Rbl2/Ppp2r1a	3
mmu00531	Glycosaminoglycan degradation	1/201	21/6698	0.473134	0.847537	0.778495	1.58683	Hgsnat	1
mmu04210	Apoptosis	3/201	86/6698	0.479874	0.847537	0.778495	1.16244	Il1r1/Capn2/Prkx	3
mmu00532	Glycosaminoglycan biosynthesis - chondroitin sulfate / dermatan sulfate	1/201	22/6698	0.488995	0.847537	0.778495	1.5147	Chst11	1
mmu03008	Ribosome biogenesis in eukaryotes	3/201	88/6698	0.495209	0.847537	0.778495	1.13602	Rexo2/Nop10/Sbds	3
mmu04540	Gap junction	3/201	88/6698	0.495209	0.847537	0.778495	1.13602	Prkx/Tuba4a/Itpr3	3
mmu05414	Dilated cardiomyopathy	3/201	89/6698	0.502793	0.847537	0.778495	1.12326	Itgb7/Prkx/Atp2a2	3
mmu00910	Nitrogen metabolism	1/201	23/6698	0.50438	0.847537	0.778495	1.44884	Glud1	1
mmu05215	Prostate cancer	3/201	90/6698	0.510318	0.847537	0.778495	1.11078	Hsp90b1/Igf1r/Gstp1	3
mmu05221	Acute myeloid leukemia	2/201	57/6698	0.514274	0.847537	0.778495	1.16924	Rara/Runx1	2
mmu04270	Vascular smooth muscle contraction	4/201	125/6698	0.520257	0.847537	0.778495	1.06635	Ramp1/Calm1/Prkx/Itpr3	4
mmu04621	NOD-like receptor signaling pathway	2/201	58/6698	0.523638	0.847537	0.778495	1.14908	Hsp90b1/Tab2	2
mmu01040	Biosynthesis of unsaturated fatty acids	1/201	25/6698	0.533781	0.855139	0.785478	1.33294	Acot7	1
mmu00601	Glycosphingolipid biosynthesis - lacto and neolacto series	1/201	26/6698	0.547824	0.867516	0.796847	1.28167	St3gal6	1
mmu03440	Homologous recombination	1/201	27/6698	0.561447	0.867516	0.796847	1.2342	Rad50	1
mmu04966	Collecting duct acid secretion	1/201	27/6698	0.561447	0.867516	0.796847	1.2342	Atp6v0e	1
mmu04360	Axon guidance	4/201	132/6698	0.563659	0.867516	0.796847	1.0098	Nrp1/Sema4d/Rac1/Sema4a	4
mmu00052	Galactose metabolism	1/201	28/6698	0.57466	0.867516	0.796847	1.19012	Pfkp	1
mmu00512	Mucin type O-glycan biosynthesis	1/201	28/6698	0.57466	0.867516	0.796847	1.19012	Galnt1	1
mmu05214	Glioma	2/201	66/6698	0.594104	0.888327	0.815963	1.0098	Calm1/Igf1r	2
mmu04920	Adipocytokine signaling pathway	2/201	68/6698	0.610465	0.90418	0.830524	0.9801	Socs3/Acsl5	2
mmu04115	p53 signaling pathway	2/201	70/6698	0.626322	0.918996	0.844133	0.952097	Cd82/Gadd45b	2
mmu00250	Alanine, aspartate and glutamate metabolism	1/201	33/6698	0.635017	0.923127	0.847928	1.0098	Glud1	1
mmu05211	Renal cell carcinoma	2/201	72/6698	0.641676	0.924249	0.848959	0.92565	Jun/Rac1	2
mmu05200	Pathways in cancer	9/201	326/6698	0.650631	0.928628	0.852981	0.919971	Hsp90b1/Igf1r/Fos/Jun/Rara/Rassf5/Traf5/Rac1/Runx1	9
mmu04130	SNARE interactions in vesicular transport	1/201	35/6698	0.656701	0.928847	0.853182	0.952097	Vti1b	1
mmu00350	Tyrosine metabolism	1/201	37/6698	0.677102	0.94185	0.865126	0.900632	Comt	1
mmu03018	RNA degradation	2/201	77/6698	0.677892	0.94185	0.865126	0.865542	Eno1/Hspa9	2
mmu04310	Wnt signaling pathway	4/201	154/6698	0.684799	0.9431	0.866273	0.865542	Jun/Prkx/Rac1/Ppp2r1a	4
mmu00270	Cysteine and methionine metabolism	1/201	39/6698	0.696297	0.944928	0.867953	0.854446	Ahcyl2	1
mmu00564	Glycerophospholipid metabolism	2/201	80/6698	0.698163	0.944928	0.867953	0.833085	Cdipt/Lypla2	2
mmu00860	Porphyrin metabolism	1/201	40/6698	0.705464	0.945935	0.868878	0.833085	Fth1	1
mmu00600	Sphingolipid metabolism	1/201	41/6698	0.714356	0.945935	0.868878	0.812765	Cerk	1
mmu05410	Hypertrophic cardiomyopathy	2/201	83/6698	0.717372	0.945935	0.868878	0.802973	Itgb7/Atp2a2	2
mmu03420	Nucleotide excision repair	1/201	43/6698	0.731346	0.945935	0.868878	0.774962	Pole4	1
mmu04512	ECM-receptor interaction	2/201	86/6698	0.735548	0.945935	0.868878	0.774962	Cd44/Itgb7	2
mmu00620	Pyruvate metabolism	1/201	44/6698	0.73946	0.945935	0.868878	0.75735	Pkm	1
mmu05145	Toxoplasmosis	3/201	128/6698	0.744908	0.945935	0.868878	0.781017	Tab2/Socs1/Ifngr1	3
mmu04914	Progesterone-mediated oocyte maturation	2/201	88/6698	0.747108	0.945935	0.868878	0.75735	Igf1r/Prkx	2
mmu05144	Malaria	1/201	47/6698	0.762368	0.957535	0.879532	0.709008	Itgal	1
mmu00520	Amino sugar and nucleotide sugar metabolism	1/201	48/6698	0.76955	0.958883	0.880771	0.694237	Npl	1
mmu00280	Valine, leucine and isoleucine degradation	1/201	51/6698	0.789824	0.968311	0.889431	0.6534	Acaa2	1
mmu04330	Notch signaling pathway	1/201	51/6698	0.789824	0.968311	0.889431	0.6534	Psen2	1
mmu04340	Hedgehog signaling pathway	1/201	54/6698	0.808323	0.968311	0.889431	0.6171	Prkx	1
mmu04916	Melanogenesis	2/201	101/6698	0.812151	0.968311	0.889431	0.659869	Calm1/Prkx	2
mmu00140	Steroid hormone biosynthesis	1/201	55/6698	0.814121	0.968311	0.889431	0.60588	Comt	1
mmu05223	Non-small cell lung cancer	1/201	55/6698	0.814121	0.968311	0.889431	0.60588	Rassf5	1
mmu00983	Drug metabolism - other enzymes	1/201	59/6698	0.835622	0.974212	0.894851	0.564803	Hprt	1
mmu00970	Aminoacyl-tRNA biosynthesis	1/201	65/6698	0.863321	0.974212	0.894851	0.512667	Vars	1
mmu04976	Bile secretion	1/201	71/6698	0.886371	0.974212	0.894851	0.469343	Prkx	1
mmu05100	Bacterial invasion of epithelial cells	1/201	71/6698	0.886371	0.974212	0.894851	0.469343	Rac1	1
mmu05212	Pancreatic cancer	1/201	71/6698	0.886371	0.974212	0.894851	0.469343	Rac1	1
mmu05218	Melanoma	1/201	72/6698	0.889818	0.974212	0.894851	0.462825	Igf1r	1
mmu05220	Chronic myeloid leukemia	1/201	74/6698	0.896402	0.974212	0.894851	0.450316	Runx1	1
mmu04110	Cell cycle	2/201	128/6698	0.901805	0.974212	0.894851	0.520678	Rbl2/Gadd45b	2
mmu04610	Complement and coagulation cascades	1/201	76/6698	0.902594	0.974212	0.894851	0.438466	F2r	1
mmu00980	Metabolism of xenobiotics by cytochrome P450	1/201	77/6698	0.905551	0.974212	0.894851	0.432771	Gstp1	1
mmu04974	Protein digestion and absorption	1/201	78/6698	0.908418	0.974212	0.894851	0.427223	Slc1a5	1
mmu03320	PPAR signaling pathway	1/201	81/6698	0.91651	0.974212	0.894851	0.4114	Acsl5	1
mmu04530	Tight junction	2/201	137/6698	0.921499	0.974212	0.894851	0.486473	Actn2/Ppp2r1a	2
mmu05160	Hepatitis C	2/201	137/6698	0.921499	0.974212	0.894851	0.486473	Socs3/Ppp2r1a	2
mmu00982	Drug metabolism - cytochrome P450	1/201	87/6698	0.930622	0.974212	0.894851	0.383027	Gstp1	1
mmu04012	ErbB signaling pathway	1/201	87/6698	0.930622	0.974212	0.894851	0.383027	Jun	1
mmu05222	Small cell lung cancer	1/201	87/6698	0.930622	0.974212	0.894851	0.383027	Traf5	1
mmu04120	Ubiquitin mediated proteolysis	2/201	142/6698	0.930776	0.974212	0.894851	0.469343	Socs3/Socs1	2
mmu00590	Arachidonic acid metabolism	1/201	91/6698	0.938684	0.975169	0.89573	0.366191	Gpx1	1
mmu03015	mRNA surveillance pathway	1/201	94/6698	0.944113	0.975169	0.89573	0.354504	Ppp2r1a	1
mmu00240	Pyrimidine metabolism	1/201	99/6698	0.952118	0.97701	0.897421	0.3366	Pole4	1
mmu04080	Neuroactive ligand-receptor interaction	4/201	277/6698	0.970081	0.988979	0.908415	0.481204	F2r/Ltb4r1/Tspo/Cysltr2	4
mmu05322	Systemic lupus erythematosus	1/201	152/6698	0.990768	1	0.918538	0.219233	Actn2	1
mmu03013	Nucleocytoplasmic transport	1/201	168/6698	0.994398	1	0.918538	0.198353	Eef1a1	1
mmu04740	Olfactory transduction	2/201	1008/6698	1	1	0.918538	0.0661178	Calm1/Prkx	2

## Sheet: Cluster 5
pathID	pathDescription	geneRatio	bgRatio	pvalue	padj	qvalue	enrichScore	overlapGeneList	overlapGeneCount
mmu04640	Hematopoietic cell lineage	7/93	83/6698	0.000139467	0.0109922	0.00849143	6.0741	Kit/Cd7/Itga4/Cd9/Cd5/Cd2/Cd3d	7
mmu04810	Regulation of actin cytoskeleton	11/93	218/6698	0.000196637	0.0109922	0.00849143	3.63411	Actb/Itga4/Actg1/Tmsb4x/Pfn1/Cfl1/Rac2/Actn1/Arpc3/Arpc1b/Arpc5	11
mmu04666	Fc gamma R-mediated phagocytosis	7/93	92/6698	0.00026594	0.0109922	0.00849143	5.4799	Ptprc/Cfl1/Vasp/Rac2/Arpc3/Arpc1b/Arpc5	7
mmu05100	Bacterial invasion of epithelial cells	6/93	71/6698	0.000422275	0.0130905	0.0101124	6.08632	Actb/Actg1/Cblb/Arpc3/Arpc1b/Arpc5	6
mmu04660	T cell receptor signaling pathway	7/93	112/6698	0.000878451	0.0217856	0.0168293	4.50134	Ptprc/Pdcd1/Cd3d/Lck/Cblb/Nfkbia/Cd28	7
mmu04514	Cell adhesion molecules	8/93	154/6698	0.00126838	0.0233587	0.0180445	3.74138	Itga4/Ptprc/Pdcd1/Cd2/Cd6/H2-Oa/H2-Q6/Cd28	8
mmu04670	Leukocyte transendothelial migration	7/93	120/6698	0.00131863	0.0233587	0.0180445	4.20125	Actb/Itga4/Actg1/Gnai2/Vasp/Rac2/Actn1	7
mmu04510	Focal adhesion	9/93	200/6698	0.00173305	0.0242578	0.0187391	3.24097	Actb/Itga4/Actg1/Zyx/Vasp/Ccnd2/Rac2/Actn1/Bcl2	9
mmu05416	Viral myocarditis	6/93	93/6698	0.00176065	0.0242578	0.0187391	4.64655	Actb/Actg1/Rac2/H2-Oa/H2-Q6/Cd28	6
mmu05412	Arrhythmogenic right ventricular cardiomyopathy	5/93	74/6698	0.0035087	0.0419205	0.0323834	4.86632	Actb/Itga4/Actg1/Lef1/Actn1	5
mmu04520	Adherens junction	5/93	75/6698	0.00371876	0.0419205	0.0323834	4.80143	Actb/Actg1/Lef1/Rac2/Actn1	5
mmu04210	Apoptosis	5/93	86/6698	0.00666093	0.0688296	0.0531706	4.1873	Tnfsf10/Capn1/Bcl2/Nfkbia/Trp53	5
mmu05215	Prostate cancer	5/93	90/6698	0.00805009	0.0767855	0.0593164	4.00119	Lef1/Foxo1/Bcl2/Nfkbia/Trp53	5
mmu05340	Primary immunodeficiency	3/93	34/6698	0.0113613	0.0902507	0.0697183	6.35484	Ptprc/Cd3d/Lck	3
mmu04530	Tight junction	6/93	137/6698	0.0116826	0.0902507	0.0697183	3.15423	Actb/Sptbn1/Actg1/Prkch/Gnai2/Actn1	6
mmu05140	Leishmaniasis	4/93	65/6698	0.0123731	0.0902507	0.0697183	4.43209	Itga4/H2-Oa/Jak1/Nfkbia	4
mmu05210	Colorectal cancer	4/93	65/6698	0.0123731	0.0902507	0.0697183	4.43209	Lef1/Rac2/Bcl2/Trp53	4
mmu05200	Pathways in cancer	10/93	326/6698	0.0144911	0.0998276	0.0771164	2.20925	Kit/Lef1/Foxo1/Rac2/Cblb/Hdac1/Jak1/Bcl2/Nfkbia/Trp53	10
mmu04115	p53 signaling pathway	4/93	70/6698	0.0159038	0.103793	0.0801796	4.11551	Shisa5/Ccnd2/Sesn3/Trp53	4
mmu05220	Chronic myeloid leukemia	4/93	74/6698	0.0191427	0.118685	0.0916833	3.89305	Cblb/Hdac1/Nfkbia/Trp53	4
mmu04060	Cytokine-cytokine receptor interaction	8/93	246/6698	0.0204735	0.120891	0.0933879	2.34216	Kit/Tnfrsf9/Il2rb/Tnfrsf18/Cd27/Tnfsf10/Ltb/Tnfrsf1b	8
mmu04672	Intestinal immune network for IgA production	3/93	45/6698	0.0241573	0.136159	0.105182	4.80143	Itga4/H2-Oa/Cd28	3
mmu05410	Hypertrophic cardiomyopathy	4/93	83/6698	0.0278411	0.1501	0.115952	3.47092	Actb/Itga4/Actg1/Tpm4	4
mmu05323	Rheumatoid arthritis	4/93	85/6698	0.0300471	0.155243	0.119925	3.38925	Ltb/H2-Oa/Cd28/Acp5	4
mmu05145	Toxoplasmosis	5/93	128/6698	0.0322162	0.155864	0.120404	2.81334	Gnai2/H2-Oa/Jak1/Bcl2/Nfkbia	5
mmu04010	MAPK signaling pathway	8/93	269/6698	0.0326811	0.155864	0.120404	2.1419	Ppm1b/Nr4a1/Rac2/Map4k4/Rasgrp2/Rasa1/Trp53/Map4k1	8
mmu05414	Dilated cardiomyopathy	4/93	89/6698	0.0347624	0.159649	0.123329	3.23692	Actb/Itga4/Actg1/Tpm4	4
mmu04360	Axon guidance	5/93	132/6698	0.0360915	0.159834	0.123471	2.72809	Cfl1/Gnai2/Rac2/Ablim1/Rasa1	5
mmu05014	Amyotrophic lateral sclerosis	3/93	56/6698	0.0423479	0.175038	0.135216	3.85829	Bcl2/Tnfrsf1b/Trp53	3
mmu05330	Allograft rejection	3/93	56/6698	0.0423479	0.175038	0.135216	3.85829	H2-Oa/H2-Q6/Cd28	3
mmu05221	Acute myeloid leukemia	3/93	57/6698	0.0442644	0.176848	0.136614	3.79061	Kit/Lef1/Pim2	3
mmu05332	Graft-versus-host disease	3/93	58/6698	0.0462238	0.176848	0.136614	3.72525	H2-Oa/H2-Q6/Cd28	3
mmu04062	Chemokine signaling pathway	6/93	189/6698	0.0470644	0.176848	0.136614	2.2864	Prex1/Gnai2/Rac2/Grk6/Rasgrp2/Nfkbia	6
mmu04940	Type I diabetes mellitus	3/93	63/6698	0.0566508	0.206609	0.159604	3.4296	H2-Oa/H2-Q6/Cd28	3
mmu05216	Thyroid cancer	2/93	30/6698	0.0645418	0.228662	0.176641	4.80143	Lef1/Trp53	2
mmu05212	Pancreatic cancer	3/93	71/6698	0.0754287	0.257849	0.199187	3.04316	Rac2/Jak1/Trp53	3
mmu05320	Autoimmune thyroid disease	3/93	72/6698	0.0779484	0.257849	0.199187	3.0009	H2-Oa/H2-Q6/Cd28	3
mmu04971	Gastric acid secretion	3/93	73/6698	0.0805048	0.257849	0.199187	2.95979	Actb/Atp1b3/Gnai2	3
mmu04380	Osteoclast differentiation	4/93	118/6698	0.0810976	0.257849	0.199187	2.44141	Lck/Jak1/Nfkbia/Acp5	4
mmu04144	Endocytosis	6/93	223/6698	0.0890292	0.275023	0.212454	1.9378	Kit/Il2rb/Cblb/H2-Q6/Grk6/Smap1	6
mmu04070	Phosphatidylinositol signaling system	3/93	78/6698	0.0938218	0.275023	0.212454	2.77006	Dgkz/Dgka/Inpp1	3
mmu04142	Lysosome	4/93	125/6698	0.095371	0.275023	0.212454	2.30469	Ctsw/Igf2r/Ap3b1/Acp5	4
mmu04650	Natural killer cell mediated cytotoxicity	4/93	125/6698	0.095371	0.275023	0.212454	2.30469	Cd48/Rac2/Lck/Tnfsf10	4
mmu04260	Cardiac muscle contraction	3/93	81/6698	0.102222	0.288079	0.22254	2.66746	Atp1b3/Tpm4/Cox7a2l	3
mmu03420	Nucleotide excision repair	2/93	43/6698	0.119547	0.323144	0.249627	3.34984	Pold4/Cetn2	2
mmu05222	Small cell lung cancer	3/93	87/6698	0.119876	0.323144	0.249627	2.4835	Bcl2/Nfkbia/Trp53	3
mmu04330	Notch signaling pathway	2/93	51/6698	0.157499	0.381968	0.295069	2.82437	Hdac1/Dtx3	2
mmu00561	Glycerolipid metabolism	2/93	52/6698	0.162394	0.381968	0.295069	2.77006	Dgkz/Dgka	2
mmu05213	Endometrial cancer	2/93	52/6698	0.162394	0.381968	0.295069	2.77006	Lef1/Trp53	2
mmu04630	JAK-STAT signaling pathway	4/93	153/6698	0.162824	0.381968	0.295069	1.88292	Il2rb/Ccnd2/Cblb/Jak1	4
mmu04916	Melanogenesis	3/93	101/6698	0.164917	0.381968	0.295069	2.13925	Kit/Lef1/Gnai2	3
mmu05142	Chagas disease	3/93	101/6698	0.164917	0.381968	0.295069	2.13925	Gnai2/Cd3d/Nfkbia	3
mmu04310	Wnt signaling pathway	4/93	154/6698	0.165501	0.381968	0.295069	1.87069	Lef1/Ccnd2/Rac2/Trp53	4
mmu00740	Riboflavin metabolism	1/93	13/6698	0.166341	0.381968	0.295069	5.54012	Acp5	1
mmu05217	Basal cell carcinoma	2/93	55/6698	0.177239	0.399594	0.308685	2.61896	Lef1/Trp53	2
mmu04623	Cytosolic DNA-sensing pathway	2/93	56/6698	0.182235	0.403521	0.311718	2.5722	Aim2/Nfkbia	2
mmu00604	Glycosphingolipid biosynthesis - ganglio series	1/93	15/6698	0.189377	0.411977	0.31825	4.80143	B4galnt1	1
mmu04145	Phagosome	4/93	179/6698	0.236969	0.504778	0.389938	1.60942	Actb/Actg1/H2-Oa/H2-Q6	4
mmu04920	Adipocytokine signaling pathway	2/93	68/6698	0.243425	0.504778	0.389938	2.11828	Nfkbia/Tnfrsf1b	2
mmu04964	Proximal tubule bicarbonate reclamation	1/93	20/6698	0.244247	0.504778	0.389938	3.60108	Atp1b3	1
mmu04976	Bile secretion	2/93	71/6698	0.258922	0.513442	0.396632	2.02877	Ephx1/Atp1b3	2
mmu04110	Cell cycle	3/93	128/6698	0.262246	0.513442	0.396632	1.688	Ccnd2/Hdac1/Trp53	3
mmu03430	Mismatch repair	1/93	22/6698	0.265152	0.513442	0.396632	3.2737	Pold4	1
mmu04722	Neurotrophin signaling pathway	3/93	132/6698	0.277354	0.513442	0.396632	1.63685	Bcl2/Nfkbia/Trp53	3
mmu04662	B cell receptor signaling pathway	2/93	76/6698	0.284773	0.513442	0.396632	1.8953	Rac2/Nfkbia	2
mmu05310	Asthma	1/93	24/6698	0.285484	0.513442	0.396632	3.0009	H2-Oa	1
mmu03018	RNA degradation	2/93	77/6698	0.289938	0.513442	0.396632	1.87069	Pabpc1/Btg1	2
mmu04974	Protein digestion and absorption	2/93	78/6698	0.295099	0.513442	0.396632	1.84671	Dpp4/Atp1b3	2
mmu01040	Biosynthesis of unsaturated fatty acids	1/93	25/6698	0.295441	0.513442	0.396632	2.88086	Scd2	1
mmu05160	Hepatitis C	3/93	137/6698	0.296361	0.513442	0.396632	1.57711	Jak1/Nfkbia/Trp53	3
mmu00760	Nicotinate and nicotinamide metabolism	1/93	26/6698	0.30526	0.513442	0.396632	2.77006	Nt5c	1
mmu00564	Glycerophospholipid metabolism	2/93	80/6698	0.305406	0.513442	0.396632	1.80054	Dgkz/Dgka	2
mmu03320	PPAR signaling pathway	2/93	81/6698	0.31055	0.513442	0.396632	1.77831	Acadl/Scd2	2
mmu04612	Antigen processing and presentation	2/93	81/6698	0.31055	0.513442	0.396632	1.77831	H2-Oa/H2-Q6	2
mmu03440	Homologous recombination	1/93	27/6698	0.314944	0.513856	0.396952	2.66746	Pold4	1
mmu05322	Systemic lupus erythematosus	3/93	152/6698	0.353695	0.569587	0.440003	1.42148	Actn1/H2-Oa/Cd28	3
mmu03030	DNA replication	1/93	35/6698	0.387757	0.616435	0.476193	2.05776	Pold4	1
mmu03022	Basal transcription factors	1/93	36/6698	0.396303	0.621878	0.480398	2.0006	Gtf2i	1
mmu00240	Pyrimidine metabolism	2/93	99/6698	0.401212	0.621878	0.480398	1.45498	Nt5c/Pold4	2
mmu00051	Fructose and mannose metabolism	1/93	38/6698	0.413041	0.624599	0.4825	1.8953	Mtmr1	1
mmu03410	Base excision repair	1/93	38/6698	0.413041	0.624599	0.4825	1.8953	Pold4	1
mmu04973	Carbohydrate digestion and absorption	1/93	39/6698	0.421238	0.629319	0.486146	1.84671	Atp1b3	1
mmu05219	Bladder cancer	1/93	43/6698	0.452906	0.668575	0.516471	1.67492	Trp53	1
mmu04960	Aldosterone-regulated sodium reabsorption	1/93	44/6698	0.460551	0.671863	0.519011	1.63685	Atp1b3	1
mmu05010	Alzheimer disease	3/93	189/6698	0.490918	0.700965	0.541493	1.1432	Cox7a2l/Capn1/Hsd17b10	3
mmu00071	Fatty acid degradation	1/93	49/6698	0.497221	0.700965	0.541493	1.46983	Acadl	1
mmu03010	Ribosome	2/93	122/6698	0.508342	0.700965	0.541493	1.18068	Rps26/Rps15a	2
mmu00280	Valine, leucine and isoleucine degradation	1/93	51/6698	0.511188	0.700965	0.541493	1.41219	Hsd17b10	1
mmu05150	Staphylococcus aureus infection	1/93	51/6698	0.511188	0.700965	0.541493	1.41219	H2-Oa	1
mmu04270	Vascular smooth muscle contraction	2/93	125/6698	0.521397	0.700965	0.541493	1.15234	Prkch/Myl6	2
mmu04150	mTOR signaling pathway	1/93	53/6698	0.524772	0.700965	0.541493	1.3589	Ddit4	1
mmu05016	Huntington disease	3/93	199/6698	0.525724	0.700965	0.541493	1.08575	Hdac1/Cox7a2l/Trp53	3
mmu05223	Non-small cell lung cancer	1/93	55/6698	0.537982	0.709678	0.548223	1.30948	Trp53	1
mmu00562	Inositol phosphate metabolism	1/93	57/6698	0.550828	0.718976	0.555406	1.26354	Inpp1	1
mmu04621	NOD-like receptor signaling pathway	1/93	58/6698	0.557119	0.719611	0.555897	1.24175	Nfkbia	1
mmu04910	Insulin signaling pathway	2/93	137/6698	0.571295	0.730315	0.564165	1.05141	Foxo1/Cblb	2
mmu05214	Glioma	1/93	66/6698	0.604401	0.764752	0.590768	1.09123	Trp53	1
mmu04622	RIG-I-like receptor signaling pathway	1/93	69/6698	0.620813	0.773847	0.597794	1.04379	Nfkbia	1
mmu04730	Long-term depression	1/93	72/6698	0.636552	0.773847	0.597794	1.0003	Gnai2	1
mmu05211	Renal cell carcinoma	1/93	72/6698	0.636552	0.773847	0.597794	1.0003	Ets1	1
mmu05218	Melanoma	1/93	72/6698	0.636552	0.773847	0.597794	1.0003	Trp53	1
mmu04370	VEGF signaling pathway	1/93	76/6698	0.656536	0.779326	0.602026	0.947651	Rac2	1
mmu00980	Metabolism of xenobiotics by cytochrome P450	1/93	77/6698	0.661359	0.779326	0.602026	0.935344	Ephx1	1
mmu04970	Salivary secretion	1/93	77/6698	0.661359	0.779326	0.602026	0.935344	Atp1b3	1
mmu04664	Fc epsilon RI signaling pathway	1/93	80/6698	0.675432	0.779326	0.602026	0.900269	Rac2	1
mmu00230	Purine metabolism	2/93	168/6698	0.682519	0.779326	0.602026	0.857399	Nt5c/Pold4	2
mmu04141	Protein processing in endoplasmic reticulum	2/93	171/6698	0.691945	0.779326	0.602026	0.842357	Capn1/Bcl2	2
mmu04350	TGF-beta signaling pathway	1/93	85/6698	0.697611	0.779326	0.602026	0.847312	Id3	1
mmu04512	ECM-receptor interaction	1/93	86/6698	0.701864	0.779326	0.602026	0.837459	Itga4	1
mmu04012	ErbB signaling pathway	1/93	87/6698	0.706057	0.779326	0.602026	0.827833	Cblb	1
mmu04540	Gap junction	1/93	88/6698	0.710192	0.779326	0.602026	0.818426	Gnai2	1
mmu04914	Progesterone-mediated oocyte maturation	1/93	88/6698	0.710192	0.779326	0.602026	0.818426	Gnai2	1
mmu00590	Arachidonic acid metabolism	1/93	91/6698	0.722255	0.785611	0.606881	0.791445	Lta4h	1
mmu03015	mRNA surveillance pathway	1/93	94/6698	0.733821	0.791251	0.611238	0.766186	Pabpc1	1
mmu04620	Toll-like receptor signaling pathway	1/93	101/6698	0.758988	0.811332	0.626751	0.713084	Nfkbia	1
mmu04972	Pancreatic secretion	1/93	104/6698	0.76904	0.815051	0.629623	0.692514	Atp1b3	1
mmu05146	Amoebiasis	1/93	116/6698	0.805262	0.846208	0.653692	0.620875	Actn1	1
mmu04120	Ubiquitin mediated proteolysis	1/93	142/6698	0.865581	0.901928	0.696735	0.507194	Cblb	1
mmu00190	Oxidative phosphorylation	1/93	148/6698	0.876628	0.901928	0.696735	0.486632	Cox7a2l	1
mmu05012	Parkinson disease	1/93	150/6698	0.880107	0.901928	0.696735	0.480143	Cox7a2l	1
mmu03013	Nucleocytoplasmic transport	1/93	168/6698	0.907355	0.922229	0.712418	0.428699	Pabpc1	1
mmu04080	Neuroactive ligand-receptor interaction	1/93	277/6698	0.980854	0.988829	0.763866	0.260005	S1pr1	1

## Sheet: Cluster 6
pathID	pathDescription	geneRatio	bgRatio	pvalue	padj	qvalue	enrichScore	overlapGeneList	overlapGeneCount
mmu03040	Spliceosome	64/431	140/6698	4.26499e-40	6.69603e-38	5.52204e-38	7.10428	Alyref/Snrpd1/Srsf2/Lsm2/Srsf1/Ppil1/Lsm3/Srsf3/Lsm6/Lsm5/Ppih/Snrpa1/Lsm8/Srsf7/U2af1/Eif4a3/Snrpc/Hnrnpu/Snrpb/Magoh/Thoc3/Snrnp40/Rbmx/Sf3a3/Magohb/Srsf4/Snu13/Usp39/Rbm8a/Snrpe/Srsf10/Ddx39b/Hnrnpa3/Srsf9/Phf5a/Prpf19/Eftud2/Tcerg1/Sf3b5/Snrpf/Sf3b4/Sf3a2/Snrpd2/Ncbp1/U2surp/Snrnp27/Wbp11/Lsm4/U2af2/Snrpg/Ppie/Hnrnpk/Hspa8/Pcbp1/Prpf40a/Snrpb2/Bcas2/Sf3b6/Hnrnpa1/Dhx15/Snrpd3/Sf3b2/Hnrnpm/Srs…	64
mmu04110	Cell cycle	61/431	128/6698	1.48751e-39	1.16769e-37	9.62965e-38	7.40607	Ccnb2/Ccna2/Cdk1/Pcna/Plk1/Cdc20/Mcm3/Mad2l1/Bub1/Mcm7/Ccnb1/Mcm5/Mcm6/Bub1b/Rad21/Mcm2/E2f2/Bub3/Tfdp1/Smc1a/Dbf4/Cdc45/Orc6/Cdkn2c/Ccne2/Ccne1/Cdc6/Pkmyt1/Cdc7/Cdk2/Espl1/Cdc25b/Ttk/E2f1/Chek1/Rbl1/Wee1/Mcm4/Anapc5/Fzr1/Ywhah/Smc3/Anapc11/Stag2/Mad1l1/Cdk4/Cdkn2d/Stag1/Cdc25a/Hdac1/Ywhae/Ywhaq/Cdc23/Hdac2/Ccnh/Rb1/Pttg1/Cdk6/Ywhab/Ccnd3/Skp1a	61
mmu03030	DNA replication	30/431	35/6698	1.64701e-31	8.61934e-30	7.10814e-30	13.3205	Lig1/Pcna/Mcm3/Mcm7/Pola1/Prim1/Mcm5/Mcm6/Mcm2/Rfc4/Fen1/Rfc5/Rnaseh2b/Pold2/Rpa3/Rfc2/Pold1/Pold3/Rpa2/Rfc3/Pole/Prim2/Mcm4/Rpa1/Rfc1/Pola2/Pole3/Rnaseh2c/Pole4/Rnaseh2a	30
mmu03050	Proteasome	23/431	45/6698	2.4592e-16	9.65237e-15	7.96005e-15	7.94297	Psmc4/Psmb7/Psmd14/Psma1/Psmc1/Psmb6/Psmc2/Psmd13/Psmd1/Psmb2/Psmd12/Psmc3/Psma6/Psme3/Psma5/Psmb9/Psmc6/Psmb5/Psma4/Psma7/Pomp/Psma2/Psmb3	23
mmu05012	Parkinson disease	38/431	150/6698	7.69102e-14	2.41498e-12	1.99157e-12	3.93695	Casp3/Vdac3/Gm10053/Cox7a2/Ndufab1/Atp5j/Slc25a5/Ndufc1/Ubb/Cox5a/Uqcr10/Ndufa12/Ndufa5/Ndufb6/Atp5g3/Ndufc2/Ndufb2/Vdac1/Ndufa11/Sdhb/Ndufv2/Atp5b/Ndufa4/Sdhd/Ndufv1/Cyc1/Ndufb9/Uqcrq/Ube2l3/Cox5b/Ndufs6/Atp5h/Cox8a/Cox6a1/Vdac2/Uqcr11/Ndufb11/Cox6c	38
mmu03430	Mismatch repair	15/431	22/6698	1.19367e-13	3.12345e-12	2.57582e-12	10.5959	Lig1/Pcna/Rfc4/Rfc5/Pold2/Rpa3/Rfc2/Pold1/Pold3/Rpa2/Rfc3/Rpa1/Rfc1/Msh6/Msh2	15
mmu05016	Huntington disease	44/431	199/6698	1.45955e-13	3.27357e-12	2.69963e-12	3.43611	Casp3/Vdac3/Gm10053/Cltb/Cox7a2/Ndufab1/Atp5j/Hdac1/Slc25a5/Ndufc1/Cox5a/Uqcr10/Ndufa12/Polr2c/Ndufa5/Ndufb6/Atp5g3/Ndufc2/Hdac2/Tfam/Ndufb2/Vdac1/Ndufa11/Polr2j/Sdhb/Ndufv2/Atp5b/Ndufa4/Sdhd/Ndufv1/Cyc1/Sod1/Ndufb9/Uqcrq/Cox5b/Ndufs6/Atp5h/Cox8a/Cox6a1/Ap2s1/Vdac2/Uqcr11/Ndufb11/Cox6c	44
mmu04114	Oocyte meiosis	32/431	114/6698	3.6668e-13	7.1961e-12	5.93443e-12	4.36227	Ccnb2/Cdk1/Fbxo5/Plk1/Cdc20/Mad2l1/Bub1/Ccnb1/Sgo1/Aurka/Smc1a/Ccne2/Ccne1/Pkmyt1/Cdk2/Espl1/Calm2/Anapc5/Ywhah/Smc3/Anapc11/Mapk3/Ywhae/Ywhaq/Cdc23/Calm3/Mapk1/Calm1/Pttg1/Ppp1ca/Ywhab/Skp1a	32
mmu03420	Nucleotide excision repair	18/431	43/6698	3.43846e-11	5.99819e-10	4.94655e-10	6.50537	Lig1/Pcna/Rfc4/Rfc5/Pold2/Rpa3/Rfc2/Pold1/Pold3/Rpa2/Rfc3/Pole/Rpa1/Rfc1/Pole3/Pole4/Ccnh/Gtf2h5	18
mmu03013	Nucleocytoplasmic transport	36/431	168/6698	7.08727e-11	1.1127e-09	9.17615e-10	3.33013	Tacc3/Ran/Alyref/Rangap1/Nxt1/Nup107/Nup85/Ndc1/Xpo1/Nup205/Rpp30/Nup133/Nup93/Eif4e/Eif4a3/Aaas/Magoh/Thoc3/Eif1ax/Magohb/Nup160/Rbm8a/Ddx39b/Eif4a1/Kpnb1/Sap18b/Rnps1/Eif2s1/Nup88/Seh1l/Rpp21/Ncbp1/Strap/Eif3b/Eif2s2/Srrm1	36
mmu00190	Oxidative phosphorylation	33/431	148/6698	1.49981e-10	1.97933e-09	1.6323e-09	3.46513	Cox7a2/Ndufab1/Ppa1/Atp5j/Ndufc1/Cox5a/Uqcr10/Ndufa12/Ndufa5/Ndufb6/Atp5g3/Ndufc2/Atp5k/Ndufb2/Ndufa11/Sdhb/Ndufv2/Atp5b/Ndufa4/Sdhd/Ndufv1/Cyc1/Ndufb9/Uqcrq/Cox5b/Ndufs6/Atp5h/Cox8a/Cox6a1/Atp5j2/Uqcr11/Ndufb11/Cox6c	33
mmu05010	Alzheimer disease	38/431	189/6698	1.51287e-10	1.97933e-09	1.6323e-09	3.12457	Casp7/Calm2/Casp3/Gm10053/Mapk3/Cox7a2/Ndufab1/Atp5j/Ndufc1/Cox5a/Uqcr10/Ndufa12/Ndufa5/Ndufb6/Atp5g3/Ndufc2/Ndufb2/Ndufa11/Calm3/Sdhb/Ndufv2/Atp5b/Ndufa4/Sdhd/Ndufv1/Cyc1/Ndufb9/Uqcrq/Cox5b/Ndufs6/Atp5h/Cox8a/Cox6a1/Mapk1/Calm1/Uqcr11/Ndufb11/Cox6c	38
mmu00240	Pyrimidine metabolism	24/431	99/6698	9.01135e-09	1.08829e-07	8.97487e-08	3.76742	Rrm2/Tyms/Rrm1/Dut/Tk1/Pola1/Prim1/Dtymk/Pold2/Pold1/Pold3/Pole/Prim2/Dck/Pola2/Ctps/Pole3/Umps/Itpa/Pole4/Polr2c/Cmpk1/Uck2/Polr2j	24
mmu03440	Homologous recombination	12/431	27/6698	3.10599e-08	3.48315e-07	2.87246e-07	6.90693	Rad51/Pold2/Rpa3/Pold1/Pold3/Rpa2/Brca2/Blm/Rad54l/Rad54b/Rpa1/Nbn	12
mmu03410	Base excision repair	13/431	38/6698	3.32926e-07	3.48463e-06	2.87368e-06	5.31652	Lig1/Pcna/Fen1/Neil3/Pold2/Pold1/Pold3/Pole/Hmgb1/Pole3/Xrcc1/Pole4/Parp1	13
mmu04914	Progesterone-mediated oocyte maturation	20/431	88/6698	4.93923e-07	4.84662e-06	3.99688e-06	3.53196	Ccnb2/Ccna2/Cdk1/Plk1/Mad2l1/Bub1/Ccnb1/Pkmyt1/Cdk2/Cdc25b/Anapc5/Fzr1/Hsp90aa1/Anapc11/Mad1l1/Mapk3/Cdc25a/Kras/Cdc23/Mapk1	20
mmu04120	Ubiquitin mediated proteolysis	24/431	142/6698	1.02611e-05	9.4764e-05	7.81493e-05	2.62658	Ube2c/Cdc20/Brca1/Anapc5/Sae1/Fzr1/Ube2e3/Uba2/Ube2s/Anapc11/Trim37/Ube2a/Prpf19/Cdc23/Eloc/Ube2m/Stub1/Elob/Cdc34/Rnf7/Ube2l3/Ube2k/Nedd4/Skp1a	24
mmu00230	Purine metabolism	25/431	168/6698	6.30419e-05	0.000549866	0.00045346	2.31259	Rrm2/Rrm1/Pola1/Prim1/Pold2/Pold1/Pold3/Pole/Prim2/Dck/Hprt/Pola2/Adk/Nudt5/Pole3/Paics/Ak2/Itpa/Pole4/Gmps/Polr2c/Gart/Ppat/Polr2j/Pkm	25
mmu00670	One carbon pool by folate	7/431	19/6698	0.00011124	0.000916216	0.000755579	5.72549	Tyms/Mthfd2/Dhfr/Mthfd1/Mthfd1l/Shmt2/Gart	7
mmu04115	p53 signaling pathway	14/431	70/6698	0.000116715	0.000916216	0.000755579	3.10812	Rrm2/Ccnb2/Cdk1/Ccnb1/Ccne2/Ccne1/Cdk2/Gtse1/Chek1/Casp3/Cdk4/Gm10053/Cdk6/Ccnd3	14
mmu03015	mRNA surveillance pathway	16/431	94/6698	0.00028373	0.00212122	0.00174931	2.64521	Alyref/Nxt1/Nudt21/Eif4a3/Cstf2/Magoh/Magohb/Gspt1/Rbm8a/Ddx39b/Sap18b/Rnps1/Dazap1/Ncbp1/Cpsf6/Srrm1	16
mmu03018	RNA degradation	14/431	77/6698	0.000335115	0.0023915	0.00197221	2.82556	Lsm2/Exosc8/Lsm3/Lsm6/Lsm5/Lsm8/Cnot9/Exosc2/Exosc9/Dcps/Exosc3/Hspd1/Lsm4/Eno1	14
mmu00020	Citrate cycle (TCA cycle)	8/431	31/6698	0.000582458	0.00397591	0.00327883	4.01048	Idh3a/Fh1/Sdhb/Cs/Sdhd/Mdh1/Aco2/Mdh2	8
mmu05214	Glioma	11/431	66/6698	0.00295475	0.019329	0.0159401	2.5901	E2f2/E2f1/Calm2/Cdk4/Mapk3/Kras/Calm3/Rb1/Mapk1/Calm1/Cdk6	11
mmu03008	Ribosome biogenesis in eukaryotes	13/431	88/6698	0.00385642	0.0242183	0.0199722	2.29577	Ran/Nxt1/Xpo1/Rpp30/Nop58/Snu13/Nop56/Nhp2/Gar1/Eif6/Nop10/Rexo2/Csnk2b	13
mmu05212	Pancreatic cancer	11/431	71/6698	0.00527457	0.030434	0.0250981	2.4077	Rad51/E2f2/E2f1/Brca2/Cdk4/Mapk3/Kras/Vegfb/Rb1/Mapk1/Cdk6	11
mmu04260	Cardiac muscle contraction	12/431	81/6698	0.00528019	0.030434	0.0250981	2.30231	Cox7a2/Cox5a/Uqcr10/Tpm4/Cyc1/Tpm3/Uqcrq/Cox5b/Cox8a/Cox6a1/Uqcr11/Cox6c	12
mmu05219	Bladder cancer	8/431	43/6698	0.00542772	0.030434	0.0250981	2.89128	E2f2/E2f1/Cdk4/Mapk3/Kras/Vegfb/Rb1/Mapk1	8
mmu00630	Glyoxylate and dicarboxylate metabolism	5/431	19/6698	0.00589893	0.0319356	0.0263364	4.08963	Pgp/Cs/Mdh1/Aco2/Mdh2	5
mmu05220	Chronic myeloid leukemia	10/431	74/6698	0.0193456	0.097976	0.0807982	2.10008	E2f2/E2f1/Cdk4/Mapk3/Hdac1/Kras/Hdac2/Rb1/Mapk1/Cdk6	10
mmu05210	Colorectal cancer	9/431	65/6698	0.0223636	0.109722	0.0904844	2.15178	Birc5/Casp3/Gm10053/Mapk3/Kras/Msh6/Msh2/Mapk1/Rhoa	9
mmu05223	Non-small cell lung cancer	8/431	55/6698	0.023286	0.110785	0.0913612	2.26045	E2f2/E2f1/Cdk4/Mapk3/Kras/Rb1/Mapk1/Cdk6	8
mmu05222	Small cell lung cancer	10/431	87/6698	0.051686	0.231849	0.191199	1.78628	Cks1b/E2f2/Ccne2/Ccne1/Cdk2/E2f1/Cdk4/Gm10053/Rb1/Cdk6	10
mmu05215	Prostate cancer	10/431	90/6698	0.0624607	0.272398	0.224639	1.72673	E2f2/Ccne2/Ccne1/Cdk2/E2f1/Hsp90aa1/Mapk3/Kras/Rb1/Mapk1	10
mmu05200	Pathways in cancer	28/431	326/6698	0.0698391	0.296344	0.244387	1.33478	Birc5/Cks1b/Rad51/E2f2/Ccne2/Ccne1/Cdk2/E2f1/Brca2/Hsp90aa1/Casp3/Cdk4/Gm10053/Mapk3/Hdac1/Kras/Fh1/Vegfb/Hdac2/Eloc/Msh6/Elob/Rb1/Msh2/Tpm3/Mapk1/Cdk6/Rhoa	28
mmu05218	Melanoma	8/431	72/6698	0.0898148	0.371077	0.306017	1.72673	E2f2/E2f1/Cdk4/Mapk3/Kras/Rb1/Mapk1/Cdk6	8
mmu00270	Cysteine and methionine metabolism	5/431	39/6698	0.102732	0.413561	0.341053	1.99239	Dnmt1/Mat2a/Sms/Got2/Ldha	5
mmu05216	Thyroid cancer	4/431	30/6698	0.123758	0.48575	0.400585	2.07208	Mapk3/Kras/Tpm3/Mapk1	4
mmu04722	Neurotrophin signaling pathway	12/431	132/6698	0.141461	0.541692	0.446719	1.41278	Calm2/Ywhah/Mapk3/Bex3/Ywhae/Kras/Ywhaq/Calm3/Mapk1/Calm1/Rhoa/Ywhab	12
mmu00620	Pyruvate metabolism	5/431	44/6698	0.150304	0.560975	0.462621	1.76598	Me2/Pkm/Mdh1/Ldha/Mdh2	5
mmu04720	Long-term potentiation	7/431	69/6698	0.153643	0.560975	0.462621	1.57658	Calm2/Mapk3/Kras/Calm3/Mapk1/Calm1/Ppp1ca	7
mmu00983	Drug metabolism - other enzymes	6/431	59/6698	0.177043	0.624891	0.515331	1.5804	Tk1/Hprt/Umps/Itpa/Gmps/Uck2	6
mmu05211	Renal cell carcinoma	7/431	72/6698	0.179109	0.624891	0.515331	1.51089	Mapk3/Kras/Fh1/Vegfb/Eloc/Elob/Mapk1	7
mmu05020	Prion disease	4/431	35/6698	0.185417	0.632837	0.521884	1.77607	Stip1/Mapk3/Sod1/Mapk1	4
mmu03450	Non-homologous end-joining	2/431	13/6698	0.202143	0.667082	0.550125	2.39086	Fen1/Xrcc6	2
mmu04540	Gap junction	8/431	88/6698	0.203949	0.667082	0.550125	1.41278	Tuba1b/Cdk1/Tubb5/Tubb4b/Tuba1c/Mapk3/Kras/Mapk1	8
mmu00480	Glutathione metabolism	5/431	54/6698	0.265918	0.852023	0.702641	1.43894	Rrm2/Rrm1/Gclm/Gsr/Sms	5
mmu04744	Phototransduction	3/431	29/6698	0.285684	0.897049	0.739772	1.60765	Calm2/Calm3/Calm1	3
mmu04350	TGF-beta signaling pathway	7/431	85/6698	0.305697	0.941066	0.776072	1.27981	Tfdp1/Rbl1/Mapk3/Id3/Mapk1/Rhoa/Skp1a	7
mmu00360	Phenylalanine metabolism	2/431	18/6698	0.324112	0.975052	0.804099	1.72673	Mif/Got2	2
mmu04520	Adherens junction	6/431	75/6698	0.352211	1	0.824673	1.24325	Actn4/Mapk3/Mapk1/Rhoa/Actg1/Csnk2b	6
mmu00400	Phenylalanine, tyrosine and tryptophan biosynthesis	1/431	7/6698	0.372364	1	0.824673	2.22009	Got2	1
mmu00750	Vitamin B6 metabolism	1/431	7/6698	0.372364	1	0.824673	2.22009	Psat1	1
mmu00260	Glycine, serine and threonine metabolism	3/431	34/6698	0.375718	1	0.824673	1.37123	Phgdh/Psat1/Shmt2	3
mmu00010	Glycolysis / Gluconeogenesis	5/431	63/6698	0.381965	1	0.824673	1.23338	Tpi1/Pgk1/Pkm/Ldha/Eno1	5
mmu03022	Basal transcription factors	3/431	36/6698	0.411265	1	0.824673	1.29505	Gtf2a2/Gtf2f1/Gtf2e2	3
mmu04150	mTOR signaling pathway	4/431	53/6698	0.447186	1	0.824673	1.17288	Eif4e/Mapk3/Vegfb/Mapk1	4
mmu01040	Biosynthesis of unsaturated fatty acids	2/431	25/6698	0.484726	1	0.824673	1.24325	Acot7/Hsd17b12	2
mmu04971	Gastric acid secretion	5/431	73/6698	0.509863	1	0.824673	1.06442	Calm2/Kcnk2/Calm3/Calm1/Ezr	5
mmu04621	NOD-like receptor signaling pathway	4/431	58/6698	0.518219	1	0.824673	1.07177	Hsp90aa1/Mapk3/Nlrc4/Mapk1	4
mmu00290	Valine, leucine and isoleucine biosynthesis	1/431	11/6698	0.519145	1	0.824673	1.41278	Vars	1
mmu00790	Folate biosynthesis	1/431	11/6698	0.519145	1	0.824673	1.41278	Dhfr	1
mmu04960	Aldosterone-regulated sodium reabsorption	3/431	44/6698	0.545132	1	0.824673	1.05959	Mapk3/Kras/Mapk1	3
mmu04666	Fc gamma R-mediated phagocytosis	6/431	92/6698	0.547374	1	0.824673	1.01352	Mapk3/Marcks/Marcksl1/Cfl1/Arpc5l/Mapk1	6
mmu00310	Lysine degradation	3/431	45/6698	0.560613	1	0.824673	1.03604	Nsd2/Suv39h1/Kmt5a	3
mmu03020	RNA polymerase	2/431	29/6698	0.565375	1	0.824673	1.07177	Polr2c/Polr2j	2
mmu04660	T cell receptor signaling pathway	7/431	112/6698	0.587901	1	0.824673	0.971288	Cdk4/Mapk3/Kras/Cd28/Mapk1/Pdcd1/Rhoa	7
mmu00970	Aminoacyl-tRNA biosynthesis	4/431	65/6698	0.609752	1	0.824673	0.956345	Vars/Aars/Gars/Hars	4
mmu04930	Type II diabetes mellitus	3/431	49/6698	0.619239	1	0.824673	0.951466	Mapk3/Pkm/Mapk1	3
mmu04912	GnRH signaling pathway	6/431	99/6698	0.620192	1	0.824673	0.941855	Calm2/Mapk3/Kras/Calm3/Mapk1/Calm1	6
mmu00770	Pantothenate and CoA biosynthesis	1/431	15/6698	0.63166	1	0.824673	1.03604	Pank2	1
mmu00250	Alanine, aspartate and glutamate metabolism	2/431	33/6698	0.63655	1	0.824673	0.941855	Ppat/Got2	2
mmu04916	Melanogenesis	6/431	101/6698	0.63974	1	0.824673	0.923204	Calm2/Mapk3/Kras/Calm3/Mapk1/Calm1	6
mmu04810	Regulation of actin cytoskeleton	13/431	218/6698	0.654207	1	0.824673	0.926733	Diaph3/Actn4/Mapk3/Kras/Rdx/Cfl1/Pfn1/Arpc5l/Mapk1/Ppp1ca/Rhoa/Actg1/Ezr	13
mmu05213	Endometrial cancer	3/431	52/6698	0.659586	1	0.824673	0.896573	Mapk3/Kras/Mapk1	3
mmu04910	Insulin signaling pathway	8/431	137/6698	0.663729	1	0.824673	0.90748	Calm2/Eif4e/Mapk3/Kras/Calm3/Mapk1/Calm1/Ppp1ca	8
mmu00450	Selenocompound metabolism	1/431	17/6698	0.677641	1	0.824673	0.914153	Sephs1	1
mmu05100	Bacterial invasion of epithelial cells	4/431	71/6698	0.679124	1	0.824673	0.875527	Cltb/Arpc5l/Rhoa/Actg1	4
mmu00350	Tyrosine metabolism	2/431	37/6698	0.698268	1	0.824673	0.840033	Mif/Got2	2
mmu04270	Vascular smooth muscle contraction	7/431	125/6698	0.702442	1	0.824673	0.870274	Calm2/Mapk3/Calm3/Mapk1/Calm1/Ppp1ca/Rhoa	7
mmu05014	Amyotrophic lateral sclerosis	3/431	56/6698	0.708447	1	0.824673	0.832532	Casp3/Gm10053/Sod1	3
mmu05221	Acute myeloid leukemia	3/431	57/6698	0.719787	1	0.824673	0.817926	Mapk3/Kras/Mapk1	3
mmu04662	B cell receptor signaling pathway	4/431	76/6698	0.730013	1	0.824673	0.817926	Mapk3/Kras/Cd81/Mapk1	4
mmu04964	Proximal tubule bicarbonate reclamation	1/431	20/6698	0.736098	1	0.824673	0.77703	Mdh1	1
mmu04070	Phosphatidylinositol signaling system	4/431	78/6698	0.748601	1	0.824673	0.796954	Calm2/Impa2/Calm3/Calm1	4
mmu04710	Circadian rhythm	1/431	22/6698	0.769066	1	0.824673	0.706391	Skp1a	1
mmu05322	Systemic lupus erythematosus	8/431	152/6698	0.771297	1	0.824673	0.817926	Snrpd1/Actn4/Snrpb/Cd28/H3f3b/H3f3a/Ssb/Snrpd3	8
mmu04612	Antigen processing and presentation	4/431	81/6698	0.774627	1	0.824673	0.767437	Nfyb/Hsp90aa1/Psme3/Hspa8	4
mmu04141	Protein processing in endoplasmic reticulum	9/431	171/6698	0.780587	1	0.824673	0.817926	Hsp90aa1/Ube2e3/Eif2s1/Ssr1/Stub1/Hspa8/Ddost/Ssr2/Skp1a	9
mmu00410	beta-Alanine metabolism	1/431	23/6698	0.783975	1	0.824673	0.675678	Sms	1
mmu04962	Vasopressin-regulated water reabsorption	2/431	44/6698	0.785253	1	0.824673	0.706391	Dynll2/Dynll1	2
mmu04530	Tight junction	7/431	137/6698	0.78772	1	0.824673	0.794045	Actn4/Cdk4/Kras/Ybx3/Rhoa/Actg1/Csnk2b	7
mmu05410	Hypertrophic cardiomyopathy	4/431	83/6698	0.79077	1	0.824673	0.748945	Emd/Tpm4/Tpm3/Actg1	4
mmu05140	Leishmaniasis	3/431	65/6698	0.798455	1	0.824673	0.717259	Mapk3/Marcksl1/Mapk1	3
mmu00520	Amino sugar and nucleotide sugar metabolism	2/431	48/6698	0.824396	1	0.824673	0.647525	Galk1/Nans	2
mmu05414	Dilated cardiomyopathy	4/431	89/6698	0.833692	1	0.824673	0.698454	Emd/Tpm4/Tpm3/Actg1	4
mmu00030	Pentose phosphate pathway	1/431	28/6698	0.84529	1	0.824673	0.555022	Tkt	1
mmu00052	Galactose metabolism	1/431	28/6698	0.84529	1	0.824673	0.555022	Galk1	1
mmu00510	N-Glycan biosynthesis	2/431	51/6698	0.849421	1	0.824673	0.609435	Alg8/Ddost	2
mmu04330	Notch signaling pathway	2/431	51/6698	0.849421	1	0.824673	0.609435	Hdac1/Hdac2	2
mmu04730	Long-term depression	3/431	72/6698	0.851305	1	0.824673	0.647525	Mapk3/Kras/Mapk1	3
mmu05416	Viral myocarditis	4/431	93/6698	0.858031	1	0.824673	0.668413	Casp3/Gm10053/Cd28/Actg1	4
mmu05412	Arrhythmogenic right ventricular cardiomyopathy	3/431	74/6698	0.864006	1	0.824673	0.630024	Actn4/Emd/Actg1	3
mmu00330	Arginine and proline metabolism	2/431	54/6698	0.871162	1	0.824673	0.575578	Sms/Got2	2
mmu00650	Butanoate metabolism	1/431	31/6698	0.873389	1	0.824673	0.50131	Oxct1	1
mmu04370	VEGF signaling pathway	3/431	76/6698	0.875745	1	0.824673	0.613445	Mapk3/Kras/Mapk1	3
mmu04970	Salivary secretion	3/431	77/6698	0.881271	1	0.824673	0.605478	Calm2/Calm3/Calm1	3
mmu05160	Hepatitis C	6/431	137/6698	0.883392	1	0.824673	0.68061	Mapk3/Kras/Cd81/Eif2s1/Psme3/Mapk1	6
mmu00640	Propanoate metabolism	1/431	33/6698	0.889231	1	0.824673	0.470927	Ldha	1
mmu00562	Inositol phosphate metabolism	2/431	57/6698	0.889986	1	0.824673	0.545284	Tpi1/Impa2	2
mmu04664	Fc epsilon RI signaling pathway	3/431	80/6698	0.896561	1	0.824673	0.582773	Mapk3/Kras/Mapk1	3
mmu03320	PPAR signaling pathway	3/431	81/6698	0.90125	1	0.824673	0.575578	Dbi/Fabp5/Acadl	3
mmu04650	Natural killer cell mediated cytotoxicity	5/431	125/6698	0.912246	1	0.824673	0.621624	Ulbp1/Casp3/Mapk3/Kras/Mapk1	5
mmu04940	Type I diabetes mellitus	2/431	63/6698	0.920217	1	0.824673	0.493352	Cd28/Hspd1	2
mmu00051	Fructose and mannose metabolism	1/431	38/6698	0.920712	1	0.824673	0.408963	Tpi1	1
mmu04210	Apoptosis	3/431	86/6698	0.921943	1	0.824673	0.542114	Casp7/Casp3/Gm10053	3
mmu05145	Toxoplasmosis	5/431	128/6698	0.922096	1	0.824673	0.607055	Casp3/Gm10053/Mapk3/Hspa8/Mapk1	5
mmu04012	ErbB signaling pathway	3/431	87/6698	0.925574	1	0.824673	0.535883	Mapk3/Kras/Mapk1	3
mmu00860	Porphyrin metabolism	1/431	40/6698	0.930643	1	0.824673	0.388515	Alad	1
mmu04360	Axon guidance	5/431	132/6698	0.933704	1	0.824673	0.588659	Mapk3/Kras/Cfl1/Mapk1/Rhoa	5
mmu04020	Calcium signaling pathway	7/431	178/6698	0.946356	1	0.824673	0.611147	Calm2/Vdac3/Slc25a5/Vdac1/Calm3/Calm1/Vdac2	7
mmu04510	Focal adhesion	8/431	200/6698	0.950317	1	0.824673	0.621624	Actn4/Mapk3/Vegfb/Mapk1/Ppp1ca/Rhoa/Actg1/Ccnd3	8
mmu04672	Intestinal immune network for IgA production	1/431	45/6698	0.950373	1	0.824673	0.345347	Cd28	1
mmu04975	Fat digestion and absorption	1/431	45/6698	0.950373	1	0.824673	0.345347	Got2	1
mmu04670	Leukocyte transendothelial migration	4/431	120/6698	0.95543	1	0.824673	0.51802	Actn4/Rhoa/Actg1/Ezr	4
mmu05144	Malaria	1/431	47/6698	0.956595	1	0.824673	0.330651	Cd81	1
mmu00071	Fatty acid degradation	1/431	49/6698	0.962039	1	0.824673	0.317155	Acadl	1
mmu00280	Valine, leucine and isoleucine degradation	1/431	51/6698	0.966801	1	0.824673	0.304718	Oxct1	1
mmu04146	Peroxisome	2/431	80/6698	0.968907	1	0.824673	0.388515	Prdx1/Sod1	2
mmu04310	Wnt signaling pathway	5/431	154/6698	0.973984	1	0.824673	0.504565	Cacybp/Rhoa/Ccnd3/Csnk2b/Skp1a	5
mmu00140	Steroid hormone biosynthesis	1/431	55/6698	0.974611	1	0.824673	0.282556	Hsd17b12	1
mmu05330	Allograft rejection	1/431	56/6698	0.976258	1	0.824673	0.277511	Cd28	1
mmu05323	Rheumatoid arthritis	2/431	85/6698	0.976606	1	0.824673	0.365661	Cd28/Vegfb	2
mmu05332	Graft-versus-host disease	1/431	58/6698	0.97924	1	0.824673	0.267941	Cd28	1
mmu04622	RIG-I-like receptor signaling pathway	1/431	69/6698	0.990083	1	0.824673	0.225226	Pin1	1
mmu04620	Toll-like receptor signaling pathway	2/431	101/6698	0.990751	1	0.824673	0.307735	Mapk3/Mapk1	2
mmu05142	Chagas disease	2/431	101/6698	0.990751	1	0.824673	0.307735	Mapk3/Mapk1	2
mmu04145	Phagosome	5/431	179/6698	0.991729	1	0.824673	0.434095	Tuba1b/Tubb5/Tubb4b/Tuba1c/Actg1	5
mmu05320	Autoimmune thyroid disease	1/431	72/6698	0.991895	1	0.824673	0.215842	Cd28	1
mmu05146	Amoebiasis	2/431	116/6698	0.996202	1	0.824673	0.267941	Casp3/Actn4	2
mmu04380	Osteoclast differentiation	2/431	118/6698	0.996632	1	0.824673	0.2634	Mapk3/Mapk1	2
mmu04512	ECM-receptor interaction	1/431	86/6698	0.996842	1	0.824673	0.180705	Hmmr	1
mmu04144	Endocytosis	6/431	223/6698	0.996863	1	0.824673	0.418133	Cltb/Hspa8/Vps36/Nedd4/Ap2s1/Rhoa	6
mmu03010	Ribosome	2/431	122/6698	0.997352	1	0.824673	0.254764	Mrpl13/Rps27l	2
mmu00590	Arachidonic acid metabolism	1/431	91/6698	0.997746	1	0.824673	0.170776	Lta4h	1
mmu04062	Chemokine signaling pathway	4/431	189/6698	0.998572	1	0.824673	0.328902	Mapk3/Kras/Mapk1/Rhoa	4
mmu04010	MAPK signaling pathway	7/431	269/6698	0.998909	1	0.824673	0.404402	Stmn1/Cdc25b/Casp3/Mapk3/Kras/Hspa8/Mapk1	7
mmu04972	Pancreatic secretion	1/431	104/6698	0.999063	1	0.824673	0.149429	Rhoa	1
mmu04514	Cell adhesion molecules	2/431	154/6698	0.999627	1	0.824673	0.201826	Cd28/Pdcd1	2
mmu04142	Lysosome	1/431	125/6698	0.999774	1	0.824673	0.124325	Cltb	1
mmu04630	JAK-STAT signaling pathway	1/431	153/6698	0.999966	1	0.824673	0.101573	Ccnd3	1
mmu04060	Cytokine-cytokine receptor interaction	1/431	246/6698	1	1	0.824673	0.0631732	Vegfb	1
mmu04740	Olfactory transduction	4/431	1008/6698	1	1	0.824673	0.0616691	Calm2/Olfr66/Calm3/Calm1	4

## Sheet: Cluster 7
pathID	pathDescription	geneRatio	bgRatio	pvalue	padj	qvalue	enrichScore	overlapGeneList	overlapGeneCount
mmu04141	Protein processing in endoplasmic reticulum	17/142	171/6698	9.47599e-08	1.40245e-05	1.26679e-05	4.68932	Hsp90b1/Calr/Pdia3/Ero1l/Hspa5/Capn2/Pdia4/Pdia6/Canx/Dnajc3/Rpn2/Selenos/Ssr4/Dnajb11/Xbp1/P4hb/Ddost	17
mmu04612	Antigen processing and presentation	8/142	81/6698	0.000292097	0.0146257	0.013211	4.65867	H2-D1/Calr/H2-K1/Pdia3/B2m/Hspa5/H2-T23/Canx	8
mmu04650	Natural killer cell mediated cytotoxicity	10/142	125/6698	0.000296468	0.0146257	0.013211	3.77352	H2-D1/H2-K1/Klrk1/H2-T23/Ifngr1/Cd48/Cd247/Hcst/Zap70/Itgal	10
mmu04380	Osteoclast differentiation	9/142	118/6698	0.000845284	0.0312755	0.0282503	3.59764	Il1r1/Fos/Socs3/Ifngr1/Junb/Tab2/Fosb/Tgfbr2/Socs1	9
mmu05142	Chagas disease	8/142	101/6698	0.00128628	0.0375437	0.0339121	3.73616	Calr/Fos/Ifngr1/Cd3g/Cd247/Cd3e/Tgfbr2/Ppp2r1a	8
mmu04514	Cell adhesion molecules	10/142	154/6698	0.00152204	0.0375437	0.0339121	3.06292	Itgb7/H2-D1/Icos/Selplg/H2-K1/Spn/Itgb1/H2-T23/Cd226/Itgal	10
mmu03060	Protein export	4/142	32/6698	0.00439044	0.0928264	0.0838474	5.89613	Sec11c/Hspa5/Spcs2/Spcs3	4
mmu05340	Primary immunodeficiency	4/142	34/6698	0.00548015	0.101383	0.0915761	5.5493	Il7r/Icos/Cd3e/Zap70	4
mmu04810	Regulation of actin cytoskeleton	11/142	218/6698	0.0063936	0.105139	0.0949693	2.38009	Actn2/Itgb7/F2r/Tmsb4x/Itgae/Itgb1/Cdc42/Myh9/Diaph1/Itgal/Gna13	11
mmu04640	Hematopoietic cell lineage	6/142	83/6698	0.00809101	0.119747	0.108164	3.40981	Il7r/Il1r1/Cd44/Cd3g/Cd3e/Cd37	6
mmu04660	T cell receptor signaling pathway	7/142	112/6698	0.00945228	0.127176	0.114875	2.94806	Icos/Fos/Cd3g/Cdc42/Cd247/Cd3e/Zap70	7
mmu04710	Circadian rhythm	3/142	22/6698	0.0106941	0.131894	0.119136	6.43214	Rorc/Nr1d1/Rora	3
mmu04962	Vasopressin-regulated water reabsorption	4/142	44/6698	0.013633	0.155206	0.140193	4.28809	Aqp3/Dctn1/Prkx/Arhgdia	4
mmu04060	Cytokine-cytokine receptor interaction	11/142	246/6698	0.0150543	0.159145	0.143751	2.10918	Cxcr6/Il7r/Il18r1/Ccr6/Ccr2/Tnfrsf25/Il1r1/Il23r/Ltb/Ifngr1/Tgfbr2	11
mmu04970	Salivary secretion	5/142	77/6698	0.0232951	0.225275	0.203484	3.06292	Atp2b1/Calm1/Atp1b3/Prkx/Itpr3	5
mmu04070	Phosphatidylinositol signaling system	5/142	78/6698	0.0244797	0.225275	0.203484	3.02365	Calm1/Pi4k2a/Itpr3/Inpp5d/Cdipt	5
mmu04510	Focal adhesion	9/142	200/6698	0.0258761	0.225275	0.203484	2.12261	Actn2/Itgb7/Igf1r/Itgb1/Capn2/Cdc42/Diaph1/Flna/Vasp	9
mmu04144	Endocytosis	9/142	223/6698	0.0468771	0.341828	0.308764	1.90368	F2r/H2-D1/H2-K1/Igf1r/H2-T23/Cdc42/Tgfbr2/Vps28/Smap2	9
mmu05416	Viral myocarditis	5/142	93/6698	0.0469998	0.341828	0.308764	2.53597	H2-D1/H2-K1/H2-T23/Myh9/Itgal	5
mmu04062	Chemokine signaling pathway	8/142	189/6698	0.0471179	0.341828	0.308764	1.99657	Cxcr6/Ccr6/Ccr2/Dock2/Cdc42/Prkx/Gng2/Gnb1	8
mmu05140	Leishmaniasis	4/142	65/6698	0.0485027	0.341828	0.308764	2.90271	Fos/Itgb1/Ifngr1/Tab2	4
mmu04730	Long-term depression	4/142	72/6698	0.0659344	0.406463	0.367146	2.6205	Igf1r/Itpr3/Ppp2r1a/Gna13	4
mmu04964	Proximal tubule bicarbonate reclamation	2/142	20/6698	0.0661135	0.406463	0.367146	4.7169	Atp1b3/Glud1	2
mmu04971	Gastric acid secretion	4/142	73/6698	0.0686593	0.406463	0.367146	2.5846	Calm1/Atp1b3/Prkx/Itpr3	4
mmu04520	Adherens junction	4/142	75/6698	0.0742813	0.422832	0.381932	2.51568	Actn2/Igf1r/Cdc42/Tgfbr2	4
mmu04930	Type II diabetes mellitus	3/142	49/6698	0.0849091	0.451471	0.407801	2.8879	Socs3/Socs1/Pkm	3
mmu04145	Phagosome	7/142	179/6698	0.0854134	0.451471	0.407801	1.8446	H2-D1/Calr/H2-K1/Itgb1/H2-T23/Canx/Atp6v0e	7
mmu00510	N-Glycan biosynthesis	3/142	51/6698	0.0931503	0.453942	0.410033	2.77465	Rpn2/Mgat5/Ddost	3
mmu04114	Oocyte meiosis	5/142	114/6698	0.0940929	0.453942	0.410033	2.06882	Calm1/Igf1r/Prkx/Itpr3/Ppp2r1a	5
mmu04350	TGF-beta signaling pathway	4/142	85/6698	0.105704	0.453942	0.410033	2.21972	Id2/Rbl2/Tgfbr2/Ppp2r1a	4
mmu05323	Rheumatoid arthritis	4/142	85/6698	0.105704	0.453942	0.410033	2.21972	Ltb/Fos/Itgal/Atp6v0e	4
mmu04630	JAK-STAT signaling pathway	6/142	153/6698	0.105843	0.453942	0.410033	1.84977	Il7r/Il23r/Socs3/Ifngr1/Socs1/Pim1	6
mmu05010	Alzheimer disease	7/142	189/6698	0.10614	0.453942	0.410033	1.747	Calm1/Psen2/Capn2/Itpr3/Ndufa4/Cox6a1/Cox7b	7
mmu04512	ECM-receptor interaction	4/142	86/6698	0.109135	0.453942	0.410033	2.19391	Itgb7/Cd44/Itgb1/Cd47	4
mmu04670	Leukocyte transendothelial migration	5/142	120/6698	0.110802	0.453942	0.410033	1.96538	Actn2/Itgb1/Cdc42/Itgal/Vasp	5
mmu05330	Allograft rejection	3/142	56/6698	0.115107	0.453942	0.410033	2.52691	H2-D1/H2-K1/H2-T23	3
mmu05332	Graft-versus-host disease	3/142	58/6698	0.12439	0.453942	0.410033	2.43978	H2-D1/H2-K1/H2-T23	3
mmu04744	Phototransduction	2/142	29/6698	0.125107	0.453942	0.410033	3.25304	Calm1/Gnb1	2
mmu04142	Lysosome	5/142	125/6698	0.125754	0.453942	0.410033	1.88676	Hgsnat/Laptm5/Psap/Gm2a/Ctsa	5
mmu04270	Vascular smooth muscle contraction	5/142	125/6698	0.125754	0.453942	0.410033	1.88676	Calm1/Prkx/Ramp1/Itpr3/Gna13	5
mmu04666	Fc gamma R-mediated phagocytosis	4/142	92/6698	0.130743	0.460715	0.41615	2.05083	Dock2/Cdc42/Inpp5d/Vasp	4
mmu04742	Taste transduction	3/142	60/6698	0.133936	0.46099	0.4164	2.35845	Prkx/Itpr3/Gnb1	3
mmu00010	Glycolysis / Gluconeogenesis	3/142	63/6698	0.148712	0.489098	0.441789	2.24614	Aldoa/Eno1/Pkm	3
mmu04940	Type I diabetes mellitus	3/142	63/6698	0.148712	0.489098	0.441789	2.24614	H2-D1/H2-K1/H2-T23	3
mmu04912	GnRH signaling pathway	4/142	99/6698	0.157987	0.508307	0.459139	1.90582	Calm1/Cdc42/Prkx/Itpr3	4
mmu04910	Insulin signaling pathway	5/142	137/6698	0.16513	0.511268	0.461814	1.7215	Calm1/Socs3/Prkx/Socs1/Inpp5d	5
mmu03030	DNA replication	2/142	35/6698	0.169271	0.511268	0.461814	2.69537	Pole4/Rnaseh2c	2
mmu05020	Prion disease	2/142	35/6698	0.169271	0.511268	0.461814	2.69537	Hspa5/Prkx	2
mmu04720	Long-term potentiation	3/142	69/6698	0.179711	0.531943	0.480489	2.05083	Calm1/Prkx/Itpr3	3
mmu03410	Base excision repair	2/142	38/6698	0.192232	0.557203	0.503306	2.48258	Pole4/Parp1	2
mmu05320	Autoimmune thyroid disease	3/142	72/6698	0.195826	0.557203	0.503306	1.96538	H2-D1/H2-K1/H2-T23	3
mmu05412	Arrhythmogenic right ventricular cardiomyopathy	3/142	74/6698	0.206762	0.557203	0.503306	1.91226	Actn2/Itgb7/Itgb1	3
mmu00290	Valine, leucine and isoleucine biosynthesis	1/142	11/6698	0.210132	0.557203	0.503306	4.28809	Vars	1
mmu04010	MAPK signaling pathway	8/142	269/6698	0.210834	0.557203	0.503306	1.4028	Il1r1/Fos/Cdc42/Prkx/Tab2/Tgfbr2/Dusp1/Flna	8
mmu04662	B cell receptor signaling pathway	3/142	76/6698	0.217834	0.565604	0.510894	1.86193	Fos/Cd79b/Inpp5d	3
mmu05146	Amoebiasis	4/142	116/6698	0.231445	0.580367	0.524229	1.62652	Serpinb1a/Actn2/Il1r1/Prkx	4
mmu00620	Pyruvate metabolism	2/142	44/6698	0.239154	0.580367	0.524229	2.14405	Pkm/Acat1	2
mmu00740	Riboflavin metabolism	1/142	13/6698	0.243324	0.580367	0.524229	3.62839	Acpp	1
mmu04260	Cardiac muscle contraction	3/142	81/6698	0.246014	0.580367	0.524229	1.747	Atp1b3/Cox6a1/Cox7b	3
mmu05016	Huntington disease	6/142	199/6698	0.246534	0.580367	0.524229	1.42218	Gpx1/Dctn1/Ndufa4/Cox6a1/Polr2e/Cox7b	6
mmu04672	Intestinal immune network for IgA production	2/142	45/6698	0.247048	0.580367	0.524229	2.0964	Itgb7/Icos	2
mmu04210	Apoptosis	3/142	86/6698	0.274733	0.626453	0.565857	1.64543	Il1r1/Capn2/Prkx	3
mmu00900	Terpenoid backbone biosynthesis	1/142	15/6698	0.275131	0.626453	0.565857	3.1446	Acat1	1
mmu05145	Toxoplasmosis	4/142	128/6698	0.287556	0.640926	0.57893	1.47403	Itgb1/Ifngr1/Tab2/Socs1	4
mmu05414	Dilated cardiomyopathy	3/142	89/6698	0.292136	0.640926	0.57893	1.58997	Itgb7/Itgb1/Prkx	3
mmu05150	Staphylococcus aureus infection	2/142	51/6698	0.29448	0.640926	0.57893	1.84977	Selplg/Itgal	2
mmu04722	Neurotrophin signaling pathway	4/142	132/6698	0.306717	0.656396	0.592904	1.42936	Calm1/Psen2/Cdc42/Arhgdia	4
mmu00330	Arginine and proline metabolism	2/142	54/6698	0.318083	0.656396	0.592904	1.747	Ckb/Glud1	2
mmu00360	Phenylalanine metabolism	1/142	18/6698	0.320369	0.656396	0.592904	2.6205	Prdx6	1
mmu04020	Calcium signaling pathway	5/142	178/6698	0.325891	0.656396	0.592904	1.32497	F2r/Atp2b1/Calm1/Prkx/Itpr3	5
mmu04530	Tight junction	4/142	137/6698	0.330851	0.656396	0.592904	1.3772	Actn2/Cdc42/Myh9/Ppp2r1a	4
mmu00630	Glyoxylate and dicarboxylate metabolism	1/142	19/6698	0.334816	0.656396	0.592904	2.48258	Acat1	1
mmu04614	Renin-angiotensin system	1/142	19/6698	0.334816	0.656396	0.592904	2.48258	Ctsa	1
mmu00562	Inositol phosphate metabolism	2/142	57/6698	0.341504	0.656396	0.592904	1.65505	Pi4k2a/Cdipt	2
mmu05221	Acute myeloid leukemia	2/142	57/6698	0.341504	0.656396	0.592904	1.65505	Rara/Pim1	2
mmu04621	NOD-like receptor signaling pathway	2/142	58/6698	0.349258	0.662694	0.598593	1.62652	Hsp90b1/Tab2	2
mmu00531	Glycosaminoglycan degradation	1/142	21/6698	0.362802	0.67968	0.613936	2.24614	Hgsnat	1
mmu04972	Pancreatic secretion	3/142	104/6698	0.379551	0.693945	0.62682	1.36064	Atp2b1/Atp1b3/Itpr3	3
mmu00190	Oxidative phosphorylation	4/142	148/6698	0.384186	0.693945	0.62682	1.27484	Ndufa4/Cox6a1/Cox7b/Atp6v0e	4
mmu05200	Pathways in cancer	8/142	326/6698	0.387479	0.693945	0.62682	1.15752	Hsp90b1/Fos/Igf1r/Itgb1/Cdc42/Tgfbr2/Rara/Tpr	8
mmu00910	Nitrogen metabolism	1/142	23/6698	0.389619	0.693945	0.62682	2.05083	Glud1	1
mmu05012	Parkinson disease	4/142	150/6698	0.39386	0.693945	0.62682	1.25784	Ndufa4/Cox6a1/Cox7b/Park7	4
mmu05210	Colorectal cancer	2/142	65/6698	0.402571	0.700947	0.633146	1.45135	Fos/Tgfbr2	2
mmu05214	Glioma	2/142	66/6698	0.410027	0.705628	0.637374	1.42936	Calm1/Igf1r	2
mmu00601	Glycosphingolipid biosynthesis - lacto and neolacto series	1/142	26/6698	0.427756	0.719084	0.649528	1.81419	St3gal6	1
mmu04966	Collecting duct acid secretion	1/142	27/6698	0.439935	0.719084	0.649528	1.747	Atp6v0e	1
mmu04976	Bile secretion	2/142	71/6698	0.446601	0.719084	0.649528	1.3287	Atp1b3/Prkx	2
mmu05100	Bacterial invasion of epithelial cells	2/142	71/6698	0.446601	0.719084	0.649528	1.3287	Itgb1/Cdc42	2
mmu05212	Pancreatic cancer	2/142	71/6698	0.446601	0.719084	0.649528	1.3287	Cdc42/Tgfbr2	2
mmu00030	Pentose phosphate pathway	1/142	28/6698	0.451857	0.719084	0.649528	1.68461	Aldoa	1
mmu00512	Mucin type O-glycan biosynthesis	1/142	28/6698	0.451857	0.719084	0.649528	1.68461	Galnt1	1
mmu03020	RNA polymerase	1/142	29/6698	0.463526	0.724512	0.654431	1.62652	Polr2e	1
mmu05216	Thyroid cancer	1/142	30/6698	0.474949	0.724512	0.654431	1.5723	Tpr	1
mmu00230	Purine metabolism	4/142	168/6698	0.479381	0.724512	0.654431	1.12307	Aprt/Pkm/Polr2e/Pole4	4
mmu04370	VEGF signaling pathway	2/142	76/6698	0.481891	0.724512	0.654431	1.24129	Cdc42/Sh2d2a	2
mmu00650	Butanoate metabolism	1/142	31/6698	0.486131	0.724512	0.654431	1.52158	Acat1	1
mmu03018	RNA degradation	2/142	77/6698	0.488783	0.724512	0.654431	1.22517	Eno1/Btg1	2
mmu04974	Protein digestion and absorption	2/142	78/6698	0.495619	0.724512	0.654431	1.20946	Atp1b3/Slc1a5	2
mmu00250	Alanine, aspartate and glutamate metabolism	1/142	33/6698	0.507789	0.724512	0.654431	1.42936	Glud1	1
mmu00640	Propanoate metabolism	1/142	33/6698	0.507789	0.724512	0.654431	1.42936	Acat1	1
mmu00564	Glycerophospholipid metabolism	2/142	80/6698	0.509117	0.724512	0.654431	1.17923	Lypla2/Cdipt	2
mmu04146	Peroxisome	2/142	80/6698	0.509117	0.724512	0.654431	1.17923	Ech1/Crot	2
mmu05410	Hypertrophic cardiomyopathy	2/142	83/6698	0.52892	0.745526	0.673412	1.1366	Itgb7/Itgb1	2
mmu04360	Axon guidance	3/142	132/6698	0.534084	0.745702	0.673571	1.07202	Itgb1/Cdc42/Sema4d	3
mmu00051	Fructose and mannose metabolism	1/142	38/6698	0.55805	0.761338	0.687695	1.24129	Aldoa	1
mmu04540	Gap junction	2/142	88/6698	0.560715	0.761338	0.687695	1.07202	Prkx/Itpr3	2
mmu04914	Progesterone-mediated oocyte maturation	2/142	88/6698	0.560715	0.761338	0.687695	1.07202	Igf1r/Prkx	2
mmu04973	Carbohydrate digestion and absorption	1/142	39/6698	0.567473	0.763509	0.689656	1.20946	Atp1b3	1
mmu05215	Prostate cancer	2/142	90/6698	0.573001	0.764002	0.690101	1.0482	Hsp90b1/Igf1r	2
mmu00600	Sphingolipid metabolism	1/142	41/6698	0.585724	0.773993	0.699126	1.15046	Cerk	1
mmu03420	Nucleotide excision repair	1/142	43/6698	0.603211	0.784539	0.708651	1.09695	Pole4	1
mmu04960	Aldosterone-regulated sodium reabsorption	1/142	44/6698	0.611677	0.784539	0.708651	1.07202	Atp1b3	1
mmu00310	Lysine degradation	1/142	45/6698	0.619964	0.784539	0.708651	1.0482	Acat1	1
mmu00380	Tryptophan metabolism	1/142	45/6698	0.619964	0.784539	0.708651	1.0482	Acat1	1
mmu00240	Pyrimidine metabolism	2/142	99/6698	0.6252	0.784539	0.708651	0.952909	Polr2e/Pole4	2
mmu05144	Malaria	1/142	47/6698	0.636015	0.784539	0.708651	1.0036	Itgal	1
mmu04620	Toll-like receptor signaling pathway	2/142	101/6698	0.636112	0.784539	0.708651	0.93404	Fos/Tab2	2
mmu04916	Melanogenesis	2/142	101/6698	0.636112	0.784539	0.708651	0.93404	Calm1/Prkx	2
mmu00071	Fatty acid degradation	1/142	49/6698	0.651393	0.796745	0.719677	0.962633	Acat1	1
mmu00280	Valine, leucine and isoleucine degradation	1/142	51/6698	0.666125	0.801516	0.723987	0.924883	Acat1	1
mmu04330	Notch signaling pathway	1/142	51/6698	0.666125	0.801516	0.723987	0.924883	Psen2	1
mmu00480	Glutathione metabolism	1/142	54/6698	0.687072	0.813493	0.734805	0.8735	Gpx1	1
mmu04340	Hedgehog signaling pathway	1/142	54/6698	0.687072	0.813493	0.734805	0.8735	Prkx	1
mmu05014	Amyotrophic lateral sclerosis	1/142	56/6698	0.700306	0.822582	0.743015	0.842304	Gpx1	1
mmu03010	Ribosome	2/142	122/6698	0.736106	0.857825	0.774849	0.773263	Rps21/Rps5	2
mmu00970	Aminoacyl-tRNA biosynthesis	1/142	65/6698	0.753307	0.871011	0.78676	0.725677	Vars	1
mmu04920	Adipocytokine signaling pathway	1/142	68/6698	0.768816	0.873687	0.789177	0.693662	Socs3	1
mmu04115	p53 signaling pathway	1/142	70/6698	0.778614	0.873687	0.789177	0.673843	Cd82	1
mmu05211	Renal cell carcinoma	1/142	72/6698	0.787999	0.873687	0.789177	0.655125	Cdc42	1
mmu05218	Melanoma	1/142	72/6698	0.787999	0.873687	0.789177	0.655125	Igf1r	1
mmu05160	Hepatitis C	2/142	137/6698	0.792454	0.873687	0.789177	0.688599	Socs3/Ppp2r1a	2
mmu05220	Chronic myeloid leukemia	1/142	74/6698	0.796989	0.873687	0.789177	0.637419	Tgfbr2	1
mmu04610	Complement and coagulation cascades	1/142	76/6698	0.8056	0.873687	0.789177	0.620645	F2r	1
mmu04120	Ubiquitin mediated proteolysis	2/142	142/6698	0.808751	0.873687	0.789177	0.664352	Socs3/Socs1	2
mmu04664	Fc epsilon RI signaling pathway	1/142	80/6698	0.82175	0.881297	0.79605	0.589613	Inpp5d	1
mmu04310	Wnt signaling pathway	2/142	154/6698	0.843326	0.886081	0.800372	0.612585	Prkx/Ppp2r1a	2
mmu04080	Neuroactive ligand-receptor interaction	4/142	277/6698	0.84565	0.886081	0.800372	0.681141	F2r/Tspo/S1pr4/S1pr1	4
mmu05222	Small cell lung cancer	1/142	87/6698	0.84687	0.886081	0.800372	0.542173	Itgb1	1
mmu03008	Ribosome biogenesis in eukaryotes	1/142	88/6698	0.850159	0.886081	0.800372	0.536012	Rexo2	1
mmu00590	Arachidonic acid metabolism	1/142	91/6698	0.859611	0.889668	0.803612	0.518341	Gpx1	1
mmu03015	mRNA surveillance pathway	1/142	94/6698	0.868471	0.892596	0.806256	0.501798	Ppp2r1a	1
mmu04110	Cell cycle	1/142	128/6698	0.937304	0.956696	0.864156	0.368508	Rbl2	1
mmu05322	Systemic lupus erythematosus	1/142	152/6698	0.962924	0.976115	0.881697	0.310322	Actn2	1
mmu03013	Nucleocytoplasmic transport	1/142	168/6698	0.973907	0.980532	0.885687	0.280768	Tpr	1
mmu04740	Olfactory transduction	2/142	1008/6698	1	1	0.903272	0.0935893	Calm1/Prkx	2

## Sheet: Cluster 8
pathID	pathDescription	geneRatio	bgRatio	pvalue	padj	qvalue	enrichScore	overlapGeneList	overlapGeneCount
mmu04612	Antigen processing and presentation	11/95	81/6698	1.38932e-08	1.50046e-06	1.30157e-06	9.57479	B2m/H2-T23/H2-T22/Tapbp/Psme1/Ctss/Tap1/H2-Q7/H2-Oa/Psme2/Tap2	11
mmu05160	Hepatitis C	12/95	137/6698	4.24344e-07	2.29146e-05	1.98772e-05	6.17564	Ifit1/Irf7/Oas1a/Oas3/Ddx58/Stat1/Eif2ak2/Stat2/Irf9/Ikbke/Irf1/Ifnar1	12
mmu04622	RIG-I-like receptor signaling pathway	7/95	69/6698	4.86911e-05	0.00175288	0.00152053	7.15271	Isg15/Irf7/Ifih1/Ddx58/Trim25/Ikbke/Casp8	7
mmu04623	Cytosolic DNA-sensing pathway	6/95	56/6698	0.000127335	0.00343805	0.00298232	7.55414	Zbp1/Irf7/Ddx58/Adar/Ikbke/Pycard	6
mmu03050	Proteasome	5/95	45/6698	0.000402817	0.00870084	0.00754752	7.83392	Psme1/Psmb9/Psmb8/Psmb10/Psme2	5
mmu04145	Phagosome	9/95	179/6698	0.000925562	0.0166601	0.0144518	3.54496	H2-T23/H2-T22/Ctss/Tap1/Coro1a/H2-Q7/H2-Oa/Itgb3/Tap2	9
mmu04380	Osteoclast differentiation	7/95	118/6698	0.00135435	0.0208957	0.0181259	4.18252	Stat1/Stat2/Irf9/Lck/Acp5/Ifnar1/Itgb3	7
mmu04144	Endocytosis	9/95	223/6698	0.00418152	0.0564505	0.0489677	2.8455	H2-T23/Pml/H2-T22/Chmp4b/Dnm2/H2-Q7/Smad7/Vps37b/Sh3gl1	9
mmu04630	JAK-STAT signaling pathway	7/95	153/6698	0.00583015	0.0652149	0.0565704	3.22573	Stat1/Stat2/Ccnd2/Irf9/Ifnar1/Il21r/Jak2	7
mmu04514	Cell adhesion molecules	7/95	154/6698	0.00603842	0.0652149	0.0565704	3.20478	Sell/H2-T23/H2-T22/Cd2/H2-Q7/Pecam1/H2-Oa	7
mmu05330	Allograft rejection	4/95	56/6698	0.00794422	0.0746194	0.0647284	5.03609	H2-T23/H2-T22/H2-Q7/H2-Oa	4
mmu05221	Acute myeloid leukemia	4/95	57/6698	0.00845265	0.0746194	0.0647284	4.94774	Pml/Lef1/Tcf7/Pim2	4
mmu05332	Graft-versus-host disease	4/95	58/6698	0.00898197	0.0746194	0.0647284	4.86243	H2-T23/H2-T22/H2-Q7/H2-Oa	4
mmu05416	Viral myocarditis	5/95	93/6698	0.0100551	0.0775682	0.0672862	3.79061	H2-T23/H2-T22/Casp8/H2-Q7/H2-Oa	5
mmu04940	Type I diabetes mellitus	4/95	63/6698	0.0119532	0.0812391	0.0704706	4.47652	H2-T23/H2-T22/H2-Q7/H2-Oa	4
mmu05340	Primary immunodeficiency	3/95	34/6698	0.0120354	0.0812391	0.0704706	6.22105	Lck/Tap1/Tap2	3
mmu04620	Toll-like receptor signaling pathway	5/95	101/6698	0.0140318	0.089143	0.0773267	3.49036	Irf7/Stat1/Ikbke/Casp8/Ifnar1	5
mmu05320	Autoimmune thyroid disease	4/95	72/6698	0.0187538	0.112523	0.0976074	3.91696	H2-T23/H2-T22/H2-Q7/H2-Oa	4
mmu05412	Arrhythmogenic right ventricular cardiomyopathy	4/95	74/6698	0.0205328	0.116713	0.101242	3.8111	Lef1/Actn1/Tcf7/Itgb3	4
mmu04062	Chemokine signaling pathway	6/95	189/6698	0.0512828	0.276927	0.24022	2.23826	Stat1/Stat2/Ccr7/Itk/Rasgrp2/Jak2	6
mmu05140	Leishmaniasis	3/95	65/6698	0.0643117	0.328893	0.285297	3.25409	Stat1/H2-Oa/Jak2	3
mmu05216	Thyroid cancer	2/95	30/6698	0.0669967	0.328893	0.285297	4.70035	Lef1/Tcf7	2
mmu04660	T cell receptor signaling pathway	4/95	112/6698	0.0742289	0.345107	0.299361	2.51805	Lck/Itk/Lat/Prkcq	4
mmu04115	p53 signaling pathway	3/95	70/6698	0.0766904	0.345107	0.299361	3.02165	Shisa5/Ccnd2/Casp8	3
mmu04520	Adherens junction	3/95	75/6698	0.0900345	0.375169	0.325439	2.82021	Lef1/Actn1/Tcf7	3
mmu04670	Leukocyte transendothelial migration	4/95	120/6698	0.0903185	0.375169	0.325439	2.35018	Actn1/Itk/Msn/Pecam1	4
mmu04974	Protein digestion and absorption	3/95	78/6698	0.0984773	0.390189	0.338468	2.71174	Dpp4/Atp1b3/Kcnn4	3
mmu04650	Natural killer cell mediated cytotoxicity	4/95	125/6698	0.10116	0.390189	0.338468	2.25617	H2-T23/Lck/Lat/Ifnar1	4
mmu05145	Toxoplasmosis	4/95	128/6698	0.107943	0.401996	0.34871	2.20329	Stat1/Casp8/H2-Oa/Jak2	4
mmu05323	Rheumatoid arthritis	3/95	85/6698	0.119352	0.429669	0.372714	2.48842	Ltb/Acp5/H2-Oa	3
mmu02010	ABC transporters	2/95	45/6698	0.133337	0.456246	0.395769	3.13357	Tap1/Tap2	2
mmu05215	Prostate cancer	3/95	90/6698	0.135184	0.456246	0.395769	2.35018	Lef1/Foxo1/Tcf7	3
mmu05213	Endometrial cancer	2/95	52/6698	0.167895	0.538791	0.467373	2.71174	Lef1/Tcf7	2
mmu00740	Riboflavin metabolism	1/95	13/6698	0.169619	0.538791	0.467373	5.42348	Acp5	1
mmu05200	Pathways in cancer	7/95	326/6698	0.179106	0.549437	0.476607	1.51392	Stat1/Pml/Lef1/Foxo1/Tcf7/Casp8/Stk4	7
mmu05217	Basal cell carcinoma	2/95	55/6698	0.183146	0.549437	0.476607	2.56383	Lef1/Tcf7	2
mmu00533	Glycosaminoglycan biosynthesis - keratan sulfate	1/95	15/6698	0.193054	0.56351	0.488815	4.70035	B4galt1	1
mmu04621	NOD-like receptor signaling pathway	2/95	58/6698	0.198593	0.564422	0.489606	2.43122	Casp8/Pycard	2
mmu05210	Colorectal cancer	2/95	65/6698	0.235165	0.651226	0.564903	2.16939	Lef1/Tcf7	2
mmu04964	Proximal tubule bicarbonate reclamation	1/95	20/6698	0.248817	0.661104	0.573472	3.52526	Atp1b3	1
mmu04920	Adipocytokine signaling pathway	2/95	68/6698	0.250975	0.661104	0.573472	2.07368	Prkcq/Jak2	2
mmu04142	Lysosome	3/95	125/6698	0.261077	0.666412	0.578077	1.69213	Ctss/Acp5/Ctsw	3
mmu04060	Cytokine-cytokine receptor interaction	5/95	246/6698	0.269901	0.666412	0.578077	1.43303	Ccr7/Ltb/Cd27/Ifnar1/Il21r	5
mmu05310	Asthma	1/95	24/6698	0.290668	0.666412	0.578077	2.93772	H2-Oa	1
mmu04970	Salivary secretion	2/95	77/6698	0.298483	0.666412	0.578077	1.83131	Atp1b3/Kcnn4	2
mmu04070	Phosphatidylinositol signaling system	2/95	78/6698	0.303746	0.666412	0.578077	1.80783	Dgka/Inpp1	2
mmu04530	Tight junction	3/95	137/6698	0.307606	0.666412	0.578077	1.54391	Actn1/Sptbn1/Prkcq	3
mmu00601	Glycosphingolipid biosynthesis - lacto and neolacto series	1/95	26/6698	0.310719	0.666412	0.578077	2.71174	B4galt1	1
mmu00760	Nicotinate and nicotinamide metabolism	1/95	26/6698	0.310719	0.666412	0.578077	2.71174	Nt5c3	1
mmu00564	Glycerophospholipid metabolism	2/95	80/6698	0.314252	0.666412	0.578077	1.76263	Dgka/Etnk1	2
mmu04260	Cardiac muscle contraction	2/95	81/6698	0.319493	0.666412	0.578077	1.74087	Atp1b3/Cox7a2l	2
mmu04640	Hematopoietic cell lineage	2/95	83/6698	0.329947	0.666412	0.578077	1.69892	Cd2/Itgb3	2
mmu00052	Galactose metabolism	1/95	28/6698	0.33021	0.666412	0.578077	2.51805	B4galt1	1
mmu04010	MAPK signaling pathway	5/95	269/6698	0.334039	0.666412	0.578077	1.31051	Daxx/Rasgrp2/Stk4/Dusp2/Map4k2	5
mmu04350	TGF-beta signaling pathway	2/95	85/6698	0.340359	0.666412	0.578077	1.65895	Smad7/Id3	2
mmu04512	ECM-receptor interaction	2/95	86/6698	0.345547	0.666412	0.578077	1.63966	Cd47/Itgb3	2
mmu03008	Ribosome biogenesis in eukaryotes	2/95	88/6698	0.355884	0.674307	0.584925	1.60239	Tcof1/Xrn1	2
mmu04810	Regulation of actin cytoskeleton	4/95	218/6698	0.37378	0.677491	0.587687	1.29367	Actn1/Arhgef1/Msn/Itgb3	4
mmu04310	Wnt signaling pathway	3/95	154/6698	0.373933	0.677491	0.587687	1.37348	Ccnd2/Lef1/Tcf7	3
mmu04666	Fc gamma R-mediated phagocytosis	2/95	92/6698	0.376384	0.677491	0.587687	1.53272	Dnm2/Lat	2
mmu00240	Pyrimidine metabolism	2/95	99/6698	0.411601	0.728737	0.63214	1.42435	Cmpk2/Nt5c3	2
mmu04916	Melanogenesis	2/95	101/6698	0.42149	0.733804	0.636536	1.39614	Lef1/Tcf7	2
mmu04973	Carbohydrate digestion and absorption	1/95	39/6698	0.428053	0.733804	0.636536	1.80783	Atp1b3	1
mmu00514	Other types of O-glycan biosynthesis	1/95	43/6698	0.460006	0.744731	0.646014	1.63966	B4galt1	1
mmu04960	Aldosterone-regulated sodium reabsorption	1/95	44/6698	0.467715	0.744731	0.646014	1.60239	Atp1b3	1
mmu04962	Vasopressin-regulated water reabsorption	1/95	44/6698	0.467715	0.744731	0.646014	1.60239	Arhgdib	1
mmu00310	Lysine degradation	1/95	45/6698	0.475314	0.744731	0.646014	1.56678	Nsd3	1
mmu04672	Intestinal immune network for IgA production	1/95	45/6698	0.475314	0.744731	0.646014	1.56678	H2-Oa	1
mmu05144	Malaria	1/95	47/6698	0.490193	0.744731	0.646014	1.50011	Pecam1	1
mmu00520	Amino sugar and nucleotide sugar metabolism	1/95	48/6698	0.497475	0.744731	0.646014	1.46886	Cmah	1
mmu00071	Fatty acid degradation	1/95	49/6698	0.504653	0.744731	0.646014	1.43888	Acadl	1
mmu00510	N-Glycan biosynthesis	1/95	51/6698	0.518708	0.744731	0.646014	1.38246	B4galt1	1
mmu04330	Notch signaling pathway	1/95	51/6698	0.518708	0.744731	0.646014	1.38246	Dtx3l	1
mmu05150	Staphylococcus aureus infection	1/95	51/6698	0.518708	0.744731	0.646014	1.38246	H2-Oa	1
mmu00561	Glycerolipid metabolism	1/95	52/6698	0.525587	0.744731	0.646014	1.35587	Dgka	1
mmu04270	Vascular smooth muscle contraction	2/95	125/6698	0.532888	0.744731	0.646014	1.12808	Arhgef1/Prkcq	2
mmu04510	Focal adhesion	3/95	200/6698	0.543615	0.744731	0.646014	1.05758	Ccnd2/Actn1/Itgb3	3
mmu05223	Non-small cell lung cancer	1/95	55/6698	0.545645	0.744731	0.646014	1.28191	Stk4	1
mmu04110	Cell cycle	2/95	128/6698	0.545773	0.744731	0.646014	1.10164	Ccnd2/Cdkn2d	2
mmu05014	Amyotrophic lateral sclerosis	1/95	56/6698	0.552142	0.744731	0.646014	1.25902	Daxx	1
mmu00562	Inositol phosphate metabolism	1/95	57/6698	0.558548	0.744731	0.646014	1.23693	Inpp1	1
mmu04910	Insulin signaling pathway	2/95	137/6698	0.582946	0.767782	0.66601	1.02927	Pde3b/Foxo1	2
mmu04120	Ubiquitin mediated proteolysis	2/95	142/6698	0.602626	0.784139	0.680199	0.993032	Pml/Keap1	2
mmu04976	Bile secretion	1/95	71/6698	0.639262	0.794352	0.689057	0.993032	Atp1b3	1
mmu05100	Bacterial invasion of epithelial cells	1/95	71/6698	0.639262	0.794352	0.689057	0.993032	Dnm2	1
mmu05212	Pancreatic cancer	1/95	71/6698	0.639262	0.794352	0.689057	0.993032	Stat1	1
mmu05322	Systemic lupus erythematosus	2/95	152/6698	0.639894	0.794352	0.689057	0.927701	Actn1/H2-Oa	2
mmu04971	Gastric acid secretion	1/95	73/6698	0.649531	0.797152	0.691486	0.965826	Atp1b3	1
mmu03018	RNA degradation	1/95	77/6698	0.669209	0.809065	0.701821	0.915653	Xrn1	1
mmu04664	Fc epsilon RI signaling pathway	1/95	80/6698	0.683247	0.809065	0.701821	0.881316	Lat	1
mmu03320	PPAR signaling pathway	1/95	81/6698	0.687794	0.809065	0.701821	0.870435	Acadl	1
mmu00230	Purine metabolism	2/95	168/6698	0.693805	0.809065	0.701821	0.839348	Pde3b/Nt5c3	2
mmu05410	Hypertrophic cardiomyopathy	1/95	83/6698	0.696695	0.809065	0.701821	0.849461	Itgb3	1
mmu04210	Apoptosis	1/95	86/6698	0.709578	0.812158	0.704504	0.819829	Casp8	1
mmu04914	Progesterone-mediated oocyte maturation	1/95	88/6698	0.717864	0.812158	0.704504	0.801196	Pde3b	1
mmu05414	Dilated cardiomyopathy	1/95	89/6698	0.721919	0.812158	0.704504	0.792194	Itgb3	1
mmu05010	Alzheimer disease	2/95	189/6698	0.754394	0.839944	0.728606	0.746087	Casp8/Cox7a2l	2
mmu05142	Chagas disease	1/95	101/6698	0.766303	0.841835	0.730246	0.698072	Casp8	1
mmu04972	Pancreatic secretion	1/95	104/6698	0.776256	0.841835	0.730246	0.677935	Atp1b3	1
mmu05016	Huntington disease	2/95	199/6698	0.779476	0.841835	0.730246	0.708596	Casp8/Cox7a2l	2
mmu05146	Amoebiasis	1/95	116/6698	0.812043	0.868323	0.753224	0.607804	Actn1	1
mmu04360	Axon guidance	1/95	132/6698	0.851092	0.892407	0.774115	0.534131	Ablim1	1
mmu04722	Neurotrophin signaling pathway	1/95	132/6698	0.851092	0.892407	0.774115	0.534131	Arhgdib	1
mmu00190	Oxidative phosphorylation	1/95	148/6698	0.882095	0.910791	0.790062	0.476387	Cox7a2l	1
mmu05012	Parkinson disease	1/95	150/6698	0.885491	0.910791	0.790062	0.470035	Cox7a2l	1
mmu04080	Neuroactive ligand-receptor interaction	2/95	277/6698	0.909336	0.924352	0.801826	0.509063	S1pr1/P2ry10	2
mmu04141	Protein processing in endoplasmic reticulum	1/95	171/6698	0.915793	0.924352	0.801826	0.412311	Eif2ak2	1

## Sheet: Cluster 9
pathID	pathDescription	geneRatio	bgRatio	pvalue	padj	qvalue	enrichScore	overlapGeneList	overlapGeneCount
mmu03030	DNA replication	24/263	35/6698	1.80871e-26	2.65881e-24	2.30373e-24	17.4636	Mcm2/Mcm6/Mcm3/Lig1/Mcm5/Mcm4/Prim1/Mcm7/Pcna/Rfc3/Rpa2/Fen1/Rfc5/Rfc2/Rfc4/Pold1/Pola1/Pold2/Rnaseh2b/Rfc1/Pold3/Rpa1/Rpa3/Pole4	24
mmu03040	Spliceosome	39/263	140/6698	1.9934e-23	1.46515e-21	1.26948e-21	7.09457	Snrpd1/Hspa8/Srsf2/Alyref/Ppil1/Snrpa1/Ppie/Snrpf/Srsf7/Lsm6/Hnrnpu/Snrpb/Prpf19/Tcerg1/Srsf1/U2af1/Snrpa/Pcbp1/Srsf3/Phf5a/Snrpd3/Lsm2/Srsf10/Ncbp1/Hnrnpk/Snrnp40/Snrpg/Snu13/Sf3a3/Eif4a3/Snrpd2/Magoh/Srsf9/Snrpe/Srsf6/Lsm8/Hnrnpa1/Hnrnpm/Snrpb2	39
mmu03430	Mismatch repair	15/263	22/6698	7.31978e-17	3.58669e-15	3.1077e-15	17.3643	Lig1/Pcna/Rfc3/Rpa2/Rfc5/Rfc2/Rfc4/Pold1/Pold2/Rfc1/Pold3/Rpa1/Rpa3/Msh2/Msh6	15
mmu03420	Nucleotide excision repair	14/263	43/6698	4.14781e-10	1.52432e-08	1.32075e-08	8.2918	Lig1/Pcna/Rfc3/Rpa2/Rfc5/Rfc2/Rfc4/Pold1/Pold2/Rfc1/Pold3/Rpa1/Rpa3/Pole4	14
mmu04110	Cell cycle	23/263	128/6698	6.06477e-10	1.78304e-08	1.54492e-08	4.57622	Mcm2/Mcm6/Mcm3/Mcm5/Mcm4/Mcm7/E2f1/Pcna/Cdc7/Tfdp1/Cdk4/Orc6/Cdk2/Smc1a/Ywhah/Smc3/Hdac1/Ccnd2/Ywhaq/Trp53/Orc5/Skp1a/Anapc11	23
mmu03050	Proteasome	14/263	45/6698	8.22795e-10	2.01585e-08	1.74664e-08	7.92328	Psma7/Psmc4/Psma4/Psma2/Psma5/Psme3/Psma1/Psmb2/Psmd14/Psmb6/Psme2/Psma6/Psmb5/Psmd7	14
mmu05012	Parkinson disease	21/263	150/6698	3.18862e-07	6.69609e-06	5.80184e-06	3.56548	Slc25a5/Casp3/Atp5g3/Atp5g1/Uqcr10/Ndufab1/Cox5a/Ppid/Ndufb2/Ndufa12/Ndufa5/Atp5j/Atp5e/Ndufa4/Ndufb6/Cox7a2/Ndufv2/Ndufc2/Ube2l3/Uqcrq/Ndufs6	21
mmu05016	Huntington disease	23/263	199/6698	2.74621e-06	5.04616e-05	4.37225e-05	2.9435	Slc25a5/Casp3/Atp5g3/Atp5g1/Uqcr10/Ndufab1/Hdac1/Cox5a/Polr2f/Ppid/Ndufb2/Ndufa12/Trp53/Ndufa5/Atp5j/Atp5e/Ndufa4/Ndufb6/Cox7a2/Ndufv2/Ndufc2/Uqcrq/Ndufs6	23
mmu00670	One carbon pool by folate	7/263	19/6698	4.46442e-06	6.56983e-05	5.69244e-05	9.38283	Dhfr/Tyms/Mthfd2/Mthfd1/Shmt2/Gart/Atic	7
mmu00190	Oxidative phosphorylation	19/263	148/6698	4.46927e-06	6.56983e-05	5.69244e-05	3.2695	Ppa1/Atp5g3/Atp5g1/Uqcr10/Ndufab1/Cox5a/Ndufb2/Ndufa12/Ndufa5/Atp5j/Atp5e/Ndufa4/Ndufb6/Cox7a2/Atp5k/Ndufv2/Ndufc2/Uqcrq/Ndufs6	19
mmu03410	Base excision repair	9/263	38/6698	1.15906e-05	0.000154893	0.000134208	6.03182	Lig1/Ung/Pcna/Fen1/Apex1/Pold1/Pold2/Pold3/Pole4	9
mmu00230	Purine metabolism	19/263	168/6698	2.83894e-05	0.000321019	0.000278148	2.88027	Prim1/Rrm1/Pold1/Paics/Pola1/Ppat/Pold2/Pold3/Gart/Hprt/Adk/Ak2/Adsl/Pkm/Pole4/Polr2f/Atic/Gmps/Adss	19
mmu03013	Nucleocytoplasmic transport	19/263	168/6698	2.83894e-05	0.000321019	0.000278148	2.88027	Ran/Alyref/Eif4a1/Eif1ax/Eif2s1/Eif2s2/Eif3b/Xpo1/Eif3j2/Ncbp1/Pabpc1/Eif4a3/Nxt1/Magoh/Eif5b/Strap/Sumo1/Eif3a/Eif3g	19
mmu03008	Ribosome biogenesis in eukaryotes	13/263	88/6698	3.36904e-05	0.000353749	0.000306507	3.76227	Ran/Nop58/Nhp2/Gar1/Nop56/Dkc1/Rexo2/Nop10/Gnl3/Xpo1/Snu13/Nxt1/Wdr43	13
mmu00240	Pyrimidine metabolism	13/263	99/6698	0.000117993	0.00115633	0.0010019	3.34424	Dut/Prim1/Rrm1/Umps/Pold1/Tyms/Pola1/Pold2/Dtymk/Pold3/Pole4/Polr2f/Uck2	13
mmu05010	Alzheimer disease	18/263	189/6698	0.000417657	0.00383723	0.00332477	2.42549	Casp3/Atp5g3/Atp5g1/Uqcr10/Ndufab1/Cox5a/Ndufb2/Ndufa12/Ndufa5/Atp5j/Atp5e/Ndufa4/Ndufb6/Cox7a2/Ndufv2/Ndufc2/Uqcrq/Ndufs6	18
mmu03440	Homologous recombination	6/263	27/6698	0.000510537	0.00441464	0.00382507	5.65948	Rpa2/Pold1/Pold2/Pold3/Rpa1/Rpa3	6
mmu03018	RNA degradation	9/263	77/6698	0.00301082	0.0232942	0.0201833	2.97674	Hspd1/Lsm6/Exosc8/Exosc5/Lsm2/Hspa9/Pabpc1/Lsm8/Eno1	9
mmu00270	Cysteine and methionine metabolism	6/263	39/6698	0.00379215	0.0278723	0.02415	3.9181	Dnmt1/Srm/Ldha/Mtap/Mat2a/Got2	6
mmu00630	Glyoxylate and dicarboxylate metabolism	4/263	19/6698	0.0056475	0.0395325	0.034253	5.36162	Pgp/Mdh1/Mdh2/Cs	4
mmu00020	Citrate cycle (TCA cycle)	5/263	31/6698	0.00660311	0.0441208	0.0382286	4.10769	Idh3a/Mdh1/Fh1/Mdh2/Cs	5
mmu03015	mRNA surveillance pathway	9/263	94/6698	0.0111516	0.0712732	0.0617548	2.43839	Alyref/Gspt1/Ncbp1/Pabpc1/Eif4a3/Nxt1/Magoh/Etf1/Nudt21	9
mmu00250	Alanine, aspartate and glutamate metabolism	4/263	33/6698	0.0388798	0.22113	0.191599	3.08699	Ppat/Adsl/Got2/Adss	4
mmu04260	Cardiac muscle contraction	7/263	81/6698	0.0391115	0.22113	0.191599	2.20091	Uqcr10/Cox5a/Cox7a2/Tpm3/Uqcrq/Atp1a1/Tpm4	7
mmu04612	Antigen processing and presentation	7/263	81/6698	0.0391115	0.22113	0.191599	2.20091	Hspa8/Hsp90ab1/Hsp90aa1/Nfyb/Psme3/Psme2/Hspa4	7
mmu04120	Ubiquitin mediated proteolysis	10/263	142/6698	0.0521537	0.283948	0.246027	1.7935	Prpf19/Sae1/Ube2e3/Uba2/Eloc/Skp1a/Cblb/Ube2l3/Anapc11/Elob	10
mmu00620	Pyruvate metabolism	4/263	44/6698	0.0927831	0.487111	0.422059	2.31524	Ldha/Pkm/Mdh1/Mdh2	4
mmu00010	Glycolysis / Gluconeogenesis	5/263	63/6698	0.100319	0.508513	0.440602	2.02124	Tpi1/Ldha/Pkm/Adh5/Eno1	5
mmu05210	Colorectal cancer	5/263	65/6698	0.110883	0.530003	0.459222	1.95905	Casp3/Msh2/Lef1/Trp53/Msh6	5
mmu05216	Thyroid cancer	3/263	30/6698	0.111769	0.530003	0.459222	2.54677	Lef1/Trp53/Tpm3	3
mmu04141	Protein processing in endoplasmic reticulum	10/263	171/6698	0.134695	0.594496	0.515103	1.48934	Hspa8/Hsp90ab1/Hsp90aa1/Eif2s1/Hsph1/Tusc3/Ube2e3/P4hb/Skp1a/Ssr2	10
mmu04115	p53 signaling pathway	5/263	70/6698	0.139504	0.594496	0.515103	1.81912	Cdk4/Cdk2/Casp3/Ccnd2/Trp53	5
mmu05200	Pathways in cancer	17/263	326/6698	0.140529	0.594496	0.515103	1.32807	E2f1/Cdk4/Cdk2/Hsp90ab1/Cks1b/Casp3/Hsp90aa1/Msh2/Hdac1/Lef1/Trp53/Msh6/Fh1/Eloc/Cblb/Tpm3/Elob	17
mmu05215	Prostate cancer	6/263	90/6698	0.141547	0.594496	0.515103	1.69785	E2f1/Cdk2/Hsp90ab1/Hsp90aa1/Lef1/Trp53	6
mmu00260	Glycine, serine and threonine metabolism	3/263	34/6698	0.147409	0.60192	0.521534	2.24715	Psat1/Shmt2/Phgdh	3
mmu00360	Phenylalanine metabolism	2/263	18/6698	0.155872	0.619276	0.536573	2.82974	Mif/Got2	2
mmu04114	Oocyte meiosis	7/263	114/6698	0.160279	0.620004	0.537204	1.5638	Cdk2/Smc1a/Ywhah/Smc3/Ywhaq/Skp1a/Anapc11	7
mmu05220	Chronic myeloid leukemia	5/263	74/6698	0.164491	0.620004	0.537204	1.72079	E2f1/Cdk4/Hdac1/Trp53/Cblb	5
mmu00350	Tyrosine metabolism	3/263	37/6698	0.176226	0.632845	0.54833	2.06495	Mif/Adh5/Got2	3
mmu05014	Amyotrophic lateral sclerosis	4/263	56/6698	0.176508	0.632845	0.54833	1.81912	Casp3/Tomm40/Trp53/Tnfrsf1b	4
mmu04964	Proximal tubule bicarbonate reclamation	2/263	20/6698	0.184182	0.644636	0.558546	2.54677	Mdh1/Atp1a1	2
mmu00983	Drug metabolism - other enzymes	4/263	59/6698	0.200529	0.685531	0.593979	1.72662	Umps/Hprt/Gmps/Uck2	4
mmu05410	Hypertrophic cardiomyopathy	5/263	83/6698	0.226348	0.739402	0.640656	1.5342	Actb/Actg1/Emd/Tpm3/Tpm4	5
mmu05219	Bladder cancer	3/263	43/6698	0.237716	0.741509	0.642482	1.77681	E2f1/Cdk4/Trp53	3
mmu00400	Phenylalanine, tyrosine and tryptophan biosynthesis	1/263	7/6698	0.244615	0.741509	0.642482	3.63824	Got2	1
mmu00750	Vitamin B6 metabolism	1/263	7/6698	0.244615	0.741509	0.642482	3.63824	Psat1	1
mmu00970	Aminoacyl-tRNA biosynthesis	4/263	65/6698	0.251138	0.741509	0.642482	1.56724	Gars/Farsb/Hars/Eprs	4
mmu05222	Small cell lung cancer	5/263	87/6698	0.255808	0.741509	0.642482	1.46366	E2f1/Cdk4/Cdk2/Cks1b/Trp53	5
mmu01040	Biosynthesis of unsaturated fatty acids	2/263	25/6698	0.257258	0.741509	0.642482	2.03741	Acot7/Tecr	2
mmu05414	Dilated cardiomyopathy	5/263	89/6698	0.27088	0.765757	0.663492	1.43077	Actb/Actg1/Emd/Tpm3/Tpm4	5
mmu05412	Arrhythmogenic right ventricular cardiomyopathy	4/263	74/6698	0.331009	0.918082	0.795473	1.37663	Actb/Actg1/Lef1/Emd	4
mmu00790	Folate biosynthesis	1/263	11/6698	0.356584	0.953053	0.825774	2.31524	Dhfr	1
mmu05223	Non-small cell lung cancer	3/263	55/6698	0.367405	0.964438	0.835639	1.38915	E2f1/Cdk4/Trp53	3
mmu03450	Non-homologous end-joining	1/263	13/6698	0.406204	0.999539	0.866052	1.95905	Fen1	1
mmu04914	Progesterone-mediated oocyte maturation	4/263	88/6698	0.456287	0.999539	0.866052	1.15762	Cdk2/Hsp90ab1/Hsp90aa1/Anapc11	4
mmu05214	Glioma	3/263	66/6698	0.48312	0.999539	0.866052	1.15762	E2f1/Cdk4/Trp53	3
mmu05416	Viral myocarditis	4/263	93/6698	0.499387	0.999539	0.866052	1.09538	Actb/Casp3/Cd28/Actg1	4
mmu03010	Ribosome	5/263	122/6698	0.526165	0.999539	0.866052	1.04376	Rpl41/Rps26/Rps2/Rps27l/Rpl22l1	5
mmu05100	Bacterial invasion of epithelial cells	3/263	71/6698	0.532397	0.999539	0.866052	1.0761	Actb/Actg1/Cblb	3
mmu05212	Pancreatic cancer	3/263	71/6698	0.532397	0.999539	0.866052	1.0761	E2f1/Cdk4/Trp53	3
mmu05211	Renal cell carcinoma	3/263	72/6698	0.541935	0.999539	0.866052	1.06115	Fh1/Eloc/Elob	3
mmu05218	Melanoma	3/263	72/6698	0.541935	0.999539	0.866052	1.06115	E2f1/Cdk4/Trp53	3
mmu00520	Amino sugar and nucleotide sugar metabolism	2/263	48/6698	0.567862	0.999539	0.866052	1.06115	Nans/Galk1	2
mmu04520	Adherens junction	3/263	75/6698	0.569864	0.999539	0.866052	1.01871	Actb/Actg1/Lef1	3
mmu04710	Circadian rhythm	1/263	22/6698	0.586323	0.999539	0.866052	1.15762	Skp1a	1
mmu00410	beta-Alanine metabolism	1/263	23/6698	0.60262	0.999539	0.866052	1.10729	Srm	1
mmu05213	Endometrial cancer	2/263	52/6698	0.611776	0.999539	0.866052	0.979526	Lef1/Trp53	2
mmu04530	Tight junction	5/263	137/6698	0.630103	0.999539	0.866052	0.929477	Cdk4/Actb/Ybx3/Actg1/Prkch	5
mmu00330	Arginine and proline metabolism	2/263	54/6698	0.632427	0.999539	0.866052	0.943247	Srm/Got2	2
mmu00480	Glutathione metabolism	2/263	54/6698	0.632427	0.999539	0.866052	0.943247	Rrm1/Srm	2
mmu04640	Hematopoietic cell lineage	3/263	83/6698	0.639009	0.999539	0.866052	0.920519	Cd5/Cd2/Cd24a	3
mmu05217	Basal cell carcinoma	2/263	55/6698	0.642427	0.999539	0.866052	0.926097	Lef1/Trp53	2
mmu04660	T cell receptor signaling pathway	4/263	112/6698	0.64708	0.999539	0.866052	0.90956	Cdk4/Pdcd1/Cd28/Cblb	4
mmu04350	TGF-beta signaling pathway	3/263	85/6698	0.655033	0.999539	0.866052	0.898859	Tfdp1/Id3/Skp1a	3
mmu00562	Inositol phosphate metabolism	2/263	57/6698	0.661785	0.999539	0.866052	0.893603	Tpi1/Impa2	2
mmu04621	NOD-like receptor signaling pathway	2/263	58/6698	0.671146	0.999539	0.866052	0.878196	Hsp90ab1/Hsp90aa1	2
mmu00030	Pentose phosphate pathway	1/263	28/6698	0.674994	0.999539	0.866052	0.90956	Tkt	1
mmu00052	Galactose metabolism	1/263	28/6698	0.674994	0.999539	0.866052	0.90956	Galk1	1
mmu03020	RNA polymerase	1/263	29/6698	0.687809	0.999539	0.866052	0.878196	Polr2f	1
mmu00650	Butanoate metabolism	1/263	31/6698	0.711949	0.999539	0.866052	0.821538	Oxct1	1
mmu04940	Type I diabetes mellitus	2/263	63/6698	0.714837	0.999539	0.866052	0.808498	Hspd1/Cd28	2
mmu05322	Systemic lupus erythematosus	5/263	152/6698	0.719054	0.999539	0.866052	0.837753	Snrpd1/Cd28/Snrpb/Snrpd3/Ssb	5
mmu04310	Wnt signaling pathway	5/263	154/6698	0.729686	0.999539	0.866052	0.826873	Cacybp/Ccnd2/Lef1/Trp53/Skp1a	5
mmu00640	Propanoate metabolism	1/263	33/6698	0.734228	0.999539	0.866052	0.771748	Ldha	1
mmu05340	Primary immunodeficiency	1/263	34/6698	0.744716	0.999539	0.866052	0.749049	Ung	1
mmu05020	Prion disease	1/263	35/6698	0.754791	0.999539	0.866052	0.727648	Stip1	1
mmu04976	Bile secretion	2/263	71/6698	0.774571	0.999539	0.866052	0.717399	Ephx1/Atp1a1	2
mmu00051	Fructose and mannose metabolism	1/263	38/6698	0.7827	0.999539	0.866052	0.670202	Tpi1	1
mmu04971	Gastric acid secretion	2/263	73/6698	0.787692	0.999539	0.866052	0.697745	Actb/Atp1a1	2
mmu04973	Carbohydrate digestion and absorption	1/263	39/6698	0.791281	0.999539	0.866052	0.653017	Atp1a1	1
mmu00860	Porphyrin metabolism	1/263	40/6698	0.799525	0.999539	0.866052	0.636692	Eprs	1
mmu00980	Metabolism of xenobiotics by cytochrome P450	2/263	77/6698	0.811937	0.999539	0.866052	0.661498	Ephx1/Adh5	2
mmu04146	Peroxisome	2/263	80/6698	0.828473	0.999539	0.866052	0.636692	Prdx1/Nudt19	2
mmu04960	Aldosterone-regulated sodium reabsorption	1/263	44/6698	0.829379	0.999539	0.866052	0.578811	Atp1a1	1
mmu04962	Vasopressin-regulated water reabsorption	1/263	44/6698	0.829379	0.999539	0.866052	0.578811	Dynll2	1
mmu00310	Lysine degradation	1/263	45/6698	0.836123	0.999539	0.866052	0.565948	Nsd2	1
mmu04672	Intestinal immune network for IgA production	1/263	45/6698	0.836123	0.999539	0.866052	0.565948	Cd28	1
mmu04975	Fat digestion and absorption	1/263	45/6698	0.836123	0.999539	0.866052	0.565948	Got2	1
mmu04210	Apoptosis	2/263	86/6698	0.85768	0.999539	0.866052	0.592272	Casp3/Trp53	2
mmu00071	Fatty acid degradation	1/263	49/6698	0.860545	0.999539	0.866052	0.519749	Adh5	1
mmu04930	Type II diabetes mellitus	1/263	49/6698	0.860545	0.999539	0.866052	0.519749	Pkm	1
mmu04514	Cell adhesion molecules	4/263	154/6698	0.861237	0.999539	0.866052	0.661498	Pdcd1/Cd6/Cd28/Cd2	4
mmu04540	Gap junction	2/263	88/6698	0.866361	0.999539	0.866052	0.578811	Tuba1b/Tubb5	2
mmu00280	Valine, leucine and isoleucine degradation	1/263	51/6698	0.87136	0.999539	0.866052	0.499366	Oxct1	1
mmu00510	N-Glycan biosynthesis	1/263	51/6698	0.87136	0.999539	0.866052	0.499366	Tusc3	1
mmu04330	Notch signaling pathway	1/263	51/6698	0.87136	0.999539	0.866052	0.499366	Hdac1	1
mmu04150	mTOR signaling pathway	1/263	53/6698	0.881339	0.999539	0.866052	0.480522	Ddit4	1
mmu04666	Fc gamma R-mediated phagocytosis	2/263	92/6698	0.882288	0.999539	0.866052	0.553645	Marcksl1/Cfl1	2
mmu05330	Allograft rejection	1/263	56/6698	0.89488	0.999539	0.866052	0.45478	Cd28	1
mmu04722	Neurotrophin signaling pathway	3/263	132/6698	0.897013	0.999539	0.866052	0.578811	Ywhah/Ywhaq/Trp53	3
mmu05221	Acute myeloid leukemia	1/263	57/6698	0.899042	0.999539	0.866052	0.446801	Lef1	1
mmu05332	Graft-versus-host disease	1/263	58/6698	0.90304	0.999539	0.866052	0.439098	Cd28	1
mmu05160	Hepatitis C	3/263	137/6698	0.910588	0.999539	0.866052	0.557686	Eif2s1/Trp53/Psme3	3
mmu04145	Phagosome	4/263	179/6698	0.926481	0.999539	0.866052	0.56911	Tuba1b/Actb/Tubb5/Actg1	4
mmu05140	Leishmaniasis	1/263	65/6698	0.926941	0.999539	0.866052	0.39181	Marcksl1	1
mmu04920	Adipocytokine signaling pathway	1/263	68/6698	0.935293	0.999539	0.866052	0.374525	Tnfrsf1b	1
mmu05320	Autoimmune thyroid disease	1/263	72/6698	0.944967	0.999539	0.866052	0.353718	Cd28	1
mmu04670	Leukocyte transendothelial migration	2/263	120/6698	0.9531	0.999539	0.866052	0.424461	Actb/Actg1	2
mmu04970	Salivary secretion	1/263	77/6698	0.955058	0.999539	0.866052	0.330749	Atp1a1	1
mmu00830	Retinol metabolism	1/263	78/6698	0.956844	0.999539	0.866052	0.326509	Adh5	1
mmu04070	Phosphatidylinositol signaling system	1/263	78/6698	0.956844	0.999539	0.866052	0.326509	Impa2	1
mmu04974	Protein digestion and absorption	1/263	78/6698	0.956844	0.999539	0.866052	0.326509	Atp1a1	1
mmu03320	PPAR signaling pathway	1/263	81/6698	0.961786	0.999539	0.866052	0.314416	Dbi	1
mmu05145	Toxoplasmosis	2/263	128/6698	0.96425	0.999539	0.866052	0.397933	Hspa8/Casp3	2
mmu05323	Rheumatoid arthritis	1/263	85/6698	0.96751	0.999539	0.866052	0.29962	Cd28	1
mmu00982	Drug metabolism - cytochrome P450	1/263	87/6698	0.970043	0.999539	0.866052	0.292732	Adh5	1
mmu04012	ErbB signaling pathway	1/263	87/6698	0.970043	0.999539	0.866052	0.292732	Cblb	1
mmu00590	Arachidonic acid metabolism	1/263	91/6698	0.974534	0.999539	0.866052	0.279865	Lta4h	1
mmu04810	Regulation of actin cytoskeleton	4/263	218/6698	0.974996	0.999539	0.866052	0.467297	Actb/Cfl1/Pfn1/Actg1	4
mmu04916	Melanogenesis	1/263	101/6698	0.98304	0.999539	0.866052	0.252155	Lef1	1
mmu04010	MAPK signaling pathway	5/263	269/6698	0.983113	0.999539	0.866052	0.473377	Stmn1/Hspa8/Casp3/Trp53/Nr4a1	5
mmu04630	JAK-STAT signaling pathway	2/263	153/6698	0.984985	0.999539	0.866052	0.332911	Ccnd2/Cblb	2
mmu04972	Pancreatic secretion	1/263	104/6698	0.984989	0.999539	0.866052	0.244882	Atp1a1	1
mmu04510	Focal adhesion	3/263	200/6698	0.986906	0.999539	0.866052	0.382015	Actb/Actg1/Ccnd2	3
mmu04060	Cytokine-cytokine receptor interaction	4/263	246/6698	0.989063	0.999539	0.866052	0.414109	Tnfrsf9/Tnfrsf18/Xcl1/Tnfrsf1b	4
mmu05146	Amoebiasis	1/263	116/6698	0.990793	0.999539	0.866052	0.219549	Casp3	1
mmu04142	Lysosome	1/263	125/6698	0.993623	0.999539	0.866052	0.203741	Ctsw	1
mmu04270	Vascular smooth muscle contraction	1/263	125/6698	0.993623	0.999539	0.866052	0.203741	Prkch	1
mmu04650	Natural killer cell mediated cytotoxicity	1/263	125/6698	0.993623	0.999539	0.866052	0.203741	Casp3	1
mmu04144	Endocytosis	3/263	223/6698	0.993823	0.999539	0.866052	0.342615	Hspa8/Izumo1r/Cblb	3
mmu04020	Calcium signaling pathway	2/263	178/6698	0.993844	0.999539	0.866052	0.286154	Slc25a5/Ppid	2
mmu04360	Axon guidance	1/263	132/6698	0.995209	0.999539	0.866052	0.192937	Cfl1	1
mmu04910	Insulin signaling pathway	1/263	137/6698	0.996095	0.999539	0.866052	0.185895	Cblb	1
mmu04062	Chemokine signaling pathway	1/263	189/6698	0.999539	0.999539	0.866052	0.13475	Xcl1	1

[truncated: 19 more sheets: Cluster 10, Cluster 11, Cluster 12, Cluster 13, Cluster 14, Cluster 15, Cluster 16, Cluster 17, Cluster 18, Cluster 19, Cluster 20, Cluster 21, Cluster 22, Cluster 23, Cluster 24, Cluster 25, Cluster 26, Cluster 27, Cluster 28]
